# Supplementary material for: Metabolomic Profiling of Leptadenia reticulata: Unveiling Therapeutic Potential for Inflammatory Diseases through Network Pharmacology and Docking Studies
Source: Pharmaceuticals (Basel). 2024 Mar 26;17(4):423. doi: 10.3390/ph17040423 (PMC11054655; doi:10.3390/ph17040423)
Supplement: Supplementary file 1 [file pharmaceuticals-17-00423-s001.zip]

Archive with 14 entries (13 files):
- HR LCMS chromatogram/
- HR LCMS chromatogram/chromatogram_+ve.pdf
- HR LCMS chromatogram/chromatogram_-ve.pdf
- HR LCMS chromatogram/L_-VE_CompoundReport.pdf
- HR LCMS chromatogram/L_CompoundReport.pdf
- HR LCMS chromatogram/method.pdf
- HR LCMS chromatogram/M_-VE.XLS
- HR LCMS chromatogram/M_-VE_CompoundReport.pdf
- HR LCMS chromatogram/M_CompoundReport.pdf
- HR LCMS chromatogram/R.XLS
- HR LCMS chromatogram/R_-VE.XLS
- HR LCMS chromatogram/S-r.XLS
- HR LCMS chromatogram/S_-VE.XLS
- Supplementary Figure.pdf
