# Supplementary material for: Metabolomic Profiling of Leptadenia reticulata: Unveiling Therapeutic Potential for Inflammatory Diseases through Network Pharmacology and Docking Studies
Source: Pharmaceuticals (Basel). 2024 Mar 26;17(4):423. doi: 10.3390/ph17040423 (PMC11054655; doi:10.3390/ph17040423)
Supplement: Supplementary file 1 [file pharmaceuticals-17-00423-s001.zip › HR LCMS chromatogram/M_-VE.XLS]

## Sheet: Sheet1
Label	Show/Hide	Cpd	Name	Formula	Score	Mass	Avg Mass	Std Dev	Mass (Tgt)	Mass (DB)	Mass (MFG)	Diff (Tgt, ppm)	Diff (Tgt, mDa)	Diff (MFG, ppm)	Diff (MFG, mDa)	Base Peak	m/z	Polarity	Max Z	Min Z	Start	RT	End	RT (DB)	RT Diff (DB)	Height	Abund	Width	Area	Vol	Vol %	Ions	Z Count	Saturated	ID Source	ID Techniques Applied	Score (MFG)	Score (Tgt)	Score (DB)	Hits (DB)	FV	Score (Lib)	CAS	HMP	KEGG	LMP	METLIN	Diff (DB, ppm)	MS/MS Count
Cpd 1: Xanthyletine; C14 H12 O3	TRUE	1	Xanthyletine	C14 H12 O3	73.7	228.079				228.079						191.023	287.092	Negative	1	1	1.513	2.068	2.88			1959	409	0.774	80354			5	1		DBSearch	DBSearch-FBF			73.7				553-19-5		C09317		43779	-0.68
	Best	Name	Formula	Score	Mass	Mass (DB)	Mass (MFG)	Diff (ppm)	Diff (abs. ppm)	Diff (mDa)	RT	RT Available (DB)	RT (DB)	RT Diff	ID Source	Score (DB)	Score (MFG)	DBE	Species	m/z	Cpd ID	Notes	Library
	TRUE	Xanthyletine	C14 H12 O3	73.7	228.079	228.079		-0.68	0.68	-0.16	2.068	N			DBSearch	73.7			(M+CH3COO)-	287.0924	30358	Zanthoxylum spp
		Species	Ion Formula	m/z	Height	Score (MFG)	Score (MS)	Score (mass)	Score (iso. abund)	Score (iso. spacing)
		(M+CH3COO)-		287.092	409.2		73.7	99.77	68.92	27.3
			m/z	m/z (Calc)	Diff (ppm)	Diff (mDa)	Height	Height (Calc)	Height %	Height % (Calc)	Height Sum %	Height Sum% (Calc)
			287.092	287.092	0.31	0.1	409.2	389	100	100	89.4	85
			288.098	288.096	-7.72	-2.2	48.5	68.7	11.8	17.7	10.6	15
	FALSE	Seselin	C14 H12 O3	73.7	228.079	228.079		-0.69	0.69	-0.16	2.068	N			DBSearch	73.7			(M+CH3COO)-	287.0924	22456
		Species	Ion Formula	m/z	Height	Score (MFG)	Score (MS)	Score (mass)	Score (iso. abund)	Score (iso. spacing)
		(M+CH3COO)-		287.092	409.2		73.7	99.77	68.92	27.3
			m/z	m/z (Calc)	Diff (ppm)	Diff (mDa)	Height	Height (Calc)	Height %	Height % (Calc)	Height Sum %	Height Sum% (Calc)
			287.092	287.092	0.31	0.1	409.2	389	100	100	89.4	85
			288.098	288.096	-7.72	-2.2	48.5	68.7	11.8	17.7	10.6	15
	FALSE	Benzyl salicylate	C14 H12 O3	73.7	228.079	228.079		-0.69	0.69	-0.16	2.068	N			DBSearch	73.7			(M+CH3COO)-	287.0924	9864
		Species	Ion Formula	m/z	Height	Score (MFG)	Score (MS)	Score (mass)	Score (iso. abund)	Score (iso. spacing)
		(M+CH3COO)-		287.092	409.2		73.7	99.77	68.92	27.3
			m/z	m/z (Calc)	Diff (ppm)	Diff (mDa)	Height	Height (Calc)	Height %	Height % (Calc)	Height Sum %	Height Sum% (Calc)
			287.092	287.092	0.31	0.1	409.2	389	100	100	89.4	85
			288.098	288.096	-7.72	-2.2	48.5	68.7	11.8	17.7	10.6	15
	FALSE	o-Tolyl salicylate	C14 H12 O3	73.7	228.079	228.079		-0.69	0.69	-0.16	2.068	N			DBSearch	73.7			(M+CH3COO)-	287.0924	3839
		Species	Ion Formula	m/z	Height	Score (MFG)	Score (MS)	Score (mass)	Score (iso. abund)	Score (iso. spacing)
		(M+CH3COO)-		287.092	409.2		73.7	99.77	68.92	27.3
			m/z	m/z (Calc)	Diff (ppm)	Diff (mDa)	Height	Height (Calc)	Height %	Height % (Calc)	Height Sum %	Height Sum% (Calc)
			287.092	287.092	0.31	0.1	409.2	389	100	100	89.4	85
			288.098	288.096	-7.72	-2.2	48.5	68.7	11.8	17.7	10.6	15
	FALSE	trans-Resveratrol	C14 H12 O3	73.7	228.079	228.079		-0.69	0.69	-0.16	2.068	N			DBSearch	73.7			(M+CH3COO)-	287.0924	16651
		Species	Ion Formula	m/z	Height	Score (MFG)	Score (MS)	Score (mass)	Score (iso. abund)	Score (iso. spacing)
		(M+CH3COO)-		287.092	409.2		73.7	99.77	68.92	27.3
			m/z	m/z (Calc)	Diff (ppm)	Diff (mDa)	Height	Height (Calc)	Height %	Height % (Calc)	Height Sum %	Height Sum% (Calc)
			287.092	287.092	0.31	0.1	409.2	389	100	100	89.4	85
			288.098	288.096	-7.72	-2.2	48.5	68.7	11.8	17.7	10.6	15
	FALSE	Benzylparaben	C14 H12 O3	73.7	228.079	228.079		-0.69	0.69	-0.16	2.068	N			DBSearch	73.7			(M+CH3COO)-	287.0924	25860
		Species	Ion Formula	m/z	Height	Score (MFG)	Score (MS)	Score (mass)	Score (iso. abund)	Score (iso. spacing)
		(M+CH3COO)-		287.092	409.2		73.7	99.77	68.92	27.3
			m/z	m/z (Calc)	Diff (ppm)	Diff (mDa)	Height	Height (Calc)	Height %	Height % (Calc)	Height Sum %	Height Sum% (Calc)
			287.092	287.092	0.31	0.1	409.2	389	100	100	89.4	85
			288.098	288.096	-7.72	-2.2	48.5	68.7	11.8	17.7	10.6	15
	FALSE	3,4-Dihydro-8,9-dihydroxy-1(2H)-anthracenone	C14 H12 O3	73.7	228.079	228.079		-0.69	0.69	-0.16	2.068	N			DBSearch	73.7			(M+CH3COO)-	287.0924	26609
		Species	Ion Formula	m/z	Height	Score (MFG)	Score (MS)	Score (mass)	Score (iso. abund)	Score (iso. spacing)
		(M+CH3COO)-		287.092	409.2		73.7	99.77	68.92	27.3
			m/z	m/z (Calc)	Diff (ppm)	Diff (mDa)	Height	Height (Calc)	Height %	Height % (Calc)	Height Sum %	Height Sum% (Calc)
			287.092	287.092	0.31	0.1	409.2	389	100	100	89.4	85
			288.098	288.096	-7.72	-2.2	48.5	68.7	11.8	17.7	10.6	15
	FALSE	4,4',6-Trimethylangelicin	C14 H12 O3	73.7	228.079	228.079		-0.69	0.69	-0.16	2.068	N			DBSearch	73.7			(M+CH3COO)-	287.0924	29793
		Species	Ion Formula	m/z	Height	Score (MFG)	Score (MS)	Score (mass)	Score (iso. abund)	Score (iso. spacing)
		(M+CH3COO)-		287.092	409.2		73.7	99.77	68.92	27.3
			m/z	m/z (Calc)	Diff (ppm)	Diff (mDa)	Height	Height (Calc)	Height %	Height % (Calc)	Height Sum %	Height Sum% (Calc)
			287.092	287.092	0.31	0.1	409.2	389	100	100	89.4	85
			288.098	288.096	-7.72	-2.2	48.5	68.7	11.8	17.7	10.6	15
	FALSE	2,4-Difurfurylfuran	C14 H12 O3	73.7	228.079	228.079		-0.69	0.69	-0.16	2.068	N			DBSearch	73.7			(M+CH3COO)-	287.0924	8090
		Species	Ion Formula	m/z	Height	Score (MFG)	Score (MS)	Score (mass)	Score (iso. abund)	Score (iso. spacing)
		(M+CH3COO)-		287.092	409.2		73.7	99.77	68.92	27.3
			m/z	m/z (Calc)	Diff (ppm)	Diff (mDa)	Height	Height (Calc)	Height %	Height % (Calc)	Height Sum %	Height Sum% (Calc)
			287.092	287.092	0.31	0.1	409.2	389	100	100	89.4	85
			288.098	288.096	-7.72	-2.2	48.5	68.7	11.8	17.7	10.6	15
	FALSE	Trioxsalen	C14 H12 O3	73.7	228.079	228.079		-0.69	0.69	-0.16	2.068	N			DBSearch	73.7			(M+CH3COO)-	287.0924	22457	Pubchem
		Species	Ion Formula	m/z	Height	Score (MFG)	Score (MS)	Score (mass)	Score (iso. abund)	Score (iso. spacing)
		(M+CH3COO)-		287.092	409.2		73.7	99.77	68.92	27.3
			m/z	m/z (Calc)	Diff (ppm)	Diff (mDa)	Height	Height (Calc)	Height %	Height % (Calc)	Height Sum %	Height Sum% (Calc)
			287.092	287.092	0.31	0.1	409.2	389	100	100	89.4	85
			288.098	288.096	-7.72	-2.2	48.5	68.7	11.8	17.7	10.6	15
	FALSE		C14 H12 O3	73.63	228.078			3.71	3.71	0.85	2.068				FBF				(M-H)- (M+HCOO)- (M+CH3COO)-	227.0694 273.0749 287.0924
		Species	Ion Formula	m/z	Height	Score (MFG)	Score (MS)	Score (mass)	Score (iso. abund)	Score (iso. spacing)
		(M-H)-		227.069	220.6		33	69.29	0	0
			m/z	m/z (Calc)	Diff (ppm)	Diff (mDa)	Height	Height (Calc)	Height %	Height % (Calc)	Height Sum %	Height Sum% (Calc)
			227.069	227.071	8.73	2	220.6	220.6	100	100	100	100
		(M+HCOO)-		273.075	304.9		56.58	83.96	49.54	10.26
			m/z	m/z (Calc)	Diff (ppm)	Diff (mDa)	Height	Height (Calc)	Height %	Height % (Calc)	Height Sum %	Height Sum% (Calc)
			273.075	273.077	7.27	2	304.9	284.2	100	100	92	85.8
			274.085	274.08	-16.14	-4.4	26.4	47.1	8.6	16.6	8	14.2
		(M+CH3COO)-		287.092	409.2		73.63	99.81	68.61	27.3
			m/z	m/z (Calc)	Diff (ppm)	Diff (mDa)	Height	Height (Calc)	Height %	Height % (Calc)	Height Sum %	Height Sum% (Calc)
			287.092	287.092	0.31	0.1	409.2	389	100	100	89.4	85
			288.098	288.096	-7.72	-2.2	48.5	68.7	11.8	17.7	10.6	15
Cpd 2: C19 H14 O2	TRUE	2		C19 H14 O2	81.72	274.099			274.099			-0.58	-0.16			593.16	319.097	Negative	1	1	4.926	5.273	6.358			2104	291	3.047	78000			4	1		FBF	DBSearch-FBF		81.72
	Best	Name	Formula	Score	Mass	Mass (DB)	Mass (MFG)	Diff (ppm)	Diff (abs. ppm)	Diff (mDa)	RT	RT Available (DB)	RT (DB)	RT Diff	ID Source	Score (DB)	Score (MFG)	DBE	Species	m/z	Cpd ID	Notes	Library
	TRUE		C19 H14 O2	81.72	274.099			0.58	0.58	0.16	5.273				FBF				(M-H)- (M+HCOO)- (M+CH3COO)-	273.0925 319.0966 333.1136
		Species	Ion Formula	m/z	Height	Score (MFG)	Score (MS)	Score (mass)	Score (iso. abund)	Score (iso. spacing)
		(M-H)-		273.092	110.8		46.91	98.51	0	0
			m/z	m/z (Calc)	Diff (ppm)	Diff (mDa)	Height	Height (Calc)	Height %	Height % (Calc)	Height Sum %	Height Sum% (Calc)
			273.092	273.092	-1.58	-0.4	110.8	110.8	100	100	100	100
		(M+HCOO)-		319.097	290.8		81.72	93.06	89.52	49.66
			m/z	m/z (Calc)	Diff (ppm)	Diff (mDa)	Height	Height (Calc)	Height %	Height % (Calc)	Height Sum %	Height Sum% (Calc)
			319.097	319.098	3.05	1	290.8	288.8	100	100	82.6	82
			320.1	320.101	3.81	1.2	61.3	63.4	21.1	22	17.4	18
		(M+CH3COO)-		333.114	489.4		47.29	99.31	0	0
			m/z	m/z (Calc)	Diff (ppm)	Diff (mDa)	Height	Height (Calc)	Height %	Height % (Calc)	Height Sum %	Height Sum% (Calc)
			333.114	333.113	-0.96	-0.3	489.4	489.4	100	100	100	100
	FALSE	Bakers yeast extract	C19 H14 O2	47.23	274.1	274.099		-1.17	1.17	-0.32	5.273	N			DBSearch	47.23			(M+CH3COO)-	333.1136	8114
		Species	Ion Formula	m/z	Height	Score (MFG)	Score (MS)	Score (mass)	Score (iso. abund)	Score (iso. spacing)
		(M+CH3COO)-		333.114	489.4		47.23	99.18	0	0
			m/z	m/z (Calc)	Diff (ppm)	Diff (mDa)	Height	Height (Calc)	Height %	Height % (Calc)	Height Sum %	Height Sum% (Calc)
			333.114	333.113	-0.96	-0.3	489.4	489.4	100	100	100	100
	FALSE	(1xi,3S)-1,2,3,4-Tetrahydro-1-methyl-beta-carboline-1,3-dicarboxylic acid	C14 H14 N2 O4	10.52	274.1	274.095		-15.85	15.85	-4.34	5.273	N			DBSearch	10.52			(M+CH3COO)-	333.1136	5900
		Species	Ion Formula	m/z	Height	Score (MFG)	Score (MS)	Score (mass)	Score (iso. abund)	Score (iso. spacing)
		(M+CH3COO)-		333.114	489.4		10.52	22.09	0	0
			m/z	m/z (Calc)	Diff (ppm)	Diff (mDa)	Height	Height (Calc)	Height %	Height % (Calc)	Height Sum %	Height Sum% (Calc)
			333.114	333.109	-13.04	-4.3	489.4	489.4	100	100	100	100
Cpd 3: Citric acid; C6 H8 O7	TRUE	3	Citric acid	C6 H8 O7	72.64	192.028				192.027						134.897	191.02	Negative	1	1	16.262	16.404	16.651			1310	611	1.683	18125			3	1		DBSearch	DBSearch-FBF			72.64				77-92-9	HMDB00094	C00158		124	-2.96
	Best	Name	Formula	Score	Mass	Mass (DB)	Mass (MFG)	Diff (ppm)	Diff (abs. ppm)	Diff (mDa)	RT	RT Available (DB)	RT (DB)	RT Diff	ID Source	Score (DB)	Score (MFG)	DBE	Species	m/z	Cpd ID	Notes	Library
	TRUE	Citric acid	C6 H8 O7	72.64	192.028	192.027		-2.96	2.96	-0.57	16.404	N			DBSearch	72.64			(M-H)-	191.0200	18413	Geigy vol.3 p.109 Deleted CAS: 12262-73-6; 43136-35-2; 136108-93-5; 245654-34-6; 623158-96-3; 856568-15-5; 878903-72-1; 890704-54-8; 896506-46-0; 906507-37-7; 1192555-95-5; 2023788-69-2 Alt. CAS: 5949-29-1; 6132-04-3; 1332-98-5; 3458-72-8 Alt. KEGG: C12649; C13249
		Species	Ion Formula	m/z	Height	Score (MFG)	Score (MS)	Score (mass)	Score (iso. abund)	Score (iso. spacing)
		(M-H)-		191.02	611.1		72.64	96.65	81.39	14.13
			m/z	m/z (Calc)	Diff (ppm)	Diff (mDa)	Height	Height (Calc)	Height %	Height % (Calc)	Height Sum %	Height Sum% (Calc)
			191.02	191.02	-1.33	-0.3	611.1	591.2	100	100	96.8	93.6
			192.033	192.023	-51.56	-9.9	20.5	40.4	3.4	6.8	3.2	6.4
	FALSE	Isocitrate	C6 H8 O7	72.64	192.028	192.027		-2.96	2.96	-0.57	16.404	N			DBSearch	72.64			(M-H)-	191.0200	18353	Endogenous metabolite http://dbk.ch.umist.ac.uk/ExactMasses.htm Deleted CAS: 20591-42-8; 21788-50-1; 25406-69-3; 29274-10-0; 220025-74-1 K Salt CAS: 20226-99-7
		Species	Ion Formula	m/z	Height	Score (MFG)	Score (MS)	Score (mass)	Score (iso. abund)	Score (iso. spacing)
		(M-H)-		191.02	611.1		72.64	96.65	81.39	14.13
			m/z	m/z (Calc)	Diff (ppm)	Diff (mDa)	Height	Height (Calc)	Height %	Height % (Calc)	Height Sum %	Height Sum% (Calc)
			191.02	191.02	-1.33	-0.3	611.1	591.2	100	100	96.8	93.6
			192.033	192.023	-51.56	-9.9	20.5	40.4	3.4	6.8	3.2	6.4
	FALSE	2,3-Diketo-L-gulonate	C6 H8 O7	72.64	192.028	192.027		-2.96	2.96	-0.57	16.404	N			DBSearch	72.64			(M-H)-	191.0200	16085
		Species	Ion Formula	m/z	Height	Score (MFG)	Score (MS)	Score (mass)	Score (iso. abund)	Score (iso. spacing)
		(M-H)-		191.02	611.1		72.64	96.65	81.39	14.13
			m/z	m/z (Calc)	Diff (ppm)	Diff (mDa)	Height	Height (Calc)	Height %	Height % (Calc)	Height Sum %	Height Sum% (Calc)
			191.02	191.02	-1.33	-0.3	611.1	591.2	100	100	96.8	93.6
			192.033	192.023	-51.56	-9.9	20.5	40.4	3.4	6.8	3.2	6.4
	FALSE	Threo-Isocitric acid	C6 H8 O7	72.64	192.028	192.027		-2.96	2.96	-0.57	16.404	N			DBSearch	72.64			(M-H)-	191.0200	17287
		Species	Ion Formula	m/z	Height	Score (MFG)	Score (MS)	Score (mass)	Score (iso. abund)	Score (iso. spacing)
		(M-H)-		191.02	611.1		72.64	96.65	81.39	14.13
			m/z	m/z (Calc)	Diff (ppm)	Diff (mDa)	Height	Height (Calc)	Height %	Height % (Calc)	Height Sum %	Height Sum% (Calc)
			191.02	191.02	-1.33	-0.3	611.1	591.2	100	100	96.8	93.6
			192.033	192.023	-51.56	-9.9	20.5	40.4	3.4	6.8	3.2	6.4
	FALSE	5-Dehydro-4-deoxy-D-glucarate	C6 H8 O7	72.64	192.028	192.027		-2.96	2.96	-0.57	16.404	N			DBSearch	72.64			(M-H)-	191.0200	18588
		Species	Ion Formula	m/z	Height	Score (MFG)	Score (MS)	Score (mass)	Score (iso. abund)	Score (iso. spacing)
		(M-H)-		191.02	611.1		72.64	96.65	81.39	14.13
			m/z	m/z (Calc)	Diff (ppm)	Diff (mDa)	Height	Height (Calc)	Height %	Height % (Calc)	Height Sum %	Height Sum% (Calc)
			191.02	191.02	-1.33	-0.3	611.1	591.2	100	100	96.8	93.6
			192.033	192.023	-51.56	-9.9	20.5	40.4	3.4	6.8	3.2	6.4
	FALSE	2-Dehydro-3-deoxy-D-glucarate	C6 H8 O7	72.64	192.028	192.027		-2.96	2.96	-0.57	16.404	N			DBSearch	72.64			(M-H)-	191.0200	19772
		Species	Ion Formula	m/z	Height	Score (MFG)	Score (MS)	Score (mass)	Score (iso. abund)	Score (iso. spacing)
		(M-H)-		191.02	611.1		72.64	96.65	81.39	14.13
			m/z	m/z (Calc)	Diff (ppm)	Diff (mDa)	Height	Height (Calc)	Height %	Height % (Calc)	Height Sum %	Height Sum% (Calc)
			191.02	191.02	-1.33	-0.3	611.1	591.2	100	100	96.8	93.6
			192.033	192.023	-51.56	-9.9	20.5	40.4	3.4	6.8	3.2	6.4
	FALSE	Diketo-gulonic acid	C6 H8 O7	72.64	192.028	192.027		-2.96	2.96	-0.57	16.404	N			DBSearch	72.64			(M-H)-	191.0200	20028
		Species	Ion Formula	m/z	Height	Score (MFG)	Score (MS)	Score (mass)	Score (iso. abund)	Score (iso. spacing)
		(M-H)-		191.02	611.1		72.64	96.65	81.39	14.13
			m/z	m/z (Calc)	Diff (ppm)	Diff (mDa)	Height	Height (Calc)	Height %	Height % (Calc)	Height Sum %	Height Sum% (Calc)
			191.02	191.02	-1.33	-0.3	611.1	591.2	100	100	96.8	93.6
			192.033	192.023	-51.56	-9.9	20.5	40.4	3.4	6.8	3.2	6.4
	FALSE	2,5-Didehydro-D-gluconate	C6 H8 O7	72.64	192.028	192.027		-2.96	2.96	-0.57	16.404	N			DBSearch	72.64			(M-H)-	191.0200	19312
		Species	Ion Formula	m/z	Height	Score (MFG)	Score (MS)	Score (mass)	Score (iso. abund)	Score (iso. spacing)
		(M-H)-		191.02	611.1		72.64	96.65	81.39	14.13
			m/z	m/z (Calc)	Diff (ppm)	Diff (mDa)	Height	Height (Calc)	Height %	Height % (Calc)	Height Sum %	Height Sum% (Calc)
			191.02	191.02	-1.33	-0.3	611.1	591.2	100	100	96.8	93.6
			192.033	192.023	-51.56	-9.9	20.5	40.4	3.4	6.8	3.2	6.4
	FALSE	Carboxymethyloxysuccinate	C6 H8 O7	72.64	192.028	192.027		-2.96	2.96	-0.57	16.404	N			DBSearch	72.64			(M-H)-	191.0200	19649
		Species	Ion Formula	m/z	Height	Score (MFG)	Score (MS)	Score (mass)	Score (iso. abund)	Score (iso. spacing)
		(M-H)-		191.02	611.1		72.64	96.65	81.39	14.13
			m/z	m/z (Calc)	Diff (ppm)	Diff (mDa)	Height	Height (Calc)	Height %	Height % (Calc)	Height Sum %	Height Sum% (Calc)
			191.02	191.02	-1.33	-0.3	611.1	591.2	100	100	96.8	93.6
			192.033	192.023	-51.56	-9.9	20.5	40.4	3.4	6.8	3.2	6.4
	FALSE		C6 H8 O7	72.62	192.028			-5.46	5.46	-1.05	16.404				FBF				(M-H)- (M+CH3COO)-	191.0200 251.0435
		Species	Ion Formula	m/z	Height	Score (MFG)	Score (MS)	Score (mass)	Score (iso. abund)	Score (iso. spacing)
		(M-H)-		191.02	611.1		72.62	96.63	81.34	14.13
			m/z	m/z (Calc)	Diff (ppm)	Diff (mDa)	Height	Height (Calc)	Height %	Height % (Calc)	Height Sum %	Height Sum% (Calc)
			191.02	191.02	-1.33	-0.3	611.1	591.2	100	100	96.8	93.6
			192.033	192.023	-51.56	-9.9	20.5	40.4	3.4	6.8	3.2	6.4
		(M+CH3COO)-		251.043	188.1		25.83	54.25	0	0
			m/z	m/z (Calc)	Diff (ppm)	Diff (mDa)	Height	Height (Calc)	Height %	Height % (Calc)	Height Sum %	Height Sum% (Calc)
			251.043	251.041	-10.61	-2.7	188.1	188.1	100	100	100	100
	FALSE	(Z)-5-[(5-Methyl-2-thienyl)methylene]-2(5H)-furanone	C10 H8 O2 S	29.31	192.028	192.024		-16.04	16.04	-3.08	16.404	N			DBSearch	29.31			(M-H)-	191.0200	6798
		Species	Ion Formula	m/z	Height	Score (MFG)	Score (MS)	Score (mass)	Score (iso. abund)	Score (iso. spacing)
		(M-H)-		191.02	611.1		29.31	36.66	30.17	13.57
			m/z	m/z (Calc)	Diff (ppm)	Diff (mDa)	Height	Height (Calc)	Height %	Height % (Calc)	Height Sum %	Height Sum% (Calc)
			191.02	191.017	-14.43	-2.8	611.1	565.1	100	100	96.8	89.5
			192.033	192.02	-66.2	-12.7	20.5	66.5	3.4	11.8	3.2	10.5
Compound 4	TRUE	4														104.961	392.894	Negative	1	1	1.461	1.461	1.461			18710	15120						1																1
Compound 5	TRUE	5														130.968	402.923	Negative	1	1	1.495	1.495	1.495			18809	12246						1																1
Cpd 6: Ribose-1-arsenate; C5 H11 As O8	TRUE	6	Ribose-1-arsenate	C5 H11 As O8	53.82	273.968				273.967						114.991	272.963	Negative	1	1	1.526	1.526	1.526			16465							1		DBSearch	DBSearch			53.82	2			1186022-58-1	HMDB12285			62913	-3.06	1
	Best	Name	Formula	Score	Mass	Mass (DB)	Mass (MFG)	Diff (ppm)	Diff (abs. ppm)	Diff (mDa)	RT	RT Available (DB)	RT (DB)	RT Diff	ID Source	Score (DB)	Score (MFG)	DBE	Species	m/z	Cpd ID	Notes	Library
	TRUE	Ribose-1-arsenate	C5 H11 As O8	53.82	273.968	273.967		-3.06	3.06	-0.84	1.526	N			DBSearch	53.82			(M-H)-	272.9627	11562
		Species	Ion Formula	m/z	Height	Score (MFG)	Score (MS)	Score (mass)	Score (iso. abund)	Score (iso. spacing)
		(M-H)-		272.963	151097		53.82	94.54	0.01	36.95
			m/z	m/z (Calc)	Diff (ppm)	Diff (mDa)	Height	Height (Calc)	Height %	Height % (Calc)	Height Sum %	Height Sum% (Calc)
			272.963	272.96	-10.97	-3	94105	151097	100	100	57.8	92.8
			273.964	273.963	-1.88	-0.5	29161.1	8805.3	31	5.8	17.9	5.4
			274.961	274.964	11.76	3.2	32530.2	2696.3	34.6	1.8	20	1.7
			275.963	275.967	16.9	4.7	4353.7	146.5	4.6	0.1	2.7	0.1
			276.955	276.969	48.32	13.4	2616.5	21.3	2.8	0	1.6	0
	FALSE	Nitroprusside	C5 Fe N6 O	30.28	213.949	213.953		17.41	17.41	3.72	1.526	N			DBSearch	30.28			(M+CH3COO)-	272.9627	21091	Vasodilator, Treatment of hypertension Drug Dollery, Colin Therapeutic Drugs, 2nd Ed. 1999 p. S58
		Species	Ion Formula	m/z	Height	Score (MFG)	Score (MS)	Score (mass)	Score (iso. abund)	Score (iso. spacing)
		(M+CH3COO)-		272.963	94105		30.28	25.75	0	75.65
			m/z	m/z (Calc)	Diff (ppm)	Diff (mDa)	Height	Height (Calc)	Height %	Height % (Calc)	Height Sum %	Height Sum% (Calc)
			272.963	272.967	15.09	4.1	94105	8576.7	100	6.4	57.8	5.3
			273.964	273.969	18.69	5.1	29161.1	850.1	31	0.6	17.9	0.5
			274.961	274.962	4.44	1.2	32530.2	134726	34.6	100	20	82.8
			275.963	275.964	3.8	1	4353.7	16460.3	4.6	12.2	2.7	10.1
			276.955	276.965	34.73	9.6	2616.5	2153.2	2.8	1.6	1.6	1.3
Cpd 7: 2,3,5,7,9-Pentathiadecane 2,2-dioxide; C5 H12 O2 S5	TRUE	7	2,3,5,7,9-Pentathiadecane 2,2-dioxide	C5 H12 O2 S5	54.16	263.942				263.944						104.962	262.934	Negative	1	1	1.436	1.534	1.633			11022	20574						1		DBSearch	DBSearch			54.16	1			156430-94-3	HMDB39734			94286	7.95	1
	Best	Name	Formula	Score	Mass	Mass (DB)	Mass (MFG)	Diff (ppm)	Diff (abs. ppm)	Diff (mDa)	RT	RT Available (DB)	RT (DB)	RT Diff	ID Source	Score (DB)	Score (MFG)	DBE	Species	m/z	Cpd ID	Notes	Library
	TRUE	2,3,5,7,9-Pentathiadecane 2,2-dioxide	C5 H12 O2 S5	54.16	263.942	263.944		7.95	7.95	2.1	1.534	N			DBSearch	54.16			(M-H)-	262.9344	2053
		Species	Ion Formula	m/z	Height	Score (MFG)	Score (MS)	Score (mass)	Score (iso. abund)	Score (iso. spacing)
		(M-H)-		262.934	35128.2		54.16	69.47	1.23	87.07
			m/z	m/z (Calc)	Diff (ppm)	Diff (mDa)	Height	Height (Calc)	Height %	Height % (Calc)	Height Sum %	Height Sum% (Calc)
			262.934	262.937	9.32	2.5	20573.8	35128.2	100	100	42.7	72.9
			263.935	263.939	13.88	3.7	6800.3	3357.7	33.1	9.6	14.1	7
			264.932	264.933	4.71	1.2	13843.6	8147.5	67.3	23.2	28.7	16.9
			265.933	265.935	8.35	2.2	3425.7	706.5	16.7	2	7.1	1.5
			266.928	266.929	2.47	0.7	3133.5	781.7	15.2	2.2	6.5	1.6
			267.934	267.931	-10.27	-2.8	406	61.2	2	0.2	0.8	0.1
Compound 8	TRUE	8														130.968	288.94	Negative	1	1	1.474	1.539	1.604			8795	20330						1																1
Cpd 9: (-)-epicatechin-3'-O-glucuronide; C21 H24 O11	TRUE	9	(-)-epicatechin-3'-O-glucuronide	C21 H24 O11	57.74	452.133				452.132						126.99	451.128	Negative	1	1	1.733	1.733	1.733			13872	12115						1		DBSearch	DBSearch			57.74	10				HMDB29164			86056	-3.04	1
	Best	Name	Formula	Score	Mass	Mass (DB)	Mass (MFG)	Diff (ppm)	Diff (abs. ppm)	Diff (mDa)	RT	RT Available (DB)	RT (DB)	RT Diff	ID Source	Score (DB)	Score (MFG)	DBE	Species	m/z	Cpd ID	Notes	Library
	TRUE	(-)-epicatechin-3'-O-glucuronide	C21 H24 O11	57.74	452.133	452.132		-3.04	3.04	-1.38	1.733	N			DBSearch	57.74			(M-H)-	451.1280	10340
		Species	Ion Formula	m/z	Height	Score (MFG)	Score (MS)	Score (mass)	Score (iso. abund)	Score (iso. spacing)
		(M-H)-		451.128	16111.8		57.74	91.19	0.05	60.05
			m/z	m/z (Calc)	Diff (ppm)	Diff (mDa)	Height	Height (Calc)	Height %	Height % (Calc)	Height Sum %	Height Sum% (Calc)
			451.128	451.125	-7.62	-3.4	12114.7	16111.8	100	100	58.3	77.5
			452.133	452.128	-10.13	-4.6	2476.8	3769.6	20.4	23.4	11.9	18.1
			453.127	453.13	7.58	3.4	4734.7	785.4	39.1	4.9	22.8	3.8
			454.129	454.133	9.47	4.3	1045.4	115	8.6	0.7	5	0.6
			455.127	455.135	18.51	8.4	425	14.7	3.5	0.1	2	0.1
	FALSE	Precarthamin	C21 H24 O11	57.74	452.133	452.132		-3.04	3.04	-1.38	1.733	N			DBSearch	57.74			(M-H)-	451.1280	8274
		Species	Ion Formula	m/z	Height	Score (MFG)	Score (MS)	Score (mass)	Score (iso. abund)	Score (iso. spacing)
		(M-H)-		451.128	12114.7		57.74	91.19	0.05	60.05
			m/z	m/z (Calc)	Diff (ppm)	Diff (mDa)	Height	Height (Calc)	Height %	Height % (Calc)	Height Sum %	Height Sum% (Calc)
			451.128	451.125	-7.62	-3.4	12114.7	16111.8	100	100	58.3	77.5
			452.133	452.128	-10.13	-4.6	2476.8	3769.6	20.4	23.4	11.9	18.1
			453.127	453.13	7.58	3.4	4734.7	785.4	39.1	4.9	22.8	3.8
			454.129	454.133	9.47	4.3	1045.4	115	8.6	0.7	5	0.6
			455.127	455.135	18.51	8.4	425	14.7	3.5	0.1	2	0.1
	FALSE	7-Hydroxybutylidenephthalide 7-(6-malonylglucoside)	C21 H24 O11	57.74	452.133	452.132		-3.04	3.04	-1.38	1.733	N			DBSearch	57.74			(M-H)-	451.1280	6167
		Species	Ion Formula	m/z	Height	Score (MFG)	Score (MS)	Score (mass)	Score (iso. abund)	Score (iso. spacing)
		(M-H)-		451.128	12114.7		57.74	91.19	0.05	60.05
			m/z	m/z (Calc)	Diff (ppm)	Diff (mDa)	Height	Height (Calc)	Height %	Height % (Calc)	Height Sum %	Height Sum% (Calc)
			451.128	451.125	-7.62	-3.4	12114.7	16111.8	100	100	58.3	77.5
			452.133	452.128	-10.13	-4.6	2476.8	3769.6	20.4	23.4	11.9	18.1
			453.127	453.13	7.58	3.4	4734.7	785.4	39.1	4.9	22.8	3.8
			454.129	454.133	9.47	4.3	1045.4	115	8.6	0.7	5	0.6
			455.127	455.135	18.51	8.4	425	14.7	3.5	0.1	2	0.1
	FALSE	(-)-Epicatechin 6-C-glucoside	C21 H24 O11	57.74	452.133	452.132		-3.04	3.04	-1.38	1.733	N			DBSearch	57.74			(M-H)-	451.1280	4029
		Species	Ion Formula	m/z	Height	Score (MFG)	Score (MS)	Score (mass)	Score (iso. abund)	Score (iso. spacing)
		(M-H)-		451.128	12114.7		57.74	91.19	0.05	60.05
			m/z	m/z (Calc)	Diff (ppm)	Diff (mDa)	Height	Height (Calc)	Height %	Height % (Calc)	Height Sum %	Height Sum% (Calc)
			451.128	451.125	-7.62	-3.4	12114.7	16111.8	100	100	58.3	77.5
			452.133	452.128	-10.13	-4.6	2476.8	3769.6	20.4	23.4	11.9	18.1
			453.127	453.13	7.58	3.4	4734.7	785.4	39.1	4.9	22.8	3.8
			454.129	454.133	9.47	4.3	1045.4	115	8.6	0.7	5	0.6
			455.127	455.135	18.51	8.4	425	14.7	3.5	0.1	2	0.1
	FALSE	(+)-Catechin 6-C-glucoside	C21 H24 O11	57.74	452.133	452.132		-3.04	3.04	-1.38	1.733	N			DBSearch	57.74			(M-H)-	451.1280	4028
		Species	Ion Formula	m/z	Height	Score (MFG)	Score (MS)	Score (mass)	Score (iso. abund)	Score (iso. spacing)
		(M-H)-		451.128	12114.7		57.74	91.19	0.05	60.05
			m/z	m/z (Calc)	Diff (ppm)	Diff (mDa)	Height	Height (Calc)	Height %	Height % (Calc)	Height Sum %	Height Sum% (Calc)
			451.128	451.125	-7.62	-3.4	12114.7	16111.8	100	100	58.3	77.5
			452.133	452.128	-10.13	-4.6	2476.8	3769.6	20.4	23.4	11.9	18.1
			453.127	453.13	7.58	3.4	4734.7	785.4	39.1	4.9	22.8	3.8
			454.129	454.133	9.47	4.3	1045.4	115	8.6	0.7	5	0.6
			455.127	455.135	18.51	8.4	425	14.7	3.5	0.1	2	0.1
	FALSE	(-)-Epicatechin 8-C-glucoside	C21 H24 O11	57.74	452.133	452.132		-3.04	3.04	-1.38	1.733	N			DBSearch	57.74			(M-H)-	451.1280	4027
		Species	Ion Formula	m/z	Height	Score (MFG)	Score (MS)	Score (mass)	Score (iso. abund)	Score (iso. spacing)
		(M-H)-		451.128	12114.7		57.74	91.19	0.05	60.05
			m/z	m/z (Calc)	Diff (ppm)	Diff (mDa)	Height	Height (Calc)	Height %	Height % (Calc)	Height Sum %	Height Sum% (Calc)
			451.128	451.125	-7.62	-3.4	12114.7	16111.8	100	100	58.3	77.5
			452.133	452.128	-10.13	-4.6	2476.8	3769.6	20.4	23.4	11.9	18.1
			453.127	453.13	7.58	3.4	4734.7	785.4	39.1	4.9	22.8	3.8
			454.129	454.133	9.47	4.3	1045.4	115	8.6	0.7	5	0.6
			455.127	455.135	18.51	8.4	425	14.7	3.5	0.1	2	0.1
	FALSE	(+)-Catechin 8-C-glucoside	C21 H24 O11	57.74	452.133	452.132		-3.04	3.04	-1.38	1.733	N			DBSearch	57.74			(M-H)-	451.1280	4026
		Species	Ion Formula	m/z	Height	Score (MFG)	Score (MS)	Score (mass)	Score (iso. abund)	Score (iso. spacing)
		(M-H)-		451.128	12114.7		57.74	91.19	0.05	60.05
			m/z	m/z (Calc)	Diff (ppm)	Diff (mDa)	Height	Height (Calc)	Height %	Height % (Calc)	Height Sum %	Height Sum% (Calc)
			451.128	451.125	-7.62	-3.4	12114.7	16111.8	100	100	58.3	77.5
			452.133	452.128	-10.13	-4.6	2476.8	3769.6	20.4	23.4	11.9	18.1
			453.127	453.13	7.58	3.4	4734.7	785.4	39.1	4.9	22.8	3.8
			454.129	454.133	9.47	4.3	1045.4	115	8.6	0.7	5	0.6
			455.127	455.135	18.51	8.4	425	14.7	3.5	0.1	2	0.1
	FALSE	Epicatechin 3-glucoside	C21 H24 O11	57.74	452.133	452.132		-3.04	3.04	-1.38	1.733	N			DBSearch	57.74			(M-H)-	451.1280	3605
		Species	Ion Formula	m/z	Height	Score (MFG)	Score (MS)	Score (mass)	Score (iso. abund)	Score (iso. spacing)
		(M-H)-		451.128	12114.7		57.74	91.19	0.05	60.05
			m/z	m/z (Calc)	Diff (ppm)	Diff (mDa)	Height	Height (Calc)	Height %	Height % (Calc)	Height Sum %	Height Sum% (Calc)
			451.128	451.125	-7.62	-3.4	12114.7	16111.8	100	100	58.3	77.5
			452.133	452.128	-10.13	-4.6	2476.8	3769.6	20.4	23.4	11.9	18.1
			453.127	453.13	7.58	3.4	4734.7	785.4	39.1	4.9	22.8	3.8
			454.129	454.133	9.47	4.3	1045.4	115	8.6	0.7	5	0.6
			455.127	455.135	18.51	8.4	425	14.7	3.5	0.1	2	0.1
	FALSE	Catechin 3'-glucoside	C21 H24 O11	57.74	452.133	452.132		-3.04	3.04	-1.38	1.733	N			DBSearch	57.74			(M-H)-	451.1280	3603
		Species	Ion Formula	m/z	Height	Score (MFG)	Score (MS)	Score (mass)	Score (iso. abund)	Score (iso. spacing)
		(M-H)-		451.128	12114.7		57.74	91.19	0.05	60.05
			m/z	m/z (Calc)	Diff (ppm)	Diff (mDa)	Height	Height (Calc)	Height %	Height % (Calc)	Height Sum %	Height Sum% (Calc)
			451.128	451.125	-7.62	-3.4	12114.7	16111.8	100	100	58.3	77.5
			452.133	452.128	-10.13	-4.6	2476.8	3769.6	20.4	23.4	11.9	18.1
			453.127	453.13	7.58	3.4	4734.7	785.4	39.1	4.9	22.8	3.8
			454.129	454.133	9.47	4.3	1045.4	115	8.6	0.7	5	0.6
			455.127	455.135	18.51	8.4	425	14.7	3.5	0.1	2	0.1
	FALSE	Catechin 5-glucoside	C21 H24 O11	57.74	452.133	452.132		-3.04	3.04	-1.38	1.733	N			DBSearch	57.74			(M-H)-	451.1280	3601
		Species	Ion Formula	m/z	Height	Score (MFG)	Score (MS)	Score (mass)	Score (iso. abund)	Score (iso. spacing)
		(M-H)-		451.128	12114.7		57.74	91.19	0.05	60.05
			m/z	m/z (Calc)	Diff (ppm)	Diff (mDa)	Height	Height (Calc)	Height %	Height % (Calc)	Height Sum %	Height Sum% (Calc)
			451.128	451.125	-7.62	-3.4	12114.7	16111.8	100	100	58.3	77.5
			452.133	452.128	-10.13	-4.6	2476.8	3769.6	20.4	23.4	11.9	18.1
			453.127	453.13	7.58	3.4	4734.7	785.4	39.1	4.9	22.8	3.8
			454.129	454.133	9.47	4.3	1045.4	115	8.6	0.7	5	0.6
			455.127	455.135	18.51	8.4	425	14.7	3.5	0.1	2	0.1
Cpd 10: Tosyllysine Chloromethyl Ketone; C14 H21 Cl N2 O3 S	TRUE	10	Tosyllysine Chloromethyl Ketone	C14 H21 Cl N2 O3 S	70.69	332.094				332.096						110.908	377.091	Negative	1	1	1.698	1.789	1.881			7878							1		DBSearch	DBSearch			70.69	10			4238-41-9		C00896		45451	7.99	1
	Best	Name	Formula	Score	Mass	Mass (DB)	Mass (MFG)	Diff (ppm)	Diff (abs. ppm)	Diff (mDa)	RT	RT Available (DB)	RT (DB)	RT Diff	ID Source	Score (DB)	Score (MFG)	DBE	Species	m/z	Cpd ID	Notes	Library
	TRUE	Tosyllysine Chloromethyl Ketone	C14 H21 Cl N2 O3 S	70.69	332.094	332.096		7.99	7.99	2.65	1.789	N			DBSearch	70.69			(M+HCOO)-	377.0908	18657
		Species	Ion Formula	m/z	Height	Score (MFG)	Score (MS)	Score (mass)	Score (iso. abund)	Score (iso. spacing)
		(M+HCOO)-		377.091	15961.6		70.69	62.31	70.85	87.27
			m/z	m/z (Calc)	Diff (ppm)	Diff (mDa)	Height	Height (Calc)	Height %	Height % (Calc)	Height Sum %	Height Sum% (Calc)
			377.091	377.094	9.51	3.6	15961.6	14908.5	100	100	64.3	60.1
			378.095	378.097	7.11	2.7	2394.6	2711.4	15	18.2	9.6	10.9
			379.09	379.092	3.7	1.4	4815.6	5823.1	30.2	39.1	19.4	23.5
			380.091	380.095	8.94	3.4	970.1	1023.9	6.1	6.9	3.9	4.1
			381.102	381.091	-29.92	-11.4	683.3	358.3	4.3	2.4	2.8	1.4
	FALSE	2',3,5-Trihydroxy-5',7-dimethoxyflavanone	C17 H16 O7	55.87	332.091	332.09		-4.75	4.75	-1.58	1.789	N			DBSearch	55.87			(M+HCOO)-	377.0908	1375
		Species	Ion Formula	m/z	Height	Score (MFG)	Score (MS)	Score (mass)	Score (iso. abund)	Score (iso. spacing)
		(M+HCOO)-		377.091	15961.6		55.87	84.62	0.28	65.07
			m/z	m/z (Calc)	Diff (ppm)	Diff (mDa)	Height	Height (Calc)	Height %	Height % (Calc)	Height Sum %	Height Sum% (Calc)
			377.091	377.088	-7.83	-3	15961.6	19973.8	100	100	64.3	80.5
			378.095	378.091	-9.07	-3.4	2394.6	3996.1	15	20	9.6	16.1
			379.09	379.093	7.79	3	4815.6	748.1	30.2	3.7	19.4	3
			380.091	380.096	12.88	4.9	970.1	96.4	6.1	0.5	3.9	0.4
			381.102	381.098	-10.63	-4.1	683.3	11	4.3	0.1	2.8	0
	FALSE	3,5,7-Trihydroxy-4',6-dimethoxyflavanone	C17 H16 O7	55.87	332.091	332.09		-4.75	4.75	-1.58	1.789	N			DBSearch	55.87			(M+HCOO)-	377.0908	1505
		Species	Ion Formula	m/z	Height	Score (MFG)	Score (MS)	Score (mass)	Score (iso. abund)	Score (iso. spacing)
		(M+HCOO)-		377.091	15961.6		55.87	84.62	0.28	65.07
			m/z	m/z (Calc)	Diff (ppm)	Diff (mDa)	Height	Height (Calc)	Height %	Height % (Calc)	Height Sum %	Height Sum% (Calc)
			377.091	377.088	-7.83	-3	15961.6	19973.8	100	100	64.3	80.5
			378.095	378.091	-9.07	-3.4	2394.6	3996.1	15	20	9.6	16.1
			379.09	379.093	7.79	3	4815.6	748.1	30.2	3.7	19.4	3
			380.091	380.096	12.88	4.9	970.1	96.4	6.1	0.5	3.9	0.4
			381.102	381.098	-10.63	-4.1	683.3	11	4.3	0.1	2.8	0
	FALSE	3,3',5-Trihydroxy-4',7-dimethoxyflavanone	C17 H16 O7	55.87	332.091	332.09		-4.75	4.75	-1.58	1.789	N			DBSearch	55.87			(M+HCOO)-	377.0908	3961
		Species	Ion Formula	m/z	Height	Score (MFG)	Score (MS)	Score (mass)	Score (iso. abund)	Score (iso. spacing)
		(M+HCOO)-		377.091	15961.6		55.87	84.62	0.28	65.07
			m/z	m/z (Calc)	Diff (ppm)	Diff (mDa)	Height	Height (Calc)	Height %	Height % (Calc)	Height Sum %	Height Sum% (Calc)
			377.091	377.088	-7.83	-3	15961.6	19973.8	100	100	64.3	80.5
			378.095	378.091	-9.07	-3.4	2394.6	3996.1	15	20	9.6	16.1
			379.09	379.093	7.79	3	4815.6	748.1	30.2	3.7	19.4	3
			380.091	380.096	12.88	4.9	970.1	96.4	6.1	0.5	3.9	0.4
			381.102	381.098	-10.63	-4.1	683.3	11	4.3	0.1	2.8	0
	FALSE	3,4',5-Trihydroxy-3',7-dimethoxyflavanone	C17 H16 O7	55.87	332.091	332.09		-4.75	4.75	-1.58	1.789	N			DBSearch	55.87			(M+HCOO)-	377.0908	3962
		Species	Ion Formula	m/z	Height	Score (MFG)	Score (MS)	Score (mass)	Score (iso. abund)	Score (iso. spacing)
		(M+HCOO)-		377.091	15961.6		55.87	84.62	0.28	65.07
			m/z	m/z (Calc)	Diff (ppm)	Diff (mDa)	Height	Height (Calc)	Height %	Height % (Calc)	Height Sum %	Height Sum% (Calc)
			377.091	377.088	-7.83	-3	15961.6	19973.8	100	100	64.3	80.5
			378.095	378.091	-9.07	-3.4	2394.6	3996.1	15	20	9.6	16.1
			379.09	379.093	7.79	3	4815.6	748.1	30.2	3.7	19.4	3
			380.091	380.096	12.88	4.9	970.1	96.4	6.1	0.5	3.9	0.4
			381.102	381.098	-10.63	-4.1	683.3	11	4.3	0.1	2.8	0
	FALSE	Sulochrin	C17 H16 O7	55.87	332.091	332.09		-4.75	4.75	-1.58	1.789	N			DBSearch	55.87			(M+HCOO)-	377.0908	30322
		Species	Ion Formula	m/z	Height	Score (MFG)	Score (MS)	Score (mass)	Score (iso. abund)	Score (iso. spacing)
		(M+HCOO)-		377.091	15961.6		55.87	84.61	0.28	65.07
			m/z	m/z (Calc)	Diff (ppm)	Diff (mDa)	Height	Height (Calc)	Height %	Height % (Calc)	Height Sum %	Height Sum% (Calc)
			377.091	377.088	-7.83	-3	15961.6	19973.8	100	100	64.3	80.5
			378.095	378.091	-9.07	-3.4	2394.6	3996.1	15	20	9.6	16.1
			379.09	379.093	7.79	3	4815.6	748.1	30.2	3.7	19.4	3
			380.091	380.096	12.88	4.9	970.1	96.4	6.1	0.5	3.9	0.4
			381.102	381.098	-10.63	-4.1	683.3	11	4.3	0.1	2.8	0
	FALSE	Lecanoric acid	C16 H14 O7	55.59	318.075	318.074		-4.96	4.96	-1.58	1.789	N			DBSearch	55.59			(M+CH3COO)-	377.0908	19347
		Species	Ion Formula	m/z	Height	Score (MFG)	Score (MS)	Score (mass)	Score (iso. abund)	Score (iso. spacing)
		(M+CH3COO)-		377.091	15961.6		55.59	84.03	0.28	65.07
			m/z	m/z (Calc)	Diff (ppm)	Diff (mDa)	Height	Height (Calc)	Height %	Height % (Calc)	Height Sum %	Height Sum% (Calc)
			377.091	377.088	-7.83	-3	15961.6	19973.8	100	100	64.3	80.5
			378.095	378.091	-9.07	-3.4	2394.6	3996.1	15	20	9.6	16.1
			379.09	379.093	7.79	3	4815.6	748.1	30.2	3.7	19.4	3
			380.091	380.096	12.88	4.9	970.1	96.4	6.1	0.5	3.9	0.4
			381.102	381.098	-10.63	-4.1	683.3	11	4.3	0.1	2.8	0
	FALSE	Mycochromone	C16 H14 O7	55.59	318.075	318.074		-4.96	4.96	-1.58	1.789	N			DBSearch	55.59			(M+CH3COO)-	377.0908	6767
		Species	Ion Formula	m/z	Height	Score (MFG)	Score (MS)	Score (mass)	Score (iso. abund)	Score (iso. spacing)
		(M+CH3COO)-		377.091	15961.6		55.59	84.03	0.28	65.07
			m/z	m/z (Calc)	Diff (ppm)	Diff (mDa)	Height	Height (Calc)	Height %	Height % (Calc)	Height Sum %	Height Sum% (Calc)
			377.091	377.088	-7.83	-3	15961.6	19973.8	100	100	64.3	80.5
			378.095	378.091	-9.07	-3.4	2394.6	3996.1	15	20	9.6	16.1
			379.09	379.093	7.79	3	4815.6	748.1	30.2	3.7	19.4	3
			380.091	380.096	12.88	4.9	970.1	96.4	6.1	0.5	3.9	0.4
			381.102	381.098	-10.63	-4.1	683.3	11	4.3	0.1	2.8	0
	FALSE	Demethylsulochrin	C16 H14 O7	55.59	318.075	318.074		-4.96	4.96	-1.58	1.789	N			DBSearch	55.59			(M+CH3COO)-	377.0908	26887
		Species	Ion Formula	m/z	Height	Score (MFG)	Score (MS)	Score (mass)	Score (iso. abund)	Score (iso. spacing)
		(M+CH3COO)-		377.091	15961.6		55.59	84.03	0.28	65.07
			m/z	m/z (Calc)	Diff (ppm)	Diff (mDa)	Height	Height (Calc)	Height %	Height % (Calc)	Height Sum %	Height Sum% (Calc)
			377.091	377.088	-7.83	-3	15961.6	19973.8	100	100	64.3	80.5
			378.095	378.091	-9.07	-3.4	2394.6	3996.1	15	20	9.6	16.1
			379.09	379.093	7.79	3	4815.6	748.1	30.2	3.7	19.4	3
			380.091	380.096	12.88	4.9	970.1	96.4	6.1	0.5	3.9	0.4
			381.102	381.098	-10.63	-4.1	683.3	11	4.3	0.1	2.8	0
	FALSE	Dihydroisorhamnetin	C16 H14 O7	55.59	318.075	318.074		-4.96	4.96	-1.58	1.789	N			DBSearch	55.59			(M+CH3COO)-	377.0908	3963
		Species	Ion Formula	m/z	Height	Score (MFG)	Score (MS)	Score (mass)	Score (iso. abund)	Score (iso. spacing)
		(M+CH3COO)-		377.091	15961.6		55.59	84.03	0.28	65.07
			m/z	m/z (Calc)	Diff (ppm)	Diff (mDa)	Height	Height (Calc)	Height %	Height % (Calc)	Height Sum %	Height Sum% (Calc)
			377.091	377.088	-7.83	-3	15961.6	19973.8	100	100	64.3	80.5
			378.095	378.091	-9.07	-3.4	2394.6	3996.1	15	20	9.6	16.1
			379.09	379.093	7.79	3	4815.6	748.1	30.2	3.7	19.4	3
			380.091	380.096	12.88	4.9	970.1	96.4	6.1	0.5	3.9	0.4
			381.102	381.098	-10.63	-4.1	683.3	11	4.3	0.1	2.8	0
Cpd 11: 5-Dehydro-4-deoxy-D-glucarate; C6 H8 O7	TRUE	11	5-Dehydro-4-deoxy-D-glucarate	C6 H8 O7	65.91	192.03				192.027						111.01	191.023	Negative	1	1	1.775	1.843	1.911			8146							1		DBSearch	DBSearch			65.91	10					C00679		63189	-17.82	1
	Best	Name	Formula	Score	Mass	Mass (DB)	Mass (MFG)	Diff (ppm)	Diff (abs. ppm)	Diff (mDa)	RT	RT Available (DB)	RT (DB)	RT Diff	ID Source	Score (DB)	Score (MFG)	DBE	Species	m/z	Cpd ID	Notes	Library
	TRUE	5-Dehydro-4-deoxy-D-glucarate	C6 H8 O7	65.91	192.03	192.027		-17.82	17.82	-3.42	1.843	N			DBSearch	65.91			(M-H)-	191.0231	18588
		Species	Ion Formula	m/z	Height	Score (MFG)	Score (MS)	Score (mass)	Score (iso. abund)	Score (iso. spacing)
		(M-H)-		191.023	179988		65.91	28.97	99.27	99.74
			m/z	m/z (Calc)	Diff (ppm)	Diff (mDa)	Height	Height (Calc)	Height %	Height % (Calc)	Height Sum %	Height Sum% (Calc)
			191.023	191.02	-17.83	-3.4	178494	179988	100	100	91.4	92.2
			192.026	192.023	-17.32	-3.3	12598.5	12305	7.1	6.8	6.5	6.3
			193.029	193.024	-23.09	-4.5	4147.1	2946.5	2.3	1.6	2.1	1.5
	FALSE	Threo-Isocitric acid	C6 H8 O7	65.91	192.03	192.027		-17.82	17.82	-3.42	1.843	N			DBSearch	65.91			(M-H)-	191.0231	17287
		Species	Ion Formula	m/z	Height	Score (MFG)	Score (MS)	Score (mass)	Score (iso. abund)	Score (iso. spacing)
		(M-H)-		191.023	178494		65.91	28.97	99.27	99.74
			m/z	m/z (Calc)	Diff (ppm)	Diff (mDa)	Height	Height (Calc)	Height %	Height % (Calc)	Height Sum %	Height Sum% (Calc)
			191.023	191.02	-17.83	-3.4	178494	179988	100	100	91.4	92.2
			192.026	192.023	-17.32	-3.3	12598.5	12305	7.1	6.8	6.5	6.3
			193.029	193.024	-23.09	-4.5	4147.1	2946.5	2.3	1.6	2.1	1.5
	FALSE	Carboxymethyloxysuccinate	C6 H8 O7	65.91	192.03	192.027		-17.82	17.82	-3.42	1.843	N			DBSearch	65.91			(M-H)-	191.0231	19649
		Species	Ion Formula	m/z	Height	Score (MFG)	Score (MS)	Score (mass)	Score (iso. abund)	Score (iso. spacing)
		(M-H)-		191.023	178494		65.91	28.97	99.27	99.74
			m/z	m/z (Calc)	Diff (ppm)	Diff (mDa)	Height	Height (Calc)	Height %	Height % (Calc)	Height Sum %	Height Sum% (Calc)
			191.023	191.02	-17.83	-3.4	178494	179988	100	100	91.4	92.2
			192.026	192.023	-17.32	-3.3	12598.5	12305	7.1	6.8	6.5	6.3
			193.029	193.024	-23.09	-4.5	4147.1	2946.5	2.3	1.6	2.1	1.5
	FALSE	2-Dehydro-3-deoxy-D-glucarate	C6 H8 O7	65.91	192.03	192.027		-17.82	17.82	-3.42	1.843	N			DBSearch	65.91			(M-H)-	191.0231	19772
		Species	Ion Formula	m/z	Height	Score (MFG)	Score (MS)	Score (mass)	Score (iso. abund)	Score (iso. spacing)
		(M-H)-		191.023	178494		65.91	28.97	99.27	99.74
			m/z	m/z (Calc)	Diff (ppm)	Diff (mDa)	Height	Height (Calc)	Height %	Height % (Calc)	Height Sum %	Height Sum% (Calc)
			191.023	191.02	-17.83	-3.4	178494	179988	100	100	91.4	92.2
			192.026	192.023	-17.32	-3.3	12598.5	12305	7.1	6.8	6.5	6.3
			193.029	193.024	-23.09	-4.5	4147.1	2946.5	2.3	1.6	2.1	1.5
	FALSE	Isocitrate	C6 H8 O7	65.91	192.03	192.027		-17.82	17.82	-3.42	1.843	N			DBSearch	65.91			(M-H)-	191.0231	18353	Endogenous metabolite http://dbk.ch.umist.ac.uk/ExactMasses.htm Deleted CAS: 20591-42-8; 21788-50-1; 25406-69-3; 29274-10-0; 220025-74-1 K Salt CAS: 20226-99-7
		Species	Ion Formula	m/z	Height	Score (MFG)	Score (MS)	Score (mass)	Score (iso. abund)	Score (iso. spacing)
		(M-H)-		191.023	178494		65.91	28.97	99.27	99.74
			m/z	m/z (Calc)	Diff (ppm)	Diff (mDa)	Height	Height (Calc)	Height %	Height % (Calc)	Height Sum %	Height Sum% (Calc)
			191.023	191.02	-17.83	-3.4	178494	179988	100	100	91.4	92.2
			192.026	192.023	-17.32	-3.3	12598.5	12305	7.1	6.8	6.5	6.3
			193.029	193.024	-23.09	-4.5	4147.1	2946.5	2.3	1.6	2.1	1.5
	FALSE	2,3-Diketo-L-gulonate	C6 H8 O7	65.91	192.03	192.027		-17.82	17.82	-3.42	1.843	N			DBSearch	65.91			(M-H)-	191.0231	16085
		Species	Ion Formula	m/z	Height	Score (MFG)	Score (MS)	Score (mass)	Score (iso. abund)	Score (iso. spacing)
		(M-H)-		191.023	178494		65.91	28.97	99.27	99.74
			m/z	m/z (Calc)	Diff (ppm)	Diff (mDa)	Height	Height (Calc)	Height %	Height % (Calc)	Height Sum %	Height Sum% (Calc)
			191.023	191.02	-17.83	-3.4	178494	179988	100	100	91.4	92.2
			192.026	192.023	-17.32	-3.3	12598.5	12305	7.1	6.8	6.5	6.3
			193.029	193.024	-23.09	-4.5	4147.1	2946.5	2.3	1.6	2.1	1.5
	FALSE	2,5-Didehydro-D-gluconate	C6 H8 O7	65.91	192.03	192.027		-17.82	17.82	-3.42	1.843	N			DBSearch	65.91			(M-H)-	191.0231	19312
		Species	Ion Formula	m/z	Height	Score (MFG)	Score (MS)	Score (mass)	Score (iso. abund)	Score (iso. spacing)
		(M-H)-		191.023	178494		65.91	28.97	99.27	99.74
			m/z	m/z (Calc)	Diff (ppm)	Diff (mDa)	Height	Height (Calc)	Height %	Height % (Calc)	Height Sum %	Height Sum% (Calc)
			191.023	191.02	-17.83	-3.4	178494	179988	100	100	91.4	92.2
			192.026	192.023	-17.32	-3.3	12598.5	12305	7.1	6.8	6.5	6.3
			193.029	193.024	-23.09	-4.5	4147.1	2946.5	2.3	1.6	2.1	1.5
	FALSE	Citric acid	C6 H8 O7	65.91	192.03	192.027		-17.82	17.82	-3.42	1.843	N			DBSearch	65.91			(M-H)-	191.0231	18413	Geigy vol.3 p.109 Deleted CAS: 12262-73-6; 43136-35-2; 136108-93-5; 245654-34-6; 623158-96-3; 856568-15-5; 878903-72-1; 890704-54-8; 896506-46-0; 906507-37-7; 1192555-95-5; 2023788-69-2 Alt. CAS: 5949-29-1; 6132-04-3; 1332-98-5; 3458-72-8 Alt. KEGG: C12649; C13249
		Species	Ion Formula	m/z	Height	Score (MFG)	Score (MS)	Score (mass)	Score (iso. abund)	Score (iso. spacing)
		(M-H)-		191.023	178494		65.91	28.97	99.27	99.74
			m/z	m/z (Calc)	Diff (ppm)	Diff (mDa)	Height	Height (Calc)	Height %	Height % (Calc)	Height Sum %	Height Sum% (Calc)
			191.023	191.02	-17.83	-3.4	178494	179988	100	100	91.4	92.2
			192.026	192.023	-17.32	-3.3	12598.5	12305	7.1	6.8	6.5	6.3
			193.029	193.024	-23.09	-4.5	4147.1	2946.5	2.3	1.6	2.1	1.5
	FALSE	Diketo-gulonic acid	C6 H8 O7	65.91	192.03	192.027		-17.82	17.82	-3.42	1.843	N			DBSearch	65.91			(M-H)-	191.0231	20028
		Species	Ion Formula	m/z	Height	Score (MFG)	Score (MS)	Score (mass)	Score (iso. abund)	Score (iso. spacing)
		(M-H)-		191.023	178494		65.91	28.97	99.27	99.74
			m/z	m/z (Calc)	Diff (ppm)	Diff (mDa)	Height	Height (Calc)	Height %	Height % (Calc)	Height Sum %	Height Sum% (Calc)
			191.023	191.02	-17.83	-3.4	178494	179988	100	100	91.4	92.2
			192.026	192.023	-17.32	-3.3	12598.5	12305	7.1	6.8	6.5	6.3
			193.029	193.024	-23.09	-4.5	4147.1	2946.5	2.3	1.6	2.1	1.5
	FALSE	Diallyl disulfide	C6 H10 S2	52.75	146.025	146.022		-18.97	18.97	-2.77	1.843	N			DBSearch	52.75			(M+HCOO)-	191.0231	21614
		Species	Ion Formula	m/z	Height	Score (MFG)	Score (MS)	Score (mass)	Score (iso. abund)	Score (iso. spacing)
		(M+HCOO)-		191.023	178494		52.75	38.05	50.8	84.5
			m/z	m/z (Calc)	Diff (ppm)	Diff (mDa)	Height	Height (Calc)	Height %	Height % (Calc)	Height Sum %	Height Sum% (Calc)
			191.023	191.021	-13.28	-2.5	178494	163926	100	100	91.4	84
			192.026	192.023	-16.39	-3.1	12598.5	15331.7	7.1	9.4	6.5	7.9
			193.029	193.017	-60.17	-11.6	4147.1	15981.9	2.3	9.7	2.1	8.2
Cpd 12: 3,7-Dimethyluric acid; C7 H8 N4 O3	TRUE	12	3,7-Dimethyluric acid	C7 H8 N4 O3	78.9	196.062				196.06						160.845	195.054	Negative	1	1	1.851	1.92	1.989			18362	153630						1		DBSearch	DBSearch			78.9	10			13087-49-5	HMDB01982	C16360		58072	-10.29	1
	Best	Name	Formula	Score	Mass	Mass (DB)	Mass (MFG)	Diff (ppm)	Diff (abs. ppm)	Diff (mDa)	RT	RT Available (DB)	RT (DB)	RT Diff	ID Source	Score (DB)	Score (MFG)	DBE	Species	m/z	Cpd ID	Notes	Library
	TRUE	3,7-Dimethyluric acid	C7 H8 N4 O3	78.9	196.062	196.06		-10.29	10.29	-2.02	1.92	N			DBSearch	78.9			(M-H)-	195.0543	17216
		Species	Ion Formula	m/z	Height	Score (MFG)	Score (MS)	Score (mass)	Score (iso. abund)	Score (iso. spacing)
		(M-H)-		195.054	153630		78.9	65.42	90.16	92.32
			m/z	m/z (Calc)	Diff (ppm)	Diff (mDa)	Height	Height (Calc)	Height %	Height % (Calc)	Height Sum %	Height Sum% (Calc)
			195.054	195.052	-9.88	-1.9	153630	151395	100	100	92.1	90.7
			196.058	196.055	-17.48	-3.4	10227.1	13969.4	6.7	9.2	6.1	8.4
			197.059	197.057	-9.44	-1.9	3018.5	1511.8	2	1	1.8	0.9
	FALSE	3,9-Dimethyluric acid	C7 H8 N4 O3	78.9	196.062	196.06		-10.29	10.29	-2.02	1.92	N			DBSearch	78.9			(M-H)-	195.0543	47
		Species	Ion Formula	m/z	Height	Score (MFG)	Score (MS)	Score (mass)	Score (iso. abund)	Score (iso. spacing)
		(M-H)-		195.054	153630		78.9	65.42	90.16	92.32
			m/z	m/z (Calc)	Diff (ppm)	Diff (mDa)	Height	Height (Calc)	Height %	Height % (Calc)	Height Sum %	Height Sum% (Calc)
			195.054	195.052	-9.88	-1.9	153630	151395	100	100	92.1	90.7
			196.058	196.055	-17.48	-3.4	10227.1	13969.4	6.7	9.2	6.1	8.4
			197.059	197.057	-9.44	-1.9	3018.5	1511.8	2	1	1.8	0.9
	FALSE	1,9-Dimethyluric acid	C7 H8 N4 O3	78.9	196.062	196.06		-10.29	10.29	-2.02	1.92	N			DBSearch	78.9			(M-H)-	195.0543	17186
		Species	Ion Formula	m/z	Height	Score (MFG)	Score (MS)	Score (mass)	Score (iso. abund)	Score (iso. spacing)
		(M-H)-		195.054	153630		78.9	65.42	90.16	92.32
			m/z	m/z (Calc)	Diff (ppm)	Diff (mDa)	Height	Height (Calc)	Height %	Height % (Calc)	Height Sum %	Height Sum% (Calc)
			195.054	195.052	-9.88	-1.9	153630	151395	100	100	92.1	90.7
			196.058	196.055	-17.48	-3.4	10227.1	13969.4	6.7	9.2	6.1	8.4
			197.059	197.057	-9.44	-1.9	3018.5	1511.8	2	1	1.8	0.9
	FALSE	1,3-Dimethyluric acid	C7 H8 N4 O3	78.9	196.062	196.06		-10.29	10.29	-2.02	1.92	N			DBSearch	78.9			(M-H)-	195.0543	17300	Bronchodilator Metabolite of Theophylline Dollery, Colin Therapeutic Drugs, 2nd Ed. 1999 p. T74
		Species	Ion Formula	m/z	Height	Score (MFG)	Score (MS)	Score (mass)	Score (iso. abund)	Score (iso. spacing)
		(M-H)-		195.054	153630		78.9	65.42	90.16	92.32
			m/z	m/z (Calc)	Diff (ppm)	Diff (mDa)	Height	Height (Calc)	Height %	Height % (Calc)	Height Sum %	Height Sum% (Calc)
			195.054	195.052	-9.88	-1.9	153630	151395	100	100	92.1	90.7
			196.058	196.055	-17.48	-3.4	10227.1	13969.4	6.7	9.2	6.1	8.4
			197.059	197.057	-9.44	-1.9	3018.5	1511.8	2	1	1.8	0.9
	FALSE	1,7-Dimethyluric acid	C7 H8 N4 O3	78.9	196.062	196.06		-10.29	10.29	-2.02	1.92	N			DBSearch	78.9			(M-H)-	195.0543	12513
		Species	Ion Formula	m/z	Height	Score (MFG)	Score (MS)	Score (mass)	Score (iso. abund)	Score (iso. spacing)
		(M-H)-		195.054	153630		78.9	65.42	90.16	92.32
			m/z	m/z (Calc)	Diff (ppm)	Diff (mDa)	Height	Height (Calc)	Height %	Height % (Calc)	Height Sum %	Height Sum% (Calc)
			195.054	195.052	-9.88	-1.9	153630	151395	100	100	92.1	90.7
			196.058	196.055	-17.48	-3.4	10227.1	13969.4	6.7	9.2	6.1	8.4
			197.059	197.057	-9.44	-1.9	3018.5	1511.8	2	1	1.8	0.9
	FALSE	7,9-Dimethyluric acid	C7 H8 N4 O3	78.9	196.062	196.06		-10.29	10.29	-2.02	1.92	N			DBSearch	78.9			(M-H)-	195.0543	16529
		Species	Ion Formula	m/z	Height	Score (MFG)	Score (MS)	Score (mass)	Score (iso. abund)	Score (iso. spacing)
		(M-H)-		195.054	153630		78.9	65.42	90.16	92.32
			m/z	m/z (Calc)	Diff (ppm)	Diff (mDa)	Height	Height (Calc)	Height %	Height % (Calc)	Height Sum %	Height Sum% (Calc)
			195.054	195.052	-9.88	-1.9	153630	151395	100	100	92.1	90.7
			196.058	196.055	-17.48	-3.4	10227.1	13969.4	6.7	9.2	6.1	8.4
			197.059	197.057	-9.44	-1.9	3018.5	1511.8	2	1	1.8	0.9
	FALSE	Allopurinol	C5 H4 N4 O	75.67	136.041	136.038		-14.83	14.83	-2.02	1.92	N			DBSearch	75.67			(M+CH3COO)-	195.0543	30190	ability to inhibit the synthesis of uric acid Dollery, Colin Therapeutic Drugs, 2nd Ed. 1999 p. A93
		Species	Ion Formula	m/z	Height	Score (MFG)	Score (MS)	Score (mass)	Score (iso. abund)	Score (iso. spacing)
		(M+CH3COO)-		195.054	153630		75.67	58.64	90.16	92.32
			m/z	m/z (Calc)	Diff (ppm)	Diff (mDa)	Height	Height (Calc)	Height %	Height % (Calc)	Height Sum %	Height Sum% (Calc)
			195.054	195.052	-9.88	-1.9	153630	151395	100	100	92.1	90.7
			196.058	196.055	-17.48	-3.4	10227.1	13969.4	6.7	9.2	6.1	8.4
			197.059	197.057	-9.44	-1.9	3018.5	1511.8	2	1	1.8	0.9
	FALSE	Hypoxanthine	C5 H4 N4 O	75.67	136.041	136.038		-14.83	14.83	-2.02	1.92	N			DBSearch	75.67			(M+CH3COO)-	195.0543	18376	Endogenous metabolite Geigy vol. 3 p. 103 Deleted CAS: 480-99-9; 6535-89-3; 25991-07-5; 25991-08-6; 25991-09-7; 39464-15-8; 39464-17-0; 51953-23-2; 184856-40-4; 184856-41-5
		Species	Ion Formula	m/z	Height	Score (MFG)	Score (MS)	Score (mass)	Score (iso. abund)	Score (iso. spacing)
		(M+CH3COO)-		195.054	153630		75.67	58.64	90.16	92.32
			m/z	m/z (Calc)	Diff (ppm)	Diff (mDa)	Height	Height (Calc)	Height %	Height % (Calc)	Height Sum %	Height Sum% (Calc)
			195.054	195.052	-9.88	-1.9	153630	151395	100	100	92.1	90.7
			196.058	196.055	-17.48	-3.4	10227.1	13969.4	6.7	9.2	6.1	8.4
			197.059	197.057	-9.44	-1.9	3018.5	1511.8	2	1	1.8	0.9
	FALSE	D-Galactonate	C6 H12 O7	67.57	196.062	196.058		-16.77	16.77	-3.29	1.92	N			DBSearch	67.57			(M-H)-	195.0543	18651
		Species	Ion Formula	m/z	Height	Score (MFG)	Score (MS)	Score (mass)	Score (iso. abund)	Score (iso. spacing)
		(M-H)-		195.054	153630		67.57	32.43	99.75	99.24
			m/z	m/z (Calc)	Diff (ppm)	Diff (mDa)	Height	Height (Calc)	Height %	Height % (Calc)	Height Sum %	Height Sum% (Calc)
			195.054	195.051	-16.74	-3.3	153630	153770	100	100	92.1	92.1
			196.058	196.054	-18.94	-3.7	10227.1	10583.4	6.7	6.9	6.1	6.3
			197.059	197.056	-15.35	-3	3018.5	2522.1	2	1.6	1.8	1.5
	FALSE	Hamamelose	C6 H12 O7	67.57	196.062	196.058		-16.77	16.77	-3.29	1.92	N			DBSearch	67.57			(M-H)-	195.0543	19507
		Species	Ion Formula	m/z	Height	Score (MFG)	Score (MS)	Score (mass)	Score (iso. abund)	Score (iso. spacing)
		(M-H)-		195.054	153630		67.57	32.43	99.75	99.24
			m/z	m/z (Calc)	Diff (ppm)	Diff (mDa)	Height	Height (Calc)	Height %	Height % (Calc)	Height Sum %	Height Sum% (Calc)
			195.054	195.051	-16.74	-3.3	153630	153770	100	100	92.1	92.1
			196.058	196.054	-18.94	-3.7	10227.1	10583.4	6.7	6.9	6.1	6.3
			197.059	197.056	-15.35	-3	3018.5	2522.1	2	1.6	1.8	1.5
Cpd 13: GYKI 52466; C17 H15 N3 O2	TRUE	13	GYKI 52466	C17 H15 N3 O2	82.2	293.115				293.116						234.943	338.114	Negative	1	1	1.94	1.94	1.94			8083							1		DBSearch	DBSearch			82.2	8			102771-26-6		C15040		70534	3.09	1
	Best	Name	Formula	Score	Mass	Mass (DB)	Mass (MFG)	Diff (ppm)	Diff (abs. ppm)	Diff (mDa)	RT	RT Available (DB)	RT (DB)	RT Diff	ID Source	Score (DB)	Score (MFG)	DBE	Species	m/z	Cpd ID	Notes	Library
	TRUE	GYKI 52466	C17 H15 N3 O2	82.2	293.115	293.116		3.09	3.09	0.91	1.94	N			DBSearch	82.2			(M+HCOO)-	338.1139	26453
		Species	Ion Formula	m/z	Height	Score (MFG)	Score (MS)	Score (mass)	Score (iso. abund)	Score (iso. spacing)
		(M+HCOO)-		338.114	13502.2		82.2	93.99	53.29	93.33
			m/z	m/z (Calc)	Diff (ppm)	Diff (mDa)	Height	Height (Calc)	Height %	Height % (Calc)	Height Sum %	Height Sum% (Calc)
			338.114	338.115	2.27	0.8	13502.2	13067.7	100	100	83.5	80.8
			339.116	339.118	5.7	1.9	1865	2731.2	13.8	20.9	11.5	16.9
			340.119	340.12	2.48	0.8	810.5	378.8	6	2.9	5	2.3
	FALSE	N-Acetylmuramic acid	C11 H19 N O8	57.74	293.115	293.111		-15.22	15.22	-4.46	1.94	N			DBSearch	57.74			(M+HCOO)-	338.1139	19284	Endogenous Metabolite http://dbk.ch.umist.ac.uk/ExactMasses.htm
		Species	Ion Formula	m/z	Height	Score (MFG)	Score (MS)	Score (mass)	Score (iso. abund)	Score (iso. spacing)
		(M+HCOO)-		338.114	13502.2		57.74	22.29	89.24	90.82
			m/z	m/z (Calc)	Diff (ppm)	Diff (mDa)	Height	Height (Calc)	Height %	Height % (Calc)	Height Sum %	Height Sum% (Calc)
			338.114	338.109	-13.58	-4.6	13502.2	13837.4	100	100	83.5	85.5
			339.116	339.113	-9.5	-3.2	1865	1931	13.8	14	11.5	11.9
			340.119	340.114	-15.13	-5.1	810.5	409.3	6	3	5	2.5
	FALSE	4-Hydroxyproline galactoside	C11 H19 N O8	57.74	293.115	293.111		-15.22	15.22	-4.46	1.94	N			DBSearch	57.74			(M+HCOO)-	338.1139	10186
		Species	Ion Formula	m/z	Height	Score (MFG)	Score (MS)	Score (mass)	Score (iso. abund)	Score (iso. spacing)
		(M+HCOO)-		338.114	13502.2		57.74	22.29	89.24	90.82
			m/z	m/z (Calc)	Diff (ppm)	Diff (mDa)	Height	Height (Calc)	Height %	Height % (Calc)	Height Sum %	Height Sum% (Calc)
			338.114	338.109	-13.58	-4.6	13502.2	13837.4	100	100	83.5	85.5
			339.116	339.113	-9.5	-3.2	1865	1931	13.8	14	11.5	11.9
			340.119	340.114	-15.13	-5.1	810.5	409.3	6	3	5	2.5
	FALSE	Galactosyl 4-hydroxyproline	C11 H19 N O8	57.74	293.115	293.111		-15.22	15.22	-4.46	1.94	N			DBSearch	57.74			(M+HCOO)-	338.1139	10187
		Species	Ion Formula	m/z	Height	Score (MFG)	Score (MS)	Score (mass)	Score (iso. abund)	Score (iso. spacing)
		(M+HCOO)-		338.114	13502.2		57.74	22.29	89.24	90.82
			m/z	m/z (Calc)	Diff (ppm)	Diff (mDa)	Height	Height (Calc)	Height %	Height % (Calc)	Height Sum %	Height Sum% (Calc)
			338.114	338.109	-13.58	-4.6	13502.2	13837.4	100	100	83.5	85.5
			339.116	339.113	-9.5	-3.2	1865	1931	13.8	14	11.5	11.9
			340.119	340.114	-15.13	-5.1	810.5	409.3	6	3	5	2.5
	FALSE	(3R)-3,4-Dihydroxy-3-(hydroxymethyl)butanenitrile 4-glucoside	C11 H19 N O8	57.74	293.115	293.111		-15.22	15.22	-4.46	1.94	N			DBSearch	57.74			(M+HCOO)-	338.1139	6656
		Species	Ion Formula	m/z	Height	Score (MFG)	Score (MS)	Score (mass)	Score (iso. abund)	Score (iso. spacing)
		(M+HCOO)-		338.114	13502.2		57.74	22.29	89.24	90.82
			m/z	m/z (Calc)	Diff (ppm)	Diff (mDa)	Height	Height (Calc)	Height %	Height % (Calc)	Height Sum %	Height Sum% (Calc)
			338.114	338.109	-13.58	-4.6	13502.2	13837.4	100	100	83.5	85.5
			339.116	339.113	-9.5	-3.2	1865	1931	13.8	14	11.5	11.9
			340.119	340.114	-15.13	-5.1	810.5	409.3	6	3	5	2.5
	FALSE	Dibenz[c,h]acridine	C21 H13 N	36.08	279.1	279.105		17.89	17.89	4.99	1.94	N			DBSearch	36.08			(M+CH3COO)-	338.1139	30179
		Species	Ion Formula	m/z	Height	Score (MFG)	Score (MS)	Score (mass)	Score (iso. abund)	Score (iso. spacing)
		(M+CH3COO)-		338.114	13502.2		36.08	14.04	27.72	90.21
			m/z	m/z (Calc)	Diff (ppm)	Diff (mDa)	Height	Height (Calc)	Height %	Height % (Calc)	Height Sum %	Height Sum% (Calc)
			338.114	338.119	14.17	4.8	13502.2	12538.1	100	100	83.5	77.5
			339.116	339.122	18.24	6.2	1865	3197.4	13.8	25.5	11.5	19.8
			340.119	340.125	16.46	5.6	810.5	442.3	6	3.5	5	2.7
	FALSE	Dibenz[a,h]acridine	C21 H13 N	36.08	279.1	279.105		17.89	17.89	4.99	1.94	N			DBSearch	36.08			(M+CH3COO)-	338.1139	29524
		Species	Ion Formula	m/z	Height	Score (MFG)	Score (MS)	Score (mass)	Score (iso. abund)	Score (iso. spacing)
		(M+CH3COO)-		338.114	13502.2		36.08	14.04	27.72	90.21
			m/z	m/z (Calc)	Diff (ppm)	Diff (mDa)	Height	Height (Calc)	Height %	Height % (Calc)	Height Sum %	Height Sum% (Calc)
			338.114	338.119	14.17	4.8	13502.2	12538.1	100	100	83.5	77.5
			339.116	339.122	18.24	6.2	1865	3197.4	13.8	25.5	11.5	19.8
			340.119	340.125	16.46	5.6	810.5	442.3	6	3.5	5	2.7
	FALSE	Dibenz[a,j]acridine	C21 H13 N	36.08	279.1	279.105		17.89	17.89	4.99	1.94	N			DBSearch	36.08			(M+CH3COO)-	338.1139	29525
		Species	Ion Formula	m/z	Height	Score (MFG)	Score (MS)	Score (mass)	Score (iso. abund)	Score (iso. spacing)
		(M+CH3COO)-		338.114	13502.2		36.08	14.04	27.72	90.21
			m/z	m/z (Calc)	Diff (ppm)	Diff (mDa)	Height	Height (Calc)	Height %	Height % (Calc)	Height Sum %	Height Sum% (Calc)
			338.114	338.119	14.17	4.8	13502.2	12538.1	100	100	83.5	77.5
			339.116	339.122	18.24	6.2	1865	3197.4	13.8	25.5	11.5	19.8
			340.119	340.125	16.46	5.6	810.5	442.3	6	3.5	5	2.7
Cpd 14: 3,7-Dimethyluric acid; C7 H8 N4 O3	TRUE	14	3,7-Dimethyluric acid	C7 H8 N4 O3	79.57	196.061				196.06						160.844	195.054	Negative	1	1	2.135	2.135	2.135			8266	29108						1		DBSearch	DBSearch			79.57	10			13087-49-5	HMDB01982	C16360		58072	-8.82	1
	Best	Name	Formula	Score	Mass	Mass (DB)	Mass (MFG)	Diff (ppm)	Diff (abs. ppm)	Diff (mDa)	RT	RT Available (DB)	RT (DB)	RT Diff	ID Source	Score (DB)	Score (MFG)	DBE	Species	m/z	Cpd ID	Notes	Library
	TRUE	3,7-Dimethyluric acid	C7 H8 N4 O3	79.57	196.061	196.06		-8.82	8.82	-1.73	2.135	N			DBSearch	79.57			(M-H)-	195.0541	17216
		Species	Ion Formula	m/z	Height	Score (MFG)	Score (MS)	Score (mass)	Score (iso. abund)	Score (iso. spacing)
		(M-H)-		195.054	29107.8		79.57	73.23	82.92	88.23
			m/z	m/z (Calc)	Diff (ppm)	Diff (mDa)	Height	Height (Calc)	Height %	Height % (Calc)	Height Sum %	Height Sum% (Calc)
			195.054	195.052	-8.71	-1.7	29107.8	28682.6	100	100	92.1	90.7
			196.058	196.055	-18.26	-3.6	1739.2	2646.6	6	9.2	5.5	8.4
			197.055	197.057	6.59	1.3	768.5	286.4	2.6	1	2.4	0.9
	FALSE	3,9-Dimethyluric acid	C7 H8 N4 O3	79.57	196.061	196.06		-8.82	8.82	-1.73	2.135	N			DBSearch	79.57			(M-H)-	195.0541	47
		Species	Ion Formula	m/z	Height	Score (MFG)	Score (MS)	Score (mass)	Score (iso. abund)	Score (iso. spacing)
		(M-H)-		195.054	29107.8		79.57	73.23	82.92	88.23
			m/z	m/z (Calc)	Diff (ppm)	Diff (mDa)	Height	Height (Calc)	Height %	Height % (Calc)	Height Sum %	Height Sum% (Calc)
			195.054	195.052	-8.71	-1.7	29107.8	28682.6	100	100	92.1	90.7
			196.058	196.055	-18.26	-3.6	1739.2	2646.6	6	9.2	5.5	8.4
			197.055	197.057	6.59	1.3	768.5	286.4	2.6	1	2.4	0.9
	FALSE	1,9-Dimethyluric acid	C7 H8 N4 O3	79.57	196.061	196.06		-8.82	8.82	-1.73	2.135	N			DBSearch	79.57			(M-H)-	195.0541	17186
		Species	Ion Formula	m/z	Height	Score (MFG)	Score (MS)	Score (mass)	Score (iso. abund)	Score (iso. spacing)
		(M-H)-		195.054	29107.8		79.57	73.23	82.92	88.23
			m/z	m/z (Calc)	Diff (ppm)	Diff (mDa)	Height	Height (Calc)	Height %	Height % (Calc)	Height Sum %	Height Sum% (Calc)
			195.054	195.052	-8.71	-1.7	29107.8	28682.6	100	100	92.1	90.7
			196.058	196.055	-18.26	-3.6	1739.2	2646.6	6	9.2	5.5	8.4
			197.055	197.057	6.59	1.3	768.5	286.4	2.6	1	2.4	0.9
	FALSE	1,3-Dimethyluric acid	C7 H8 N4 O3	79.57	196.061	196.06		-8.82	8.82	-1.73	2.135	N			DBSearch	79.57			(M-H)-	195.0541	17300	Bronchodilator Metabolite of Theophylline Dollery, Colin Therapeutic Drugs, 2nd Ed. 1999 p. T74
		Species	Ion Formula	m/z	Height	Score (MFG)	Score (MS)	Score (mass)	Score (iso. abund)	Score (iso. spacing)
		(M-H)-		195.054	29107.8		79.57	73.23	82.92	88.23
			m/z	m/z (Calc)	Diff (ppm)	Diff (mDa)	Height	Height (Calc)	Height %	Height % (Calc)	Height Sum %	Height Sum% (Calc)
			195.054	195.052	-8.71	-1.7	29107.8	28682.6	100	100	92.1	90.7
			196.058	196.055	-18.26	-3.6	1739.2	2646.6	6	9.2	5.5	8.4
			197.055	197.057	6.59	1.3	768.5	286.4	2.6	1	2.4	0.9
	FALSE	1,7-Dimethyluric acid	C7 H8 N4 O3	79.57	196.061	196.06		-8.82	8.82	-1.73	2.135	N			DBSearch	79.57			(M-H)-	195.0541	12513
		Species	Ion Formula	m/z	Height	Score (MFG)	Score (MS)	Score (mass)	Score (iso. abund)	Score (iso. spacing)
		(M-H)-		195.054	29107.8		79.57	73.23	82.92	88.23
			m/z	m/z (Calc)	Diff (ppm)	Diff (mDa)	Height	Height (Calc)	Height %	Height % (Calc)	Height Sum %	Height Sum% (Calc)
			195.054	195.052	-8.71	-1.7	29107.8	28682.6	100	100	92.1	90.7
			196.058	196.055	-18.26	-3.6	1739.2	2646.6	6	9.2	5.5	8.4
			197.055	197.057	6.59	1.3	768.5	286.4	2.6	1	2.4	0.9
	FALSE	7,9-Dimethyluric acid	C7 H8 N4 O3	79.57	196.061	196.06		-8.82	8.82	-1.73	2.135	N			DBSearch	79.57			(M-H)-	195.0541	16529
		Species	Ion Formula	m/z	Height	Score (MFG)	Score (MS)	Score (mass)	Score (iso. abund)	Score (iso. spacing)
		(M-H)-		195.054	29107.8		79.57	73.23	82.92	88.23
			m/z	m/z (Calc)	Diff (ppm)	Diff (mDa)	Height	Height (Calc)	Height %	Height % (Calc)	Height Sum %	Height Sum% (Calc)
			195.054	195.052	-8.71	-1.7	29107.8	28682.6	100	100	92.1	90.7
			196.058	196.055	-18.26	-3.6	1739.2	2646.6	6	9.2	5.5	8.4
			197.055	197.057	6.59	1.3	768.5	286.4	2.6	1	2.4	0.9
	FALSE	Allopurinol	C5 H4 N4 O	76.88	136.04	136.038		-12.71	12.71	-1.73	2.135	N			DBSearch	76.88			(M+CH3COO)-	195.0541	30190	ability to inhibit the synthesis of uric acid Dollery, Colin Therapeutic Drugs, 2nd Ed. 1999 p. A93
		Species	Ion Formula	m/z	Height	Score (MFG)	Score (MS)	Score (mass)	Score (iso. abund)	Score (iso. spacing)
		(M+CH3COO)-		195.054	29107.8		76.88	67.58	82.92	88.23
			m/z	m/z (Calc)	Diff (ppm)	Diff (mDa)	Height	Height (Calc)	Height %	Height % (Calc)	Height Sum %	Height Sum% (Calc)
			195.054	195.052	-8.71	-1.7	29107.8	28682.6	100	100	92.1	90.7
			196.058	196.055	-18.26	-3.6	1739.2	2646.6	6	9.2	5.5	8.4
			197.055	197.057	6.59	1.3	768.5	286.4	2.6	1	2.4	0.9
	FALSE	Hypoxanthine	C5 H4 N4 O	76.88	136.04	136.038		-12.71	12.71	-1.73	2.135	N			DBSearch	76.88			(M+CH3COO)-	195.0541	18376	Endogenous metabolite Geigy vol. 3 p. 103 Deleted CAS: 480-99-9; 6535-89-3; 25991-07-5; 25991-08-6; 25991-09-7; 39464-15-8; 39464-17-0; 51953-23-2; 184856-40-4; 184856-41-5
		Species	Ion Formula	m/z	Height	Score (MFG)	Score (MS)	Score (mass)	Score (iso. abund)	Score (iso. spacing)
		(M+CH3COO)-		195.054	29107.8		76.88	67.58	82.92	88.23
			m/z	m/z (Calc)	Diff (ppm)	Diff (mDa)	Height	Height (Calc)	Height %	Height % (Calc)	Height Sum %	Height Sum% (Calc)
			195.054	195.052	-8.71	-1.7	29107.8	28682.6	100	100	92.1	90.7
			196.058	196.055	-18.26	-3.6	1739.2	2646.6	6	9.2	5.5	8.4
			197.055	197.057	6.59	1.3	768.5	286.4	2.6	1	2.4	0.9
	FALSE	D-Galactonate	C6 H12 O7	69.1	196.061	196.058		-15.32	15.32	-3	2.135	N			DBSearch	69.1			(M-H)-	195.0541	18651
		Species	Ion Formula	m/z	Height	Score (MFG)	Score (MS)	Score (mass)	Score (iso. abund)	Score (iso. spacing)
		(M-H)-		195.054	29107.8		69.1	39.05	97.28	95.38
			m/z	m/z (Calc)	Diff (ppm)	Diff (mDa)	Height	Height (Calc)	Height %	Height % (Calc)	Height Sum %	Height Sum% (Calc)
			195.054	195.051	-15.56	-3	29107.8	29132.7	100	100	92.1	92.1
			196.058	196.054	-19.72	-3.9	1739.2	2005.1	6	6.9	5.5	6.3
			197.055	197.056	0.68	0.1	768.5	477.8	2.6	1.6	2.4	1.5
	FALSE	Hamamelose	C6 H12 O7	69.1	196.061	196.058		-15.32	15.32	-3	2.135	N			DBSearch	69.1			(M-H)-	195.0541	19507
		Species	Ion Formula	m/z	Height	Score (MFG)	Score (MS)	Score (mass)	Score (iso. abund)	Score (iso. spacing)
		(M-H)-		195.054	29107.8		69.1	39.05	97.28	95.38
			m/z	m/z (Calc)	Diff (ppm)	Diff (mDa)	Height	Height (Calc)	Height %	Height % (Calc)	Height Sum %	Height Sum% (Calc)
			195.054	195.051	-15.56	-3	29107.8	29132.7	100	100	92.1	92.1
			196.058	196.054	-19.72	-3.9	1739.2	2005.1	6	6.9	5.5	6.3
			197.055	197.056	0.68	0.1	768.5	477.8	2.6	1.6	2.4	1.5
Cpd 15: Ketamine; C13 H16 Cl N O	TRUE	15	Ketamine	C13 H16 Cl N O	61.24	237.09				237.092						150.044	282.089	Negative	1	1	2.291	2.378	2.465			8582	18153						1		DBSearch	DBSearch			61.24	10			6740-88-1		C07525		881	6.71	1
	Best	Name	Formula	Score	Mass	Mass (DB)	Mass (MFG)	Diff (ppm)	Diff (abs. ppm)	Diff (mDa)	RT	RT Available (DB)	RT (DB)	RT Diff	ID Source	Score (DB)	Score (MFG)	DBE	Species	m/z	Cpd ID	Notes	Library
	TRUE	Ketamine	C13 H16 Cl N O	61.24	237.09	237.092		6.71	6.71	1.59	2.378	N			DBSearch	61.24			(M+HCOO)-	282.0886	21244	general anesthetic Drug Dollery, Colin Therapeutic Drugs, 2nd Ed. 1999 p. K3
		Species	Ion Formula	m/z	Height	Score (MFG)	Score (MS)	Score (mass)	Score (iso. abund)	Score (iso. spacing)
		(M+HCOO)-		282.089	18152.7		61.24	79.56	0.14	97.93
			m/z	m/z (Calc)	Diff (ppm)	Diff (mDa)	Height	Height (Calc)	Height %	Height % (Calc)	Height Sum %	Height Sum% (Calc)
			282.089	282.09	5.97	1.7	18152.7	14496.5	100	100	83.7	66.8
			283.092	283.094	5.35	1.5	2873.9	2292.9	15.8	15.8	13.3	10.6
			284.088	284.088	-2.1	-0.6	659.8	4897	3.6	33.8	3	22.6
	FALSE	Guanosine	C10 H13 N5 O5	58.98	283.096	283.092		-14.64	14.64	-4.15	2.378	N			DBSearch	58.98			(M-H)-	282.0886	18390	Endogenous Metabolite Geigy vol. 3 p. 103 Deleted CAS: 85-30-3; 484-80-0; 685891-87-6; 1022900-70-4
		Species	Ion Formula	m/z	Height	Score (MFG)	Score (MS)	Score (mass)	Score (iso. abund)	Score (iso. spacing)
		(M-H)-		282.089	18152.7		58.98	26.27	89.79	87.43
			m/z	m/z (Calc)	Diff (ppm)	Diff (mDa)	Height	Height (Calc)	Height %	Height % (Calc)	Height Sum %	Height Sum% (Calc)
			282.089	282.084	-14.78	-4.2	18152.7	18894.3	100	100	83.7	87.1
			283.092	283.087	-17.94	-5.1	2873.9	2450.7	15.8	13	13.3	11.3
			284.088	284.089	2.07	0.6	659.8	341.4	3.6	1.8	3	1.6
	FALSE	Isoguanosine	C10 H13 N5 O5	58.98	283.096	283.092		-14.64	14.64	-4.15	2.378	N			DBSearch	58.98			(M-H)-	282.0886	21673
		Species	Ion Formula	m/z	Height	Score (MFG)	Score (MS)	Score (mass)	Score (iso. abund)	Score (iso. spacing)
		(M-H)-		282.089	18152.7		58.98	26.27	89.79	87.43
			m/z	m/z (Calc)	Diff (ppm)	Diff (mDa)	Height	Height (Calc)	Height %	Height % (Calc)	Height Sum %	Height Sum% (Calc)
			282.089	282.084	-14.78	-4.2	18152.7	18894.3	100	100	83.7	87.1
			283.092	283.087	-17.94	-5.1	2873.9	2450.7	15.8	13	13.3	11.3
			284.088	284.089	2.07	0.6	659.8	341.4	3.6	1.8	3	1.6
	FALSE	Deoxyeritadenine	C9 H11 N5 O3	56.56	237.09	237.086		-17.49	17.49	-4.15	2.378	N			DBSearch	56.56			(M+HCOO)-	282.0886	9798
		Species	Ion Formula	m/z	Height	Score (MFG)	Score (MS)	Score (mass)	Score (iso. abund)	Score (iso. spacing)
		(M+HCOO)-		282.089	18152.7		56.56	21.18	89.79	87.43
			m/z	m/z (Calc)	Diff (ppm)	Diff (mDa)	Height	Height (Calc)	Height %	Height % (Calc)	Height Sum %	Height Sum% (Calc)
			282.089	282.084	-14.78	-4.2	18152.7	18894.3	100	100	83.7	87.1
			283.092	283.087	-17.94	-5.1	2873.9	2450.7	15.8	13	13.3	11.3
			284.088	284.089	2.07	0.6	659.8	341.4	3.6	1.8	3	1.6
	FALSE	Sepiapterin	C9 H11 N5 O3	56.56	237.09	237.086		-17.49	17.49	-4.15	2.378	N			DBSearch	56.56			(M+HCOO)-	282.0886	18323
		Species	Ion Formula	m/z	Height	Score (MFG)	Score (MS)	Score (mass)	Score (iso. abund)	Score (iso. spacing)
		(M+HCOO)-		282.089	18152.7		56.56	21.18	89.79	87.43
			m/z	m/z (Calc)	Diff (ppm)	Diff (mDa)	Height	Height (Calc)	Height %	Height % (Calc)	Height Sum %	Height Sum% (Calc)
			282.089	282.084	-14.78	-4.2	18152.7	18894.3	100	100	83.7	87.1
			283.092	283.087	-17.94	-5.1	2873.9	2450.7	15.8	13	13.3	11.3
			284.088	284.089	2.07	0.6	659.8	341.4	3.6	1.8	3	1.6
	FALSE	Dyspropterin	C9 H11 N5 O3	56.56	237.09	237.086		-17.49	17.49	-4.15	2.378	N			DBSearch	56.56			(M+HCOO)-	282.0886	17558
		Species	Ion Formula	m/z	Height	Score (MFG)	Score (MS)	Score (mass)	Score (iso. abund)	Score (iso. spacing)
		(M+HCOO)-		282.089	18152.7		56.56	21.18	89.79	87.43
			m/z	m/z (Calc)	Diff (ppm)	Diff (mDa)	Height	Height (Calc)	Height %	Height % (Calc)	Height Sum %	Height Sum% (Calc)
			282.089	282.084	-14.78	-4.2	18152.7	18894.3	100	100	83.7	87.1
			283.092	283.087	-17.94	-5.1	2873.9	2450.7	15.8	13	13.3	11.3
			284.088	284.089	2.07	0.6	659.8	341.4	3.6	1.8	3	1.6
	FALSE	Primapterin	C9 H11 N5 O3	56.56	237.09	237.086		-17.49	17.49	-4.15	2.378	N			DBSearch	56.56			(M+HCOO)-	282.0886	17047
		Species	Ion Formula	m/z	Height	Score (MFG)	Score (MS)	Score (mass)	Score (iso. abund)	Score (iso. spacing)
		(M+HCOO)-		282.089	18152.7		56.56	21.18	89.79	87.43
			m/z	m/z (Calc)	Diff (ppm)	Diff (mDa)	Height	Height (Calc)	Height %	Height % (Calc)	Height Sum %	Height Sum% (Calc)
			282.089	282.084	-14.78	-4.2	18152.7	18894.3	100	100	83.7	87.1
			283.092	283.087	-17.94	-5.1	2873.9	2450.7	15.8	13	13.3	11.3
			284.088	284.089	2.07	0.6	659.8	341.4	3.6	1.8	3	1.6
	FALSE	D-Biopterin	C9 H11 N5 O3	56.56	237.09	237.086		-17.49	17.49	-4.15	2.378	N			DBSearch	56.56			(M+HCOO)-	282.0886	17981
		Species	Ion Formula	m/z	Height	Score (MFG)	Score (MS)	Score (mass)	Score (iso. abund)	Score (iso. spacing)
		(M+HCOO)-		282.089	18152.7		56.56	21.18	89.79	87.43
			m/z	m/z (Calc)	Diff (ppm)	Diff (mDa)	Height	Height (Calc)	Height %	Height % (Calc)	Height Sum %	Height Sum% (Calc)
			282.089	282.084	-14.78	-4.2	18152.7	18894.3	100	100	83.7	87.1
			283.092	283.087	-17.94	-5.1	2873.9	2450.7	15.8	13	13.3	11.3
			284.088	284.089	2.07	0.6	659.8	341.4	3.6	1.8	3	1.6
	FALSE	Orinapterin	C9 H11 N5 O3	56.56	237.09	237.086		-17.49	17.49	-4.15	2.378	N			DBSearch	56.56			(M+HCOO)-	282.0886	17814
		Species	Ion Formula	m/z	Height	Score (MFG)	Score (MS)	Score (mass)	Score (iso. abund)	Score (iso. spacing)
		(M+HCOO)-		282.089	18152.7		56.56	21.18	89.79	87.43
			m/z	m/z (Calc)	Diff (ppm)	Diff (mDa)	Height	Height (Calc)	Height %	Height % (Calc)	Height Sum %	Height Sum% (Calc)
			282.089	282.084	-14.78	-4.2	18152.7	18894.3	100	100	83.7	87.1
			283.092	283.087	-17.94	-5.1	2873.9	2450.7	15.8	13	13.3	11.3
			284.088	284.089	2.07	0.6	659.8	341.4	3.6	1.8	3	1.6
	FALSE	Biopterin	C9 H11 N5 O3	56.56	237.09	237.086		-17.49	17.49	-4.15	2.378	N			DBSearch	56.56			(M+HCOO)-	282.0886	18112	Geigy vol. 3 p. 132
		Species	Ion Formula	m/z	Height	Score (MFG)	Score (MS)	Score (mass)	Score (iso. abund)	Score (iso. spacing)
		(M+HCOO)-		282.089	18152.7		56.56	21.18	89.79	87.43
			m/z	m/z (Calc)	Diff (ppm)	Diff (mDa)	Height	Height (Calc)	Height %	Height % (Calc)	Height Sum %	Height Sum% (Calc)
			282.089	282.084	-14.78	-4.2	18152.7	18894.3	100	100	83.7	87.1
			283.092	283.087	-17.94	-5.1	2873.9	2450.7	15.8	13	13.3	11.3
			284.088	284.089	2.07	0.6	659.8	341.4	3.6	1.8	3	1.6
Cpd 16: Aprepitant; C23 H21 F7 N4 O3	TRUE	16	Aprepitant	C23 H21 F7 N4 O3	71.18	534.146				534.15						297.045	593.159	Negative	1	1	5.918	6.011	6.104			369175							1		DBSearch	DBSearch			71.18	10			170729-80-3	HMDB14811	D02968		85413	8.57	1
	Best	Name	Formula	Score	Mass	Mass (DB)	Mass (MFG)	Diff (ppm)	Diff (abs. ppm)	Diff (mDa)	RT	RT Available (DB)	RT (DB)	RT Diff	ID Source	Score (DB)	Score (MFG)	DBE	Species	m/z	Cpd ID	Notes	Library
	TRUE	Aprepitant	C23 H21 F7 N4 O3	71.18	534.146	534.15		8.57	8.57	4.58	6.011	N			DBSearch	71.18			(M+CH3COO)-	593.1594	11198
		Species	Ion Formula	m/z	Height	Score (MFG)	Score (MS)	Score (mass)	Score (iso. abund)	Score (iso. spacing)
		(M+CH3COO)-		593.159	194070		71.18	43.14	93.92	99.96
			m/z	m/z (Calc)	Diff (ppm)	Diff (mDa)	Height	Height (Calc)	Height %	Height % (Calc)	Height Sum %	Height Sum% (Calc)
			593.159	593.164	7.78	4.6	187516	194070	100	100	71.7	74.2
			594.163	594.167	7.6	4.5	57169.1	56216.4	30.5	29	21.9	21.5
			595.165	595.17	7.57	4.5	14568.7	9847.1	7.8	5.1	5.6	3.8
			596.169	596.172	5.45	3.2	2160.6	1281.4	1.2	0.7	0.8	0.5
	FALSE	Cercosporin	C29 H26 O10	56.86	534.145	534.153		13.25	13.25	7.08	6.011	N			DBSearch	56.86			(M+CH3COO)-	593.1594	23361
		Species	Ion Formula	m/z	Height	Score (MFG)	Score (MS)	Score (mass)	Score (iso. abund)	Score (iso. spacing)
		(M+CH3COO)-		593.159	187516		56.86	13.41	93.48	99.84
			m/z	m/z (Calc)	Diff (ppm)	Diff (mDa)	Height	Height (Calc)	Height %	Height % (Calc)	Height Sum %	Height Sum% (Calc)
			593.159	593.166	11.85	7	187516	181599	100	100	71.7	69.5
			594.163	594.17	12.2	7.2	57169.1	62323.8	30.5	34.3	21.9	23.8
			595.165	595.173	12.08	7.2	14568.7	14843.3	7.8	8.2	5.6	5.7
			596.169	596.175	10.12	6	2160.6	2647.9	1.2	1.5	0.8	1
	FALSE	Quercetin 3,7-dirhamnoside	C27 H30 O15	56.74	594.167	594.159		-13.79	13.79	-8.2	6.011	N			DBSearch	56.74			(M-H)-	593.1594	30444	Deleted CAS: 642474-45-1
		Species	Ion Formula	m/z	Height	Score (MFG)	Score (MS)	Score (mass)	Score (iso. abund)	Score (iso. spacing)
		(M-H)-		593.159	187516		56.74	9.37	99.75	99.84
			m/z	m/z (Calc)	Diff (ppm)	Diff (mDa)	Height	Height (Calc)	Height %	Height % (Calc)	Height Sum %	Height Sum% (Calc)
			593.159	593.151	-13.87	-8.2	187516	188204	100	100	71.7	72
			594.163	594.155	-13.46	-8	57169.1	56663.3	30.5	30.1	21.9	21.7
			595.165	595.157	-14.01	-8.3	14568.7	14033.8	7.8	7.5	5.6	5.4
			596.169	596.16	-15.93	-9.5	2160.6	2513.1	1.2	1.3	0.8	1
	FALSE	Nicotiflorin	C27 H30 O15	56.74	594.167	594.159		-13.79	13.79	-8.2	6.011	N			DBSearch	56.74			(M-H)-	593.1594	3914	Deleted CAS: 11003-35-3; 29698-63-3; 51897-88-2; 72032-65-6; 85771-81-9; 102673-89-2; 1608456-94-5 MolPort Compound number: MolPort-001-740-194
		Species	Ion Formula	m/z	Height	Score (MFG)	Score (MS)	Score (mass)	Score (iso. abund)	Score (iso. spacing)
		(M-H)-		593.159	187516		56.74	9.37	99.75	99.84
			m/z	m/z (Calc)	Diff (ppm)	Diff (mDa)	Height	Height (Calc)	Height %	Height % (Calc)	Height Sum %	Height Sum% (Calc)
			593.159	593.151	-13.87	-8.2	187516	188204	100	100	71.7	72
			594.163	594.155	-13.46	-8	57169.1	56663.3	30.5	30.1	21.9	21.7
			595.165	595.157	-14.01	-8.3	14568.7	14033.8	7.8	7.5	5.6	5.4
			596.169	596.16	-15.93	-9.5	2160.6	2513.1	1.2	1.3	0.8	1
	FALSE	Biorobin	C27 H30 O15	56.74	594.167	594.159		-13.79	13.79	-8.2	6.011	N			DBSearch	56.74			(M-H)-	593.1594	3915	Deleted CAS: 11044-86-3; 69501-06-0; 77133-41-6 MolPort Compound number: MolPort-001-740-248
		Species	Ion Formula	m/z	Height	Score (MFG)	Score (MS)	Score (mass)	Score (iso. abund)	Score (iso. spacing)
		(M-H)-		593.159	187516		56.74	9.37	99.75	99.84
			m/z	m/z (Calc)	Diff (ppm)	Diff (mDa)	Height	Height (Calc)	Height %	Height % (Calc)	Height Sum %	Height Sum% (Calc)
			593.159	593.151	-13.87	-8.2	187516	188204	100	100	71.7	72
			594.163	594.155	-13.46	-8	57169.1	56663.3	30.5	30.1	21.9	21.7
			595.165	595.157	-14.01	-8.3	14568.7	14033.8	7.8	7.5	5.6	5.4
			596.169	596.16	-15.93	-9.5	2160.6	2513.1	1.2	1.3	0.8	1
	FALSE	3,6-Diglucopyranosyl-4',5,7-trihydroxyflavone	C27 H30 O15	56.74	594.167	594.159		-13.8	13.8	-8.2	6.011	N			DBSearch	56.74			(M-H)-	593.1594	4018
		Species	Ion Formula	m/z	Height	Score (MFG)	Score (MS)	Score (mass)	Score (iso. abund)	Score (iso. spacing)
		(M-H)-		593.159	187516		56.74	9.37	99.75	99.84
			m/z	m/z (Calc)	Diff (ppm)	Diff (mDa)	Height	Height (Calc)	Height %	Height % (Calc)	Height Sum %	Height Sum% (Calc)
			593.159	593.151	-13.87	-8.2	187516	188204	100	100	71.7	72
			594.163	594.155	-13.46	-8	57169.1	56663.3	30.5	30.1	21.9	21.7
			595.165	595.157	-14.01	-8.3	14568.7	14033.8	7.8	7.5	5.6	5.4
			596.169	596.16	-15.93	-9.5	2160.6	2513.1	1.2	1.3	0.8	1
	FALSE	Astragalin 7-rhamnoside	C27 H30 O15	56.74	594.167	594.159		-13.8	13.8	-8.2	6.011	N			DBSearch	56.74			(M-H)-	593.1594	4011
		Species	Ion Formula	m/z	Height	Score (MFG)	Score (MS)	Score (mass)	Score (iso. abund)	Score (iso. spacing)
		(M-H)-		593.159	187516		56.74	9.37	99.75	99.84
			m/z	m/z (Calc)	Diff (ppm)	Diff (mDa)	Height	Height (Calc)	Height %	Height % (Calc)	Height Sum %	Height Sum% (Calc)
			593.159	593.151	-13.87	-8.2	187516	188204	100	100	71.7	72
			594.163	594.155	-13.46	-8	57169.1	56663.3	30.5	30.1	21.9	21.7
			595.165	595.157	-14.01	-8.3	14568.7	14033.8	7.8	7.5	5.6	5.4
			596.169	596.16	-15.93	-9.5	2160.6	2513.1	1.2	1.3	0.8	1
	FALSE	Isorhamnetin 3-O-a-L-arabinopyranoside 7-O-a-L-rhamnopyranoside	C27 H30 O15	56.74	594.167	594.159		-13.8	13.8	-8.2	6.011	N			DBSearch	56.74			(M-H)-	593.1594	3773
		Species	Ion Formula	m/z	Height	Score (MFG)	Score (MS)	Score (mass)	Score (iso. abund)	Score (iso. spacing)
		(M-H)-		593.159	187516		56.74	9.37	99.75	99.84
			m/z	m/z (Calc)	Diff (ppm)	Diff (mDa)	Height	Height (Calc)	Height %	Height % (Calc)	Height Sum %	Height Sum% (Calc)
			593.159	593.151	-13.87	-8.2	187516	188204	100	100	71.7	72
			594.163	594.155	-13.46	-8	57169.1	56663.3	30.5	30.1	21.9	21.7
			595.165	595.157	-14.01	-8.3	14568.7	14033.8	7.8	7.5	5.6	5.4
			596.169	596.16	-15.93	-9.5	2160.6	2513.1	1.2	1.3	0.8	1
	FALSE	Orientin 7-rhamnoside	C27 H30 O15	56.74	594.167	594.159		-13.8	13.8	-8.2	6.011	N			DBSearch	56.74			(M-H)-	593.1594	3997
		Species	Ion Formula	m/z	Height	Score (MFG)	Score (MS)	Score (mass)	Score (iso. abund)	Score (iso. spacing)
		(M-H)-		593.159	187516		56.74	9.37	99.75	99.84
			m/z	m/z (Calc)	Diff (ppm)	Diff (mDa)	Height	Height (Calc)	Height %	Height % (Calc)	Height Sum %	Height Sum% (Calc)
			593.159	593.151	-13.87	-8.2	187516	188204	100	100	71.7	72
			594.163	594.155	-13.46	-8	57169.1	56663.3	30.5	30.1	21.9	21.7
			595.165	595.157	-14.01	-8.3	14568.7	14033.8	7.8	7.5	5.6	5.4
			596.169	596.16	-15.93	-9.5	2160.6	2513.1	1.2	1.3	0.8	1
	FALSE	Graveobioside B	C27 H30 O15	56.74	594.167	594.159		-13.8	13.8	-8.2	6.011	N			DBSearch	56.74			(M-H)-	593.1594	3992
		Species	Ion Formula	m/z	Height	Score (MFG)	Score (MS)	Score (mass)	Score (iso. abund)	Score (iso. spacing)
		(M-H)-		593.159	187516		56.74	9.37	99.75	99.84
			m/z	m/z (Calc)	Diff (ppm)	Diff (mDa)	Height	Height (Calc)	Height %	Height % (Calc)	Height Sum %	Height Sum% (Calc)
			593.159	593.151	-13.87	-8.2	187516	188204	100	100	71.7	72
			594.163	594.155	-13.46	-8	57169.1	56663.3	30.5	30.1	21.9	21.7
			595.165	595.157	-14.01	-8.3	14568.7	14033.8	7.8	7.5	5.6	5.4
			596.169	596.16	-15.93	-9.5	2160.6	2513.1	1.2	1.3	0.8	1
Cpd 17: CMP-N-glycoloylneuraminate; C20 H31 N4 O17 P	TRUE	17	CMP-N-glycoloylneuraminate	C20 H31 N4 O17 P	64.45	630.142				630.142						311.062	629.136	Negative	1	1	5.973	6.062	6.151			152797							1		DBSearch	DBSearch			64.45	1			98300-80-2	HMDB12206	C03691		62854	0.73	1
	Best	Name	Formula	Score	Mass	Mass (DB)	Mass (MFG)	Diff (ppm)	Diff (abs. ppm)	Diff (mDa)	RT	RT Available (DB)	RT (DB)	RT Diff	ID Source	Score (DB)	Score (MFG)	DBE	Species	m/z	Cpd ID	Notes	Library
	TRUE	CMP-N-glycoloylneuraminate	C20 H31 N4 O17 P	64.45	630.142	630.142		0.73	0.73	0.46	6.062	N			DBSearch	64.45			(M-H)-	629.1361	11625
		Species	Ion Formula	m/z	Height	Score (MFG)	Score (MS)	Score (mass)	Score (iso. abund)	Score (iso. spacing)
		(M-H)-		629.136	60463.4		64.45	99.31	0.87	71.03
			m/z	m/z (Calc)	Diff (ppm)	Diff (mDa)	Height	Height (Calc)	Height %	Height % (Calc)	Height Sum %	Height Sum% (Calc)
			629.136	629.135	-1.91	-1.2	44913.4	60463.4	100	100	56.5	76
			630.14	630.138	-2.8	-1.8	12920.5	14562.8	28.8	24.1	16.2	18.3
			631.135	631.14	8.22	5.2	16098	3793.6	35.8	6.3	20.2	4.8
			632.137	632.143	8.43	5.3	4279.1	631.8	9.5	1	5.4	0.8
			633.139	633.145	8.25	5.2	1340.5	99.8	3	0.2	1.7	0.1
Cpd 18: Aprepitant; C23 H21 F7 N4 O3	TRUE	18	Aprepitant	C23 H21 F7 N4 O3	71.66	534.146				534.15						297.044	593.159	Negative	1	1	6.292	6.391	6.489			270150							1		DBSearch	DBSearch			71.66	10			170729-80-3	HMDB14811	D02968		85413	8.52	1
	Best	Name	Formula	Score	Mass	Mass (DB)	Mass (MFG)	Diff (ppm)	Diff (abs. ppm)	Diff (mDa)	RT	RT Available (DB)	RT (DB)	RT Diff	ID Source	Score (DB)	Score (MFG)	DBE	Species	m/z	Cpd ID	Notes	Library
	TRUE	Aprepitant	C23 H21 F7 N4 O3	71.66	534.146	534.15		8.52	8.52	4.55	6.391	N			DBSearch	71.66			(M+CH3COO)-	593.1595	11198
		Species	Ion Formula	m/z	Height	Score (MFG)	Score (MS)	Score (mass)	Score (iso. abund)	Score (iso. spacing)
		(M+CH3COO)-		593.159	240522		71.66	43.58	94.86	99.99
			m/z	m/z (Calc)	Diff (ppm)	Diff (mDa)	Height	Height (Calc)	Height %	Height % (Calc)	Height Sum %	Height Sum% (Calc)
			593.159	593.164	7.68	4.6	234971	240522	100	100	72.5	74.2
			594.163	594.167	7.7	4.6	68250.3	69672.3	29	29	21.1	21.5
			595.165	595.17	7.46	4.4	17246.5	12204.1	7.3	5.1	5.3	3.8
			596.168	596.172	6.88	4.1	3518.7	1588.1	1.5	0.7	1.1	0.5
	FALSE	Biorobin	C27 H30 O15	56.49	594.167	594.159		-13.85	13.85	-8.23	6.391	N			DBSearch	56.49			(M-H)-	593.1595	3915	Deleted CAS: 11044-86-3; 69501-06-0; 77133-41-6 MolPort Compound number: MolPort-001-740-248
		Species	Ion Formula	m/z	Height	Score (MFG)	Score (MS)	Score (mass)	Score (iso. abund)	Score (iso. spacing)
		(M-H)-		593.159	234971		56.49	9.21	99.35	99.64
			m/z	m/z (Calc)	Diff (ppm)	Diff (mDa)	Height	Height (Calc)	Height %	Height % (Calc)	Height Sum %	Height Sum% (Calc)
			593.159	593.151	-13.98	-8.3	234971	233252	100	100	72.5	72
			594.163	594.155	-13.36	-7.9	68250.3	70226.3	29	30.1	21.1	21.7
			595.165	595.157	-14.11	-8.4	17246.5	17393	7.3	7.5	5.3	5.4
			596.168	596.16	-14.5	-8.6	3518.7	3114.6	1.5	1.3	1.1	1
	FALSE	Nicotiflorin	C27 H30 O15	56.49	594.167	594.159		-13.85	13.85	-8.23	6.391	N			DBSearch	56.49			(M-H)-	593.1595	3914	Deleted CAS: 11003-35-3; 29698-63-3; 51897-88-2; 72032-65-6; 85771-81-9; 102673-89-2; 1608456-94-5 MolPort Compound number: MolPort-001-740-194
		Species	Ion Formula	m/z	Height	Score (MFG)	Score (MS)	Score (mass)	Score (iso. abund)	Score (iso. spacing)
		(M-H)-		593.159	234971		56.49	9.21	99.35	99.64
			m/z	m/z (Calc)	Diff (ppm)	Diff (mDa)	Height	Height (Calc)	Height %	Height % (Calc)	Height Sum %	Height Sum% (Calc)
			593.159	593.151	-13.98	-8.3	234971	233252	100	100	72.5	72
			594.163	594.155	-13.36	-7.9	68250.3	70226.3	29	30.1	21.1	21.7
			595.165	595.157	-14.11	-8.4	17246.5	17393	7.3	7.5	5.3	5.4
			596.168	596.16	-14.5	-8.6	3518.7	3114.6	1.5	1.3	1.1	1
	FALSE	Quercetin 3,7-dirhamnoside	C27 H30 O15	56.49	594.167	594.159		-13.85	13.85	-8.23	6.391	N			DBSearch	56.49			(M-H)-	593.1595	30444	Deleted CAS: 642474-45-1
		Species	Ion Formula	m/z	Height	Score (MFG)	Score (MS)	Score (mass)	Score (iso. abund)	Score (iso. spacing)
		(M-H)-		593.159	234971		56.49	9.21	99.35	99.64
			m/z	m/z (Calc)	Diff (ppm)	Diff (mDa)	Height	Height (Calc)	Height %	Height % (Calc)	Height Sum %	Height Sum% (Calc)
			593.159	593.151	-13.98	-8.3	234971	233252	100	100	72.5	72
			594.163	594.155	-13.36	-7.9	68250.3	70226.3	29	30.1	21.1	21.7
			595.165	595.157	-14.11	-8.4	17246.5	17393	7.3	7.5	5.3	5.4
			596.168	596.16	-14.5	-8.6	3518.7	3114.6	1.5	1.3	1.1	1
	FALSE	Orientin 2''-rhamnoside	C27 H30 O15	56.49	594.167	594.159		-13.85	13.85	-8.23	6.391	N			DBSearch	56.49			(M-H)-	593.1595	3998
		Species	Ion Formula	m/z	Height	Score (MFG)	Score (MS)	Score (mass)	Score (iso. abund)	Score (iso. spacing)
		(M-H)-		593.159	234971		56.49	9.21	99.35	99.64
			m/z	m/z (Calc)	Diff (ppm)	Diff (mDa)	Height	Height (Calc)	Height %	Height % (Calc)	Height Sum %	Height Sum% (Calc)
			593.159	593.151	-13.98	-8.3	234971	233252	100	100	72.5	72
			594.163	594.155	-13.36	-7.9	68250.3	70226.3	29	30.1	21.1	21.7
			595.165	595.157	-14.11	-8.4	17246.5	17393	7.3	7.5	5.3	5.4
			596.168	596.16	-14.5	-8.6	3518.7	3114.6	1.5	1.3	1.1	1
	FALSE	Astragalin 7-rhamnoside	C27 H30 O15	56.49	594.167	594.159		-13.85	13.85	-8.23	6.391	N			DBSearch	56.49			(M-H)-	593.1595	4011
		Species	Ion Formula	m/z	Height	Score (MFG)	Score (MS)	Score (mass)	Score (iso. abund)	Score (iso. spacing)
		(M-H)-		593.159	234971		56.49	9.21	99.35	99.64
			m/z	m/z (Calc)	Diff (ppm)	Diff (mDa)	Height	Height (Calc)	Height %	Height % (Calc)	Height Sum %	Height Sum% (Calc)
			593.159	593.151	-13.98	-8.3	234971	233252	100	100	72.5	72
			594.163	594.155	-13.36	-7.9	68250.3	70226.3	29	30.1	21.1	21.7
			595.165	595.157	-14.11	-8.4	17246.5	17393	7.3	7.5	5.3	5.4
			596.168	596.16	-14.5	-8.6	3518.7	3114.6	1.5	1.3	1.1	1
	FALSE	3,6-Diglucopyranosyl-4',5,7-trihydroxyflavone	C27 H30 O15	56.49	594.167	594.159		-13.85	13.85	-8.23	6.391	N			DBSearch	56.49			(M-H)-	593.1595	4018
		Species	Ion Formula	m/z	Height	Score (MFG)	Score (MS)	Score (mass)	Score (iso. abund)	Score (iso. spacing)
		(M-H)-		593.159	234971		56.49	9.21	99.35	99.64
			m/z	m/z (Calc)	Diff (ppm)	Diff (mDa)	Height	Height (Calc)	Height %	Height % (Calc)	Height Sum %	Height Sum% (Calc)
			593.159	593.151	-13.98	-8.3	234971	233252	100	100	72.5	72
			594.163	594.155	-13.36	-7.9	68250.3	70226.3	29	30.1	21.1	21.7
			595.165	595.157	-14.11	-8.4	17246.5	17393	7.3	7.5	5.3	5.4
			596.168	596.16	-14.5	-8.6	3518.7	3114.6	1.5	1.3	1.1	1
	FALSE	1,8-Dihydroxy-3-hydroxymethylanthraquinone 1,8-di-O-b-D-glucoside	C27 H30 O15	56.49	594.167	594.159		-13.85	13.85	-8.23	6.391	N			DBSearch	56.49			(M-H)-	593.1595	6438
		Species	Ion Formula	m/z	Height	Score (MFG)	Score (MS)	Score (mass)	Score (iso. abund)	Score (iso. spacing)
		(M-H)-		593.159	234971		56.49	9.21	99.35	99.64
			m/z	m/z (Calc)	Diff (ppm)	Diff (mDa)	Height	Height (Calc)	Height %	Height % (Calc)	Height Sum %	Height Sum% (Calc)
			593.159	593.151	-13.98	-8.3	234971	233252	100	100	72.5	72
			594.163	594.155	-13.36	-7.9	68250.3	70226.3	29	30.1	21.1	21.7
			595.165	595.157	-14.11	-8.4	17246.5	17393	7.3	7.5	5.3	5.4
			596.168	596.16	-14.5	-8.6	3518.7	3114.6	1.5	1.3	1.1	1
	FALSE	Orientin 7-rhamnoside	C27 H30 O15	56.49	594.167	594.159		-13.85	13.85	-8.23	6.391	N			DBSearch	56.49			(M-H)-	593.1595	3997
		Species	Ion Formula	m/z	Height	Score (MFG)	Score (MS)	Score (mass)	Score (iso. abund)	Score (iso. spacing)
		(M-H)-		593.159	234971		56.49	9.21	99.35	99.64
			m/z	m/z (Calc)	Diff (ppm)	Diff (mDa)	Height	Height (Calc)	Height %	Height % (Calc)	Height Sum %	Height Sum% (Calc)
			593.159	593.151	-13.98	-8.3	234971	233252	100	100	72.5	72
			594.163	594.155	-13.36	-7.9	68250.3	70226.3	29	30.1	21.1	21.7
			595.165	595.157	-14.11	-8.4	17246.5	17393	7.3	7.5	5.3	5.4
			596.168	596.16	-14.5	-8.6	3518.7	3114.6	1.5	1.3	1.1	1
	FALSE	Graveobioside B	C27 H30 O15	56.49	594.167	594.159		-13.85	13.85	-8.23	6.391	N			DBSearch	56.49			(M-H)-	593.1595	3992
		Species	Ion Formula	m/z	Height	Score (MFG)	Score (MS)	Score (mass)	Score (iso. abund)	Score (iso. spacing)
		(M-H)-		593.159	234971		56.49	9.21	99.35	99.64
			m/z	m/z (Calc)	Diff (ppm)	Diff (mDa)	Height	Height (Calc)	Height %	Height % (Calc)	Height Sum %	Height Sum% (Calc)
			593.159	593.151	-13.98	-8.3	234971	233252	100	100	72.5	72
			594.163	594.155	-13.36	-7.9	68250.3	70226.3	29	30.1	21.1	21.7
			595.165	595.157	-14.11	-8.4	17246.5	17393	7.3	7.5	5.3	5.4
			596.168	596.16	-14.5	-8.6	3518.7	3114.6	1.5	1.3	1.1	1
Cpd 19: CMP-N-glycoloylneuraminate; C20 H31 N4 O17 P	TRUE	19	CMP-N-glycoloylneuraminate	C20 H31 N4 O17 P	65.06	630.141				630.142						297.044	629.136	Negative	1	1	6.341	6.441	6.541			82992							1		DBSearch	DBSearch			65.06	1			98300-80-2	HMDB12206	C03691		62854	1.21	1
	Best	Name	Formula	Score	Mass	Mass (DB)	Mass (MFG)	Diff (ppm)	Diff (abs. ppm)	Diff (mDa)	RT	RT Available (DB)	RT (DB)	RT Diff	ID Source	Score (DB)	Score (MFG)	DBE	Species	m/z	Cpd ID	Notes	Library
	TRUE	CMP-N-glycoloylneuraminate	C20 H31 N4 O17 P	65.06	630.141	630.142		1.21	1.21	0.76	6.441	N			DBSearch	65.06			(M-H)-	629.1357	11625
		Species	Ion Formula	m/z	Height	Score (MFG)	Score (MS)	Score (mass)	Score (iso. abund)	Score (iso. spacing)
		(M-H)-		629.136	47925.8		65.06	98.12	1.74	74.94
			m/z	m/z (Calc)	Diff (ppm)	Diff (mDa)	Height	Height (Calc)	Height %	Height % (Calc)	Height Sum %	Height Sum% (Calc)
			629.136	629.135	-1.33	-0.8	34675.7	47925.8	100	100	55	76
			630.139	630.138	-1.74	-1.1	11653.2	11543.1	33.6	24.1	18.5	18.3
			631.135	631.14	7.74	4.9	11816.2	3007	34.1	6.3	18.7	4.8
			632.136	632.143	10.94	6.9	4013.1	500.8	11.6	1	6.4	0.8
			633.14	633.145	7.77	4.9	897.7	79.1	2.6	0.2	1.4	0.1
Cpd 20: Aprepitant; C23 H21 F7 N4 O3	TRUE	20	Aprepitant	C23 H21 F7 N4 O3	59.75	534.145				534.15						297.043	593.159	Negative	1	1	6.686	6.686	6.686			18635	21347						1		DBSearch	DBSearch			59.75	10			170729-80-3	HMDB14811	D02968		85413	8.85	1
	Best	Name	Formula	Score	Mass	Mass (DB)	Mass (MFG)	Diff (ppm)	Diff (abs. ppm)	Diff (mDa)	RT	RT Available (DB)	RT (DB)	RT Diff	ID Source	Score (DB)	Score (MFG)	DBE	Species	m/z	Cpd ID	Notes	Library
	TRUE	Aprepitant	C23 H21 F7 N4 O3	59.75	534.145	534.15		8.85	8.85	4.73	6.686	N			DBSearch	59.75			(M+CH3COO)-	593.1591	11198
		Species	Ion Formula	m/z	Height	Score (MFG)	Score (MS)	Score (mass)	Score (iso. abund)	Score (iso. spacing)
		(M+CH3COO)-		593.159	23617.7		59.75	40.76	63.6	93.1
			m/z	m/z (Calc)	Diff (ppm)	Diff (mDa)	Height	Height (Calc)	Height %	Height % (Calc)	Height Sum %	Height Sum% (Calc)
			593.159	593.164	8.3	4.9	21347.5	23617.7	100	100	67.1	74.2
			594.163	594.167	6.05	3.6	8272.9	6841.4	38.8	29	26	21.5
			595.163	595.17	10.75	6.4	1903.5	1198.4	8.9	5.1	6	3.8
			596.161	596.172	19.78	11.8	289.5	155.9	1.4	0.7	0.9	0.5
	FALSE	Cercosporin	C29 H26 O10	54.38	534.145	534.153		13.56	13.56	7.24	6.686	N			DBSearch	54.38			(M+CH3COO)-	593.1591	23361
		Species	Ion Formula	m/z	Height	Score (MFG)	Score (MS)	Score (mass)	Score (iso. abund)	Score (iso. spacing)
		(M+CH3COO)-		593.159	21347.5		54.38	12.18	91.51	94.21
			m/z	m/z (Calc)	Diff (ppm)	Diff (mDa)	Height	Height (Calc)	Height %	Height % (Calc)	Height Sum %	Height Sum% (Calc)
			593.159	593.166	12.36	7.3	21347.5	22100.1	100	100	67.1	69.5
			594.163	594.17	10.66	6.3	8272.9	7584.6	38.8	34.3	26	23.8
			595.163	595.173	15.26	9.1	1903.5	1806.4	8.9	8.2	6	5.7
			596.161	596.175	24.45	14.6	289.5	322.2	1.4	1.5	0.9	1
	FALSE	Quercetin 3,7-dirhamnoside	C27 H30 O15	47.76	594.167	594.159		-13.52	13.52	-8.03	6.686	N			DBSearch	47.76			(M-H)-	593.1591	30444	Deleted CAS: 642474-45-1
		Species	Ion Formula	m/z	Height	Score (MFG)	Score (MS)	Score (mass)	Score (iso. abund)	Score (iso. spacing)
		(M-H)-		593.159	21347.5		47.76	10.31	70.74	95.1
			m/z	m/z (Calc)	Diff (ppm)	Diff (mDa)	Height	Height (Calc)	Height %	Height % (Calc)	Height Sum %	Height Sum% (Calc)
			593.159	593.151	-13.36	-7.9	21347.5	22903.9	100	100	67.1	72
			594.163	594.155	-15.01	-8.9	8272.9	6895.8	38.8	30.1	26	21.7
			595.163	595.157	-10.83	-6.4	1903.5	1707.9	8.9	7.5	6	5.4
			596.161	596.16	-1.6	-1	289.5	305.8	1.4	1.3	0.9	1
	FALSE	Nicotiflorin	C27 H30 O15	47.76	594.167	594.159		-13.52	13.52	-8.03	6.686	N			DBSearch	47.76			(M-H)-	593.1591	3914	Deleted CAS: 11003-35-3; 29698-63-3; 51897-88-2; 72032-65-6; 85771-81-9; 102673-89-2; 1608456-94-5 MolPort Compound number: MolPort-001-740-194
		Species	Ion Formula	m/z	Height	Score (MFG)	Score (MS)	Score (mass)	Score (iso. abund)	Score (iso. spacing)
		(M-H)-		593.159	21347.5		47.76	10.31	70.74	95.1
			m/z	m/z (Calc)	Diff (ppm)	Diff (mDa)	Height	Height (Calc)	Height %	Height % (Calc)	Height Sum %	Height Sum% (Calc)
			593.159	593.151	-13.36	-7.9	21347.5	22903.9	100	100	67.1	72
			594.163	594.155	-15.01	-8.9	8272.9	6895.8	38.8	30.1	26	21.7
			595.163	595.157	-10.83	-6.4	1903.5	1707.9	8.9	7.5	6	5.4
			596.161	596.16	-1.6	-1	289.5	305.8	1.4	1.3	0.9	1
	FALSE	Biorobin	C27 H30 O15	47.76	594.167	594.159		-13.52	13.52	-8.03	6.686	N			DBSearch	47.76			(M-H)-	593.1591	3915	Deleted CAS: 11044-86-3; 69501-06-0; 77133-41-6 MolPort Compound number: MolPort-001-740-248
		Species	Ion Formula	m/z	Height	Score (MFG)	Score (MS)	Score (mass)	Score (iso. abund)	Score (iso. spacing)
		(M-H)-		593.159	21347.5		47.76	10.31	70.74	95.1
			m/z	m/z (Calc)	Diff (ppm)	Diff (mDa)	Height	Height (Calc)	Height %	Height % (Calc)	Height Sum %	Height Sum% (Calc)
			593.159	593.151	-13.36	-7.9	21347.5	22903.9	100	100	67.1	72
			594.163	594.155	-15.01	-8.9	8272.9	6895.8	38.8	30.1	26	21.7
			595.163	595.157	-10.83	-6.4	1903.5	1707.9	8.9	7.5	6	5.4
			596.161	596.16	-1.6	-1	289.5	305.8	1.4	1.3	0.9	1
	FALSE	3,6-Diglucopyranosyl-4',5,7-trihydroxyflavone	C27 H30 O15	47.76	594.167	594.159		-13.52	13.52	-8.03	6.686	N			DBSearch	47.76			(M-H)-	593.1591	4018
		Species	Ion Formula	m/z	Height	Score (MFG)	Score (MS)	Score (mass)	Score (iso. abund)	Score (iso. spacing)
		(M-H)-		593.159	21347.5		47.76	10.3	70.74	95.1
			m/z	m/z (Calc)	Diff (ppm)	Diff (mDa)	Height	Height (Calc)	Height %	Height % (Calc)	Height Sum %	Height Sum% (Calc)
			593.159	593.151	-13.36	-7.9	21347.5	22903.9	100	100	67.1	72
			594.163	594.155	-15.01	-8.9	8272.9	6895.8	38.8	30.1	26	21.7
			595.163	595.157	-10.83	-6.4	1903.5	1707.9	8.9	7.5	6	5.4
			596.161	596.16	-1.6	-1	289.5	305.8	1.4	1.3	0.9	1
	FALSE	Astragalin 7-rhamnoside	C27 H30 O15	47.76	594.167	594.159		-13.52	13.52	-8.03	6.686	N			DBSearch	47.76			(M-H)-	593.1591	4011
		Species	Ion Formula	m/z	Height	Score (MFG)	Score (MS)	Score (mass)	Score (iso. abund)	Score (iso. spacing)
		(M-H)-		593.159	21347.5		47.76	10.3	70.74	95.1
			m/z	m/z (Calc)	Diff (ppm)	Diff (mDa)	Height	Height (Calc)	Height %	Height % (Calc)	Height Sum %	Height Sum% (Calc)
			593.159	593.151	-13.36	-7.9	21347.5	22903.9	100	100	67.1	72
			594.163	594.155	-15.01	-8.9	8272.9	6895.8	38.8	30.1	26	21.7
			595.163	595.157	-10.83	-6.4	1903.5	1707.9	8.9	7.5	6	5.4
			596.161	596.16	-1.6	-1	289.5	305.8	1.4	1.3	0.9	1
	FALSE	Isorhamnetin 3-O-a-L-arabinopyranoside 7-O-a-L-rhamnopyranoside	C27 H30 O15	47.76	594.167	594.159		-13.52	13.52	-8.03	6.686	N			DBSearch	47.76			(M-H)-	593.1591	3773
		Species	Ion Formula	m/z	Height	Score (MFG)	Score (MS)	Score (mass)	Score (iso. abund)	Score (iso. spacing)
		(M-H)-		593.159	21347.5		47.76	10.3	70.74	95.1
			m/z	m/z (Calc)	Diff (ppm)	Diff (mDa)	Height	Height (Calc)	Height %	Height % (Calc)	Height Sum %	Height Sum% (Calc)
			593.159	593.151	-13.36	-7.9	21347.5	22903.9	100	100	67.1	72
			594.163	594.155	-15.01	-8.9	8272.9	6895.8	38.8	30.1	26	21.7
			595.163	595.157	-10.83	-6.4	1903.5	1707.9	8.9	7.5	6	5.4
			596.161	596.16	-1.6	-1	289.5	305.8	1.4	1.3	0.9	1
	FALSE	Orientin 7-rhamnoside	C27 H30 O15	47.76	594.167	594.159		-13.52	13.52	-8.03	6.686	N			DBSearch	47.76			(M-H)-	593.1591	3997
		Species	Ion Formula	m/z	Height	Score (MFG)	Score (MS)	Score (mass)	Score (iso. abund)	Score (iso. spacing)
		(M-H)-		593.159	21347.5		47.76	10.3	70.74	95.1
			m/z	m/z (Calc)	Diff (ppm)	Diff (mDa)	Height	Height (Calc)	Height %	Height % (Calc)	Height Sum %	Height Sum% (Calc)
			593.159	593.151	-13.36	-7.9	21347.5	22903.9	100	100	67.1	72
			594.163	594.155	-15.01	-8.9	8272.9	6895.8	38.8	30.1	26	21.7
			595.163	595.157	-10.83	-6.4	1903.5	1707.9	8.9	7.5	6	5.4
			596.161	596.16	-1.6	-1	289.5	305.8	1.4	1.3	0.9	1
	FALSE	Graveobioside B	C27 H30 O15	47.76	594.167	594.159		-13.52	13.52	-8.03	6.686	N			DBSearch	47.76			(M-H)-	593.1591	3992
		Species	Ion Formula	m/z	Height	Score (MFG)	Score (MS)	Score (mass)	Score (iso. abund)	Score (iso. spacing)
		(M-H)-		593.159	21347.5		47.76	10.3	70.74	95.1
			m/z	m/z (Calc)	Diff (ppm)	Diff (mDa)	Height	Height (Calc)	Height %	Height % (Calc)	Height Sum %	Height Sum% (Calc)
			593.159	593.151	-13.36	-7.9	21347.5	22903.9	100	100	67.1	72
			594.163	594.155	-15.01	-8.9	8272.9	6895.8	38.8	30.1	26	21.7
			595.163	595.157	-10.83	-6.4	1903.5	1707.9	8.9	7.5	6	5.4
			596.161	596.16	-1.6	-1	289.5	305.8	1.4	1.3	0.9	1
Cpd 21: Polyethylene, oxidized; C12 H20 O5	TRUE	21	Polyethylene, oxidized	C12 H20 O5	53.28	244.135				244.131						226.125	243.127	Negative	1	1	8.342	8.44	8.538			7691							1		DBSearch	DBSearch			53.28	1			68441-17-8	HMDB32472			88485	-15.21	1
	Best	Name	Formula	Score	Mass	Mass (DB)	Mass (MFG)	Diff (ppm)	Diff (abs. ppm)	Diff (mDa)	RT	RT Available (DB)	RT (DB)	RT Diff	ID Source	Score (DB)	Score (MFG)	DBE	Species	m/z	Cpd ID	Notes	Library
	TRUE	Polyethylene, oxidized	C12 H20 O5	53.28	244.135	244.131		-15.21	15.21	-3.71	8.44	N			DBSearch	53.28			(M-H)-	243.1275	7884
		Species	Ion Formula	m/z	Height	Score (MFG)	Score (MS)	Score (mass)	Score (iso. abund)	Score (iso. spacing)
		(M-H)-		243.127	31856		53.28	29.64	95.44	49.98
			m/z	m/z (Calc)	Diff (ppm)	Diff (mDa)	Height	Height (Calc)	Height %	Height % (Calc)	Height Sum %	Height Sum% (Calc)
			243.127	243.124	-15.3	-3.7	31856	31840.8	100	100	88.2	88.2
			244.131	244.127	-15	-3.7	4247.6	4262.8	13.3	13.4	11.8	11.8
Cpd 22: Hemibrevetoxin B; C28 H42 O7	TRUE	22	Hemibrevetoxin B	C28 H42 O7	52.72	490.285				490.293						119.038	489.278	Negative	1	1	9.682	9.682	9.682			7956	10058						1		DBSearch	DBSearch			52.72	4			122271-91-4		C20016		73501	16.42	1
	Best	Name	Formula	Score	Mass	Mass (DB)	Mass (MFG)	Diff (ppm)	Diff (abs. ppm)	Diff (mDa)	RT	RT Available (DB)	RT (DB)	RT Diff	ID Source	Score (DB)	Score (MFG)	DBE	Species	m/z	Cpd ID	Notes	Library
	TRUE	Hemibrevetoxin B	C28 H42 O7	52.72	490.285	490.293		16.42	16.42	8.05	9.682	N			DBSearch	52.72			(M-H)-	489.2776	30140
		Species	Ion Formula	m/z	Height	Score (MFG)	Score (MS)	Score (mass)	Score (iso. abund)	Score (iso. spacing)
		(M-H)-		489.278	10058.3		52.72	5.63	92.65	98.99
			m/z	m/z (Calc)	Diff (ppm)	Diff (mDa)	Height	Height (Calc)	Height %	Height % (Calc)	Height Sum %	Height Sum% (Calc)
			489.278	489.286	16.68	8.2	10058.3	9766.7	100	100	75.1	72.9
			490.282	490.289	15.56	7.6	2744.1	3029.8	27.3	31	20.5	22.6
			491.284	491.292	16.57	8.1	588.6	594.5	5.9	6.1	4.4	4.4
	FALSE	Macrocarpal I	C28 H42 O7	52.72	490.285	490.293		16.42	16.42	8.05	9.682	N			DBSearch	52.72			(M-H)-	489.2776	380
		Species	Ion Formula	m/z	Height	Score (MFG)	Score (MS)	Score (mass)	Score (iso. abund)	Score (iso. spacing)
		(M-H)-		489.278	10058.3		52.72	5.63	92.65	98.99
			m/z	m/z (Calc)	Diff (ppm)	Diff (mDa)	Height	Height (Calc)	Height %	Height % (Calc)	Height Sum %	Height Sum% (Calc)
			489.278	489.286	16.68	8.2	10058.3	9766.7	100	100	75.1	72.9
			490.282	490.289	15.56	7.6	2744.1	3029.8	27.3	31	20.5	22.6
			491.284	491.292	16.57	8.1	588.6	594.5	5.9	6.1	4.4	4.4
	FALSE	1,25-Dihydroxyvitamin D3-26,23-lactone	C27 H40 O5	51.95	444.279	444.288		18.12	18.12	8.05	9.682	N			DBSearch	51.95			(M+HCOO)-	489.2776	17699
		Species	Ion Formula	m/z	Height	Score (MFG)	Score (MS)	Score (mass)	Score (iso. abund)	Score (iso. spacing)
		(M+HCOO)-		489.278	10058.3		51.95	4.01	92.65	98.99
			m/z	m/z (Calc)	Diff (ppm)	Diff (mDa)	Height	Height (Calc)	Height %	Height % (Calc)	Height Sum %	Height Sum% (Calc)
			489.278	489.286	16.68	8.2	10058.3	9766.7	100	100	75.1	72.9
			490.282	490.289	15.56	7.6	2744.1	3029.8	27.3	31	20.5	22.6
			491.284	491.292	16.57	8.1	588.6	594.5	5.9	6.1	4.4	4.4
	FALSE	2-(2-Methylbutanoyl)-9-(3-methyl-2E-pentenoyl)-2b,9a-dihydroxy-4Z,10(14)-oplopadien-3-one	C26 H38 O5	51.74	430.264	430.272		18.71	18.71	8.05	9.682	N			DBSearch	51.74			(M+CH3COO)-	489.2776	914
		Species	Ion Formula	m/z	Height	Score (MFG)	Score (MS)	Score (mass)	Score (iso. abund)	Score (iso. spacing)
		(M+CH3COO)-		489.278	10058.3		51.74	3.57	92.65	98.99
			m/z	m/z (Calc)	Diff (ppm)	Diff (mDa)	Height	Height (Calc)	Height %	Height % (Calc)	Height Sum %	Height Sum% (Calc)
			489.278	489.286	16.68	8.2	10058.3	9766.7	100	100	75.1	72.9
			490.282	490.289	15.56	7.6	2744.1	3029.8	27.3	31	20.5	22.6
			491.284	491.292	16.57	8.1	588.6	594.5	5.9	6.1	4.4	4.4
Cpd 23: (3b,6b,8a,12a)-8,12-Epoxy-7(11)-eremophilene-6,8,12-trimethoxy-3-ol; C18 H30 O5	TRUE	23	(3b,6b,8a,12a)-8,12-Epoxy-7(11)-eremophilene-6,8,12-trimethoxy-3-ol	C18 H30 O5	43.79	326.215				326.209						197.121	325.207	Negative	1	1	11.025	11.121	11.217			17977							1		DBSearch	DBSearch			43.79	10				HMDB31963			88075	-16.12	1
	Best	Name	Formula	Score	Mass	Mass (DB)	Mass (MFG)	Diff (ppm)	Diff (abs. ppm)	Diff (mDa)	RT	RT Available (DB)	RT (DB)	RT Diff	ID Source	Score (DB)	Score (MFG)	DBE	Species	m/z	Cpd ID	Notes	Library
	TRUE	(3b,6b,8a,12a)-8,12-Epoxy-7(11)-eremophilene-6,8,12-trimethoxy-3-ol	C18 H30 O5	43.79	326.215	326.209		-16.12	16.12	-5.26	11.121	N			DBSearch	43.79			(M-H)-	325.2072	8277
		Species	Ion Formula	m/z	Height	Score (MFG)	Score (MS)	Score (mass)	Score (iso. abund)	Score (iso. spacing)
		(M-H)-		325.207	12345.1		43.79	15.13	87.63	48.49
			m/z	m/z (Calc)	Diff (ppm)	Diff (mDa)	Height	Height (Calc)	Height %	Height % (Calc)	Height Sum %	Height Sum% (Calc)
			325.207	325.202	-15.89	-5.2	12214.8	12345.1	100	100	82.5	83.3
			326.211	326.205	-17.45	-5.7	2598.5	2468.1	21.3	20	17.5	16.7
	FALSE	2,3-Dinor-11b-PGF2a	C18 H30 O5	43.79	326.215	326.209		-16.12	16.12	-5.26	11.121	N			DBSearch	43.79			(M-H)-	325.2072	17036	9S,11S,13S-trihydroxy-2,3-dinor-5Z,13E-prostadienoic acid http://www.lipidmaps.org/data/get_lm_lipids_dbgif.php?LM_ID=LMFA03010011&NAME=2,3-Dinor-11beta-PGF2alpha
		Species	Ion Formula	m/z	Height	Score (MFG)	Score (MS)	Score (mass)	Score (iso. abund)	Score (iso. spacing)
		(M-H)-		325.207	12214.8		43.79	15.13	87.63	48.49
			m/z	m/z (Calc)	Diff (ppm)	Diff (mDa)	Height	Height (Calc)	Height %	Height % (Calc)	Height Sum %	Height Sum% (Calc)
			325.207	325.202	-15.89	-5.2	12214.8	12345.1	100	100	82.5	83.3
			326.211	326.205	-17.45	-5.7	2598.5	2468.1	21.3	20	17.5	16.7
	FALSE	2,3-dinor-8-iso-PGF2a	C18 H30 O5	43.79	326.215	326.209		-16.12	16.12	-5.26	11.121	N			DBSearch	43.79			(M-H)-	325.2072	26226	Cayman# 16290
		Species	Ion Formula	m/z	Height	Score (MFG)	Score (MS)	Score (mass)	Score (iso. abund)	Score (iso. spacing)
		(M-H)-		325.207	12214.8		43.79	15.13	87.63	48.49
			m/z	m/z (Calc)	Diff (ppm)	Diff (mDa)	Height	Height (Calc)	Height %	Height % (Calc)	Height Sum %	Height Sum% (Calc)
			325.207	325.202	-15.89	-5.2	12214.8	12345.1	100	100	82.5	83.3
			326.211	326.205	-17.45	-5.7	2598.5	2468.1	21.3	20	17.5	16.7
	FALSE	Fauronyl acetate	C17 H28 O3	42.01	280.209	280.204		-18.77	18.77	-5.26	11.121	N			DBSearch	42.01			(M+HCOO)-	325.2072	4790
		Species	Ion Formula	m/z	Height	Score (MFG)	Score (MS)	Score (mass)	Score (iso. abund)	Score (iso. spacing)
		(M+HCOO)-		325.207	12214.8		42.01	11.41	87.63	48.49
			m/z	m/z (Calc)	Diff (ppm)	Diff (mDa)	Height	Height (Calc)	Height %	Height % (Calc)	Height Sum %	Height Sum% (Calc)
			325.207	325.202	-15.89	-5.2	12214.8	12345.1	100	100	82.5	83.3
			326.211	326.205	-17.45	-5.7	2598.5	2468.1	21.3	20	17.5	16.7
	FALSE	Dihydropanaxacol	C17 H28 O3	42.01	280.209	280.204		-18.77	18.77	-5.26	11.121	N			DBSearch	42.01			(M+HCOO)-	325.2072	7757
		Species	Ion Formula	m/z	Height	Score (MFG)	Score (MS)	Score (mass)	Score (iso. abund)	Score (iso. spacing)
		(M+HCOO)-		325.207	12214.8		42.01	11.41	87.63	48.49
			m/z	m/z (Calc)	Diff (ppm)	Diff (mDa)	Height	Height (Calc)	Height %	Height % (Calc)	Height Sum %	Height Sum% (Calc)
			325.207	325.202	-15.89	-5.2	12214.8	12345.1	100	100	82.5	83.3
			326.211	326.205	-17.45	-5.7	2598.5	2468.1	21.3	20	17.5	16.7
	FALSE	methyl (2E,6E,10R,11S)-10,11-epoxy-3,7,11-trimethyltrideca-2,6-dienoate	C17 H28 O3	42.01	280.209	280.204		-18.77	18.77	-5.26	11.121	N			DBSearch	42.01			(M+HCOO)-	325.2072	20146
		Species	Ion Formula	m/z	Height	Score (MFG)	Score (MS)	Score (mass)	Score (iso. abund)	Score (iso. spacing)
		(M+HCOO)-		325.207	12214.8		42.01	11.41	87.63	48.49
			m/z	m/z (Calc)	Diff (ppm)	Diff (mDa)	Height	Height (Calc)	Height %	Height % (Calc)	Height Sum %	Height Sum% (Calc)
			325.207	325.202	-15.89	-5.2	12214.8	12345.1	100	100	82.5	83.3
			326.211	326.205	-17.45	-5.7	2598.5	2468.1	21.3	20	17.5	16.7
	FALSE	12S-HHTrE	C17 H28 O3	42.01	280.209	280.204		-18.77	18.77	-5.26	11.121	N			DBSearch	42.01			(M+HCOO)-	325.2072	11539	12S-hydroxy-5Z,8E,10E-heptadecatrienoic acid http://www.lipidmaps.org/data/get_lm_lipids_dbgif.php?LM_ID=LMFA03050002&NAME=12S-HHTrE
		Species	Ion Formula	m/z	Height	Score (MFG)	Score (MS)	Score (mass)	Score (iso. abund)	Score (iso. spacing)
		(M+HCOO)-		325.207	12214.8		42.01	11.41	87.63	48.49
			m/z	m/z (Calc)	Diff (ppm)	Diff (mDa)	Height	Height (Calc)	Height %	Height % (Calc)	Height Sum %	Height Sum% (Calc)
			325.207	325.202	-15.89	-5.2	12214.8	12345.1	100	100	82.5	83.3
			326.211	326.205	-17.45	-5.7	2598.5	2468.1	21.3	20	17.5	16.7
	FALSE	Valeracetate	C17 H28 O3	42.01	280.209	280.204		-18.77	18.77	-5.26	11.121	N			DBSearch	42.01			(M+HCOO)-	325.2072	557
		Species	Ion Formula	m/z	Height	Score (MFG)	Score (MS)	Score (mass)	Score (iso. abund)	Score (iso. spacing)
		(M+HCOO)-		325.207	12214.8		42.01	11.41	87.63	48.49
			m/z	m/z (Calc)	Diff (ppm)	Diff (mDa)	Height	Height (Calc)	Height %	Height % (Calc)	Height Sum %	Height Sum% (Calc)
			325.207	325.202	-15.89	-5.2	12214.8	12345.1	100	100	82.5	83.3
			326.211	326.205	-17.45	-5.7	2598.5	2468.1	21.3	20	17.5	16.7
	FALSE	Juvenile hormone III	C16 H26 O3	41.5	266.193	266.188		-19.75	19.75	-5.26	11.121	N			DBSearch	41.5			(M+CH3COO)-	325.2072	22810
		Species	Ion Formula	m/z	Height	Score (MFG)	Score (MS)	Score (mass)	Score (iso. abund)	Score (iso. spacing)
		(M+CH3COO)-		325.207	12214.8		41.5	10.34	87.63	48.49
			m/z	m/z (Calc)	Diff (ppm)	Diff (mDa)	Height	Height (Calc)	Height %	Height % (Calc)	Height Sum %	Height Sum% (Calc)
			325.207	325.202	-15.89	-5.2	12214.8	12345.1	100	100	82.5	83.3
			326.211	326.205	-17.45	-5.7	2598.5	2468.1	21.3	20	17.5	16.7
	FALSE	Juvabione	C16 H26 O3	41.5	266.193	266.188		-19.75	19.75	-5.26	11.121	N			DBSearch	41.5			(M+CH3COO)-	325.2072	22809
		Species	Ion Formula	m/z	Height	Score (MFG)	Score (MS)	Score (mass)	Score (iso. abund)	Score (iso. spacing)
		(M+CH3COO)-		325.207	12214.8		41.5	10.34	87.63	48.49
			m/z	m/z (Calc)	Diff (ppm)	Diff (mDa)	Height	Height (Calc)	Height %	Height % (Calc)	Height Sum %	Height Sum% (Calc)
			325.207	325.202	-15.89	-5.2	12214.8	12345.1	100	100	82.5	83.3
			326.211	326.205	-17.45	-5.7	2598.5	2468.1	21.3	20	17.5	16.7
Cpd 24: (3b,6b,8a,12a)-8,12-Epoxy-7(11)-eremophilene-6,8,12-trimethoxy-3-ol; C18 H30 O5	TRUE	24	(3b,6b,8a,12a)-8,12-Epoxy-7(11)-eremophilene-6,8,12-trimethoxy-3-ol	C18 H30 O5	44.93	326.214				326.209						197.121	325.207	Negative	1	1	11.412	11.51	11.608			17846							1		DBSearch	DBSearch			44.93	10				HMDB31963			88075	-15.79	1
	Best	Name	Formula	Score	Mass	Mass (DB)	Mass (MFG)	Diff (ppm)	Diff (abs. ppm)	Diff (mDa)	RT	RT Available (DB)	RT (DB)	RT Diff	ID Source	Score (DB)	Score (MFG)	DBE	Species	m/z	Cpd ID	Notes	Library
	TRUE	(3b,6b,8a,12a)-8,12-Epoxy-7(11)-eremophilene-6,8,12-trimethoxy-3-ol	C18 H30 O5	44.93	326.214	326.209		-15.79	15.79	-5.15	11.51	N			DBSearch	44.93			(M-H)-	325.2073	8277
		Species	Ion Formula	m/z	Height	Score (MFG)	Score (MS)	Score (mass)	Score (iso. abund)	Score (iso. spacing)
		(M-H)-		325.207	19528.9		44.93	16.34	89.31	48.88
			m/z	m/z (Calc)	Diff (ppm)	Diff (mDa)	Height	Height (Calc)	Height %	Height % (Calc)	Height Sum %	Height Sum% (Calc)
			325.207	325.202	-16.08	-5.2	19439.1	19528.9	100	100	83	83.3
			326.21	326.205	-14.64	-4.8	3994.1	3904.3	20.5	20	17	16.7
	FALSE	2,3-Dinor-11b-PGF2a	C18 H30 O5	44.93	326.214	326.209		-15.79	15.79	-5.15	11.51	N			DBSearch	44.93			(M-H)-	325.2073	17036	9S,11S,13S-trihydroxy-2,3-dinor-5Z,13E-prostadienoic acid http://www.lipidmaps.org/data/get_lm_lipids_dbgif.php?LM_ID=LMFA03010011&NAME=2,3-Dinor-11beta-PGF2alpha
		Species	Ion Formula	m/z	Height	Score (MFG)	Score (MS)	Score (mass)	Score (iso. abund)	Score (iso. spacing)
		(M-H)-		325.207	19439.1		44.93	16.34	89.31	48.88
			m/z	m/z (Calc)	Diff (ppm)	Diff (mDa)	Height	Height (Calc)	Height %	Height % (Calc)	Height Sum %	Height Sum% (Calc)
			325.207	325.202	-16.08	-5.2	19439.1	19528.9	100	100	83	83.3
			326.21	326.205	-14.64	-4.8	3994.1	3904.3	20.5	20	17	16.7
	FALSE	2,3-dinor-8-iso-PGF2a	C18 H30 O5	44.93	326.214	326.209		-15.79	15.79	-5.15	11.51	N			DBSearch	44.93			(M-H)-	325.2073	26226	Cayman# 16290
		Species	Ion Formula	m/z	Height	Score (MFG)	Score (MS)	Score (mass)	Score (iso. abund)	Score (iso. spacing)
		(M-H)-		325.207	19439.1		44.93	16.34	89.31	48.88
			m/z	m/z (Calc)	Diff (ppm)	Diff (mDa)	Height	Height (Calc)	Height %	Height % (Calc)	Height Sum %	Height Sum% (Calc)
			325.207	325.202	-16.08	-5.2	19439.1	19528.9	100	100	83	83.3
			326.21	326.205	-14.64	-4.8	3994.1	3904.3	20.5	20	17	16.7
	FALSE	Fauronyl acetate	C17 H28 O3	43.09	280.209	280.204		-18.38	18.38	-5.15	11.51	N			DBSearch	43.09			(M+HCOO)-	325.2073	4790
		Species	Ion Formula	m/z	Height	Score (MFG)	Score (MS)	Score (mass)	Score (iso. abund)	Score (iso. spacing)
		(M+HCOO)-		325.207	19439.1		43.09	12.46	89.31	48.88
			m/z	m/z (Calc)	Diff (ppm)	Diff (mDa)	Height	Height (Calc)	Height %	Height % (Calc)	Height Sum %	Height Sum% (Calc)
			325.207	325.202	-16.08	-5.2	19439.1	19528.9	100	100	83	83.3
			326.21	326.205	-14.64	-4.8	3994.1	3904.3	20.5	20	17	16.7
	FALSE	Dihydropanaxacol	C17 H28 O3	43.09	280.209	280.204		-18.38	18.38	-5.15	11.51	N			DBSearch	43.09			(M+HCOO)-	325.2073	7757
		Species	Ion Formula	m/z	Height	Score (MFG)	Score (MS)	Score (mass)	Score (iso. abund)	Score (iso. spacing)
		(M+HCOO)-		325.207	19439.1		43.09	12.46	89.31	48.88
			m/z	m/z (Calc)	Diff (ppm)	Diff (mDa)	Height	Height (Calc)	Height %	Height % (Calc)	Height Sum %	Height Sum% (Calc)
			325.207	325.202	-16.08	-5.2	19439.1	19528.9	100	100	83	83.3
			326.21	326.205	-14.64	-4.8	3994.1	3904.3	20.5	20	17	16.7
	FALSE	methyl (2E,6E,10R,11S)-10,11-epoxy-3,7,11-trimethyltrideca-2,6-dienoate	C17 H28 O3	43.09	280.209	280.204		-18.38	18.38	-5.15	11.51	N			DBSearch	43.09			(M+HCOO)-	325.2073	20146
		Species	Ion Formula	m/z	Height	Score (MFG)	Score (MS)	Score (mass)	Score (iso. abund)	Score (iso. spacing)
		(M+HCOO)-		325.207	19439.1		43.09	12.46	89.31	48.88
			m/z	m/z (Calc)	Diff (ppm)	Diff (mDa)	Height	Height (Calc)	Height %	Height % (Calc)	Height Sum %	Height Sum% (Calc)
			325.207	325.202	-16.08	-5.2	19439.1	19528.9	100	100	83	83.3
			326.21	326.205	-14.64	-4.8	3994.1	3904.3	20.5	20	17	16.7
	FALSE	12S-HHTrE	C17 H28 O3	43.09	280.209	280.204		-18.38	18.38	-5.15	11.51	N			DBSearch	43.09			(M+HCOO)-	325.2073	11539	12S-hydroxy-5Z,8E,10E-heptadecatrienoic acid http://www.lipidmaps.org/data/get_lm_lipids_dbgif.php?LM_ID=LMFA03050002&NAME=12S-HHTrE
		Species	Ion Formula	m/z	Height	Score (MFG)	Score (MS)	Score (mass)	Score (iso. abund)	Score (iso. spacing)
		(M+HCOO)-		325.207	19439.1		43.09	12.46	89.31	48.88
			m/z	m/z (Calc)	Diff (ppm)	Diff (mDa)	Height	Height (Calc)	Height %	Height % (Calc)	Height Sum %	Height Sum% (Calc)
			325.207	325.202	-16.08	-5.2	19439.1	19528.9	100	100	83	83.3
			326.21	326.205	-14.64	-4.8	3994.1	3904.3	20.5	20	17	16.7
	FALSE	Valeracetate	C17 H28 O3	43.09	280.209	280.204		-18.38	18.38	-5.15	11.51	N			DBSearch	43.09			(M+HCOO)-	325.2073	557
		Species	Ion Formula	m/z	Height	Score (MFG)	Score (MS)	Score (mass)	Score (iso. abund)	Score (iso. spacing)
		(M+HCOO)-		325.207	19439.1		43.09	12.46	89.31	48.88
			m/z	m/z (Calc)	Diff (ppm)	Diff (mDa)	Height	Height (Calc)	Height %	Height % (Calc)	Height Sum %	Height Sum% (Calc)
			325.207	325.202	-16.08	-5.2	19439.1	19528.9	100	100	83	83.3
			326.21	326.205	-14.64	-4.8	3994.1	3904.3	20.5	20	17	16.7
	FALSE	Juvenile hormone III	C16 H26 O3	42.55	266.193	266.188		-19.35	19.35	-5.15	11.51	N			DBSearch	42.55			(M+CH3COO)-	325.2073	22810
		Species	Ion Formula	m/z	Height	Score (MFG)	Score (MS)	Score (mass)	Score (iso. abund)	Score (iso. spacing)
		(M+CH3COO)-		325.207	19439.1		42.55	11.34	89.31	48.88
			m/z	m/z (Calc)	Diff (ppm)	Diff (mDa)	Height	Height (Calc)	Height %	Height % (Calc)	Height Sum %	Height Sum% (Calc)
			325.207	325.202	-16.08	-5.2	19439.1	19528.9	100	100	83	83.3
			326.21	326.205	-14.64	-4.8	3994.1	3904.3	20.5	20	17	16.7
	FALSE	Juvabione	C16 H26 O3	42.55	266.193	266.188		-19.35	19.35	-5.15	11.51	N			DBSearch	42.55			(M+CH3COO)-	325.2073	22809
		Species	Ion Formula	m/z	Height	Score (MFG)	Score (MS)	Score (mass)	Score (iso. abund)	Score (iso. spacing)
		(M+CH3COO)-		325.207	19439.1		42.55	11.34	89.31	48.88
			m/z	m/z (Calc)	Diff (ppm)	Diff (mDa)	Height	Height (Calc)	Height %	Height % (Calc)	Height Sum %	Height Sum% (Calc)
			325.207	325.202	-16.08	-5.2	19439.1	19528.9	100	100	83	83.3
			326.21	326.205	-14.64	-4.8	3994.1	3904.3	20.5	20	17	16.7
Cpd 25: (3b,6b,8a,12a)-8,12-Epoxy-7(11)-eremophilene-6,8,12-trimethoxy-3-ol; C18 H30 O5	TRUE	25	(3b,6b,8a,12a)-8,12-Epoxy-7(11)-eremophilene-6,8,12-trimethoxy-3-ol	C18 H30 O5	43.55	326.214				326.209						197.122	325.207	Negative	1	1	11.8	11.895	11.99			7319	15067						1		DBSearch	DBSearch			43.55	10				HMDB31963			88075	-15.48	1
	Best	Name	Formula	Score	Mass	Mass (DB)	Mass (MFG)	Diff (ppm)	Diff (abs. ppm)	Diff (mDa)	RT	RT Available (DB)	RT (DB)	RT Diff	ID Source	Score (DB)	Score (MFG)	DBE	Species	m/z	Cpd ID	Notes	Library
	TRUE	(3b,6b,8a,12a)-8,12-Epoxy-7(11)-eremophilene-6,8,12-trimethoxy-3-ol	C18 H30 O5	43.55	326.214	326.209		-15.48	15.48	-5.05	11.895	N			DBSearch	43.55			(M-H)-	325.2071	8277
		Species	Ion Formula	m/z	Height	Score (MFG)	Score (MS)	Score (mass)	Score (iso. abund)	Score (iso. spacing)
		(M-H)-		325.207	15426.5		43.55	17.53	81.71	49.8
			m/z	m/z (Calc)	Diff (ppm)	Diff (mDa)	Height	Height (Calc)	Height %	Height % (Calc)	Height Sum %	Height Sum% (Calc)
			325.207	325.202	-15.42	-5	15067.2	15426.5	100	100	81.4	83.3
			326.211	326.205	-15.95	-5.2	3443.5	3084.1	22.9	20	18.6	16.7
	FALSE	2,3-Dinor-11b-PGF2a	C18 H30 O5	43.55	326.214	326.209		-15.48	15.48	-5.05	11.895	N			DBSearch	43.55			(M-H)-	325.2071	17036	9S,11S,13S-trihydroxy-2,3-dinor-5Z,13E-prostadienoic acid http://www.lipidmaps.org/data/get_lm_lipids_dbgif.php?LM_ID=LMFA03010011&NAME=2,3-Dinor-11beta-PGF2alpha
		Species	Ion Formula	m/z	Height	Score (MFG)	Score (MS)	Score (mass)	Score (iso. abund)	Score (iso. spacing)
		(M-H)-		325.207	15067.2		43.55	17.53	81.71	49.8
			m/z	m/z (Calc)	Diff (ppm)	Diff (mDa)	Height	Height (Calc)	Height %	Height % (Calc)	Height Sum %	Height Sum% (Calc)
			325.207	325.202	-15.42	-5	15067.2	15426.5	100	100	81.4	83.3
			326.211	326.205	-15.95	-5.2	3443.5	3084.1	22.9	20	18.6	16.7
	FALSE	2,3-dinor-8-iso-PGF2a	C18 H30 O5	43.55	326.214	326.209		-15.48	15.48	-5.05	11.895	N			DBSearch	43.55			(M-H)-	325.2071	26226	Cayman# 16290
		Species	Ion Formula	m/z	Height	Score (MFG)	Score (MS)	Score (mass)	Score (iso. abund)	Score (iso. spacing)
		(M-H)-		325.207	15067.2		43.55	17.53	81.71	49.8
			m/z	m/z (Calc)	Diff (ppm)	Diff (mDa)	Height	Height (Calc)	Height %	Height % (Calc)	Height Sum %	Height Sum% (Calc)
			325.207	325.202	-15.42	-5	15067.2	15426.5	100	100	81.4	83.3
			326.211	326.205	-15.95	-5.2	3443.5	3084.1	22.9	20	18.6	16.7
	FALSE	Fauronyl acetate	C17 H28 O3	41.64	280.209	280.204		-18.02	18.02	-5.05	11.895	N			DBSearch	41.64			(M+HCOO)-	325.2071	4790
		Species	Ion Formula	m/z	Height	Score (MFG)	Score (MS)	Score (mass)	Score (iso. abund)	Score (iso. spacing)
		(M+HCOO)-		325.207	15067.2		41.64	13.52	81.71	49.8
			m/z	m/z (Calc)	Diff (ppm)	Diff (mDa)	Height	Height (Calc)	Height %	Height % (Calc)	Height Sum %	Height Sum% (Calc)
			325.207	325.202	-15.42	-5	15067.2	15426.5	100	100	81.4	83.3
			326.211	326.205	-15.95	-5.2	3443.5	3084.1	22.9	20	18.6	16.7
	FALSE	Dihydropanaxacol	C17 H28 O3	41.64	280.209	280.204		-18.02	18.02	-5.05	11.895	N			DBSearch	41.64			(M+HCOO)-	325.2071	7757
		Species	Ion Formula	m/z	Height	Score (MFG)	Score (MS)	Score (mass)	Score (iso. abund)	Score (iso. spacing)
		(M+HCOO)-		325.207	15067.2		41.64	13.52	81.71	49.8
			m/z	m/z (Calc)	Diff (ppm)	Diff (mDa)	Height	Height (Calc)	Height %	Height % (Calc)	Height Sum %	Height Sum% (Calc)
			325.207	325.202	-15.42	-5	15067.2	15426.5	100	100	81.4	83.3
			326.211	326.205	-15.95	-5.2	3443.5	3084.1	22.9	20	18.6	16.7
	FALSE	methyl (2E,6E,10R,11S)-10,11-epoxy-3,7,11-trimethyltrideca-2,6-dienoate	C17 H28 O3	41.64	280.209	280.204		-18.02	18.02	-5.05	11.895	N			DBSearch	41.64			(M+HCOO)-	325.2071	20146
		Species	Ion Formula	m/z	Height	Score (MFG)	Score (MS)	Score (mass)	Score (iso. abund)	Score (iso. spacing)
		(M+HCOO)-		325.207	15067.2		41.64	13.52	81.71	49.8
			m/z	m/z (Calc)	Diff (ppm)	Diff (mDa)	Height	Height (Calc)	Height %	Height % (Calc)	Height Sum %	Height Sum% (Calc)
			325.207	325.202	-15.42	-5	15067.2	15426.5	100	100	81.4	83.3
			326.211	326.205	-15.95	-5.2	3443.5	3084.1	22.9	20	18.6	16.7
	FALSE	12S-HHTrE	C17 H28 O3	41.64	280.209	280.204		-18.02	18.02	-5.05	11.895	N			DBSearch	41.64			(M+HCOO)-	325.2071	11539	12S-hydroxy-5Z,8E,10E-heptadecatrienoic acid http://www.lipidmaps.org/data/get_lm_lipids_dbgif.php?LM_ID=LMFA03050002&NAME=12S-HHTrE
		Species	Ion Formula	m/z	Height	Score (MFG)	Score (MS)	Score (mass)	Score (iso. abund)	Score (iso. spacing)
		(M+HCOO)-		325.207	15067.2		41.64	13.52	81.71	49.8
			m/z	m/z (Calc)	Diff (ppm)	Diff (mDa)	Height	Height (Calc)	Height %	Height % (Calc)	Height Sum %	Height Sum% (Calc)
			325.207	325.202	-15.42	-5	15067.2	15426.5	100	100	81.4	83.3
			326.211	326.205	-15.95	-5.2	3443.5	3084.1	22.9	20	18.6	16.7
	FALSE	Valeracetate	C17 H28 O3	41.64	280.209	280.204		-18.02	18.02	-5.05	11.895	N			DBSearch	41.64			(M+HCOO)-	325.2071	557
		Species	Ion Formula	m/z	Height	Score (MFG)	Score (MS)	Score (mass)	Score (iso. abund)	Score (iso. spacing)
		(M+HCOO)-		325.207	15067.2		41.64	13.52	81.71	49.8
			m/z	m/z (Calc)	Diff (ppm)	Diff (mDa)	Height	Height (Calc)	Height %	Height % (Calc)	Height Sum %	Height Sum% (Calc)
			325.207	325.202	-15.42	-5	15067.2	15426.5	100	100	81.4	83.3
			326.211	326.205	-15.95	-5.2	3443.5	3084.1	22.9	20	18.6	16.7
	FALSE	Juvenile hormone III	C16 H26 O3	41.08	266.193	266.188		-18.97	18.97	-5.05	11.895	N			DBSearch	41.08			(M+CH3COO)-	325.2071	22810
		Species	Ion Formula	m/z	Height	Score (MFG)	Score (MS)	Score (mass)	Score (iso. abund)	Score (iso. spacing)
		(M+CH3COO)-		325.207	15067.2		41.08	12.34	81.71	49.8
			m/z	m/z (Calc)	Diff (ppm)	Diff (mDa)	Height	Height (Calc)	Height %	Height % (Calc)	Height Sum %	Height Sum% (Calc)
			325.207	325.202	-15.42	-5	15067.2	15426.5	100	100	81.4	83.3
			326.211	326.205	-15.95	-5.2	3443.5	3084.1	22.9	20	18.6	16.7
	FALSE	Juvabione	C16 H26 O3	41.08	266.193	266.188		-18.97	18.97	-5.05	11.895	N			DBSearch	41.08			(M+CH3COO)-	325.2071	22809
		Species	Ion Formula	m/z	Height	Score (MFG)	Score (MS)	Score (mass)	Score (iso. abund)	Score (iso. spacing)
		(M+CH3COO)-		325.207	15067.2		41.08	12.34	81.71	49.8
			m/z	m/z (Calc)	Diff (ppm)	Diff (mDa)	Height	Height (Calc)	Height %	Height % (Calc)	Height Sum %	Height Sum% (Calc)
			325.207	325.202	-15.42	-5	15067.2	15426.5	100	100	81.4	83.3
			326.211	326.205	-15.95	-5.2	3443.5	3084.1	22.9	20	18.6	16.7
Cpd 26: Saponin H; C36 H58 O10	TRUE	26	Saponin H	C36 H58 O10	60.1	650.396				650.403						115.043	649.389	Negative	1	1	17.03	17.125	17.221			7431	14104						1		DBSearch	DBSearch			60.1	8			85202-26-2	HMDB35607			90881	10.42	1
	Best	Name	Formula	Score	Mass	Mass (DB)	Mass (MFG)	Diff (ppm)	Diff (abs. ppm)	Diff (mDa)	RT	RT Available (DB)	RT (DB)	RT Diff	ID Source	Score (DB)	Score (MFG)	DBE	Species	m/z	Cpd ID	Notes	Library
	TRUE	Saponin H	C36 H58 O10	60.1	650.396	650.403		10.42	10.42	6.78	17.125	N			DBSearch	60.1			(M-H)-	649.3886	5471
		Species	Ion Formula	m/z	Height	Score (MFG)	Score (MS)	Score (mass)	Score (iso. abund)	Score (iso. spacing)
		(M-H)-		649.389	14103.8		60.1	23.63	94.37	91.9
			m/z	m/z (Calc)	Diff (ppm)	Diff (mDa)	Height	Height (Calc)	Height %	Height % (Calc)	Height Sum %	Height Sum% (Calc)
			649.389	649.396	10.95	7.1	14103.8	13688.2	100	100	68	66
			650.394	650.399	8.58	5.6	5352.2	5471.6	37.9	40	25.8	26.4
			651.393	651.402	14.19	9.2	991.4	1346	7	9.8	4.8	6.5
			652.4	652.405	6.64	4.3	305.3	246.7	2.2	1.8	1.5	1.2
	FALSE	Arjunolic acid 3-glucoside	C36 H58 O10	60.1	650.396	650.403		10.42	10.42	6.78	17.125	N			DBSearch	60.1			(M-H)-	649.3886	962
		Species	Ion Formula	m/z	Height	Score (MFG)	Score (MS)	Score (mass)	Score (iso. abund)	Score (iso. spacing)
		(M-H)-		649.389	14103.8		60.1	23.63	94.37	91.9
			m/z	m/z (Calc)	Diff (ppm)	Diff (mDa)	Height	Height (Calc)	Height %	Height % (Calc)	Height Sum %	Height Sum% (Calc)
			649.389	649.396	10.95	7.1	14103.8	13688.2	100	100	68	66
			650.394	650.399	8.58	5.6	5352.2	5471.6	37.9	40	25.8	26.4
			651.393	651.402	14.19	9.2	991.4	1346	7	9.8	4.8	6.5
			652.4	652.405	6.64	4.3	305.3	246.7	2.2	1.8	1.5	1.2
	FALSE	Lucyoside N	C36 H58 O10	60.1	650.396	650.403		10.42	10.42	6.78	17.125	N			DBSearch	60.1			(M-H)-	649.3886	874
		Species	Ion Formula	m/z	Height	Score (MFG)	Score (MS)	Score (mass)	Score (iso. abund)	Score (iso. spacing)
		(M-H)-		649.389	14103.8		60.1	23.63	94.37	91.9
			m/z	m/z (Calc)	Diff (ppm)	Diff (mDa)	Height	Height (Calc)	Height %	Height % (Calc)	Height Sum %	Height Sum% (Calc)
			649.389	649.396	10.95	7.1	14103.8	13688.2	100	100	68	66
			650.394	650.399	8.58	5.6	5352.2	5471.6	37.9	40	25.8	26.4
			651.393	651.402	14.19	9.2	991.4	1346	7	9.8	4.8	6.5
			652.4	652.405	6.64	4.3	305.3	246.7	2.2	1.8	1.5	1.2
	FALSE	3-Epipapyriferic acid	C35 H56 O8	58.61	604.391	604.398		11.21	11.21	6.78	17.125	N			DBSearch	58.61			(M+HCOO)-	649.3886	1360
		Species	Ion Formula	m/z	Height	Score (MFG)	Score (MS)	Score (mass)	Score (iso. abund)	Score (iso. spacing)
		(M+HCOO)-		649.389	14103.8		58.61	20.52	94.37	91.9
			m/z	m/z (Calc)	Diff (ppm)	Diff (mDa)	Height	Height (Calc)	Height %	Height % (Calc)	Height Sum %	Height Sum% (Calc)
			649.389	649.396	10.95	7.1	14103.8	13688.2	100	100	68	66
			650.394	650.399	8.58	5.6	5352.2	5471.6	37.9	40	25.8	26.4
			651.393	651.402	14.19	9.2	991.4	1346	7	9.8	4.8	6.5
			652.4	652.405	6.64	4.3	305.3	246.7	2.2	1.8	1.5	1.2
	FALSE	Hederagenin 3-O-arabinoside	C35 H56 O8	58.61	604.391	604.398		11.21	11.21	6.78	17.125	N			DBSearch	58.61			(M+HCOO)-	649.3886	22125
		Species	Ion Formula	m/z	Height	Score (MFG)	Score (MS)	Score (mass)	Score (iso. abund)	Score (iso. spacing)
		(M+HCOO)-		649.389	14103.8		58.61	20.52	94.37	91.9
			m/z	m/z (Calc)	Diff (ppm)	Diff (mDa)	Height	Height (Calc)	Height %	Height % (Calc)	Height Sum %	Height Sum% (Calc)
			649.389	649.396	10.95	7.1	14103.8	13688.2	100	100	68	66
			650.394	650.399	8.58	5.6	5352.2	5471.6	37.9	40	25.8	26.4
			651.393	651.402	14.19	9.2	991.4	1346	7	9.8	4.8	6.5
			652.4	652.405	6.64	4.3	305.3	246.7	2.2	1.8	1.5	1.2
	FALSE	Papyriferic acid	C35 H56 O8	58.61	604.391	604.398		11.21	11.21	6.78	17.125	N			DBSearch	58.61			(M+HCOO)-	649.3886	21847
		Species	Ion Formula	m/z	Height	Score (MFG)	Score (MS)	Score (mass)	Score (iso. abund)	Score (iso. spacing)
		(M+HCOO)-		649.389	14103.8		58.61	20.52	94.37	91.9
			m/z	m/z (Calc)	Diff (ppm)	Diff (mDa)	Height	Height (Calc)	Height %	Height % (Calc)	Height Sum %	Height Sum% (Calc)
			649.389	649.396	10.95	7.1	14103.8	13688.2	100	100	68	66
			650.394	650.399	8.58	5.6	5352.2	5471.6	37.9	40	25.8	26.4
			651.393	651.402	14.19	9.2	991.4	1346	7	9.8	4.8	6.5
			652.4	652.405	6.64	4.3	305.3	246.7	2.2	1.8	1.5	1.2
	FALSE	Lasalocid	C34 H54 O8	58.16	590.375	590.382		11.48	11.48	6.78	17.125	N			DBSearch	58.16			(M+CH3COO)-	649.3886	30275	Streptomyces lasaliensis
		Species	Ion Formula	m/z	Height	Score (MFG)	Score (MS)	Score (mass)	Score (iso. abund)	Score (iso. spacing)
		(M+CH3COO)-		649.389	14103.8		58.16	19.57	94.37	91.9
			m/z	m/z (Calc)	Diff (ppm)	Diff (mDa)	Height	Height (Calc)	Height %	Height % (Calc)	Height Sum %	Height Sum% (Calc)
			649.389	649.396	10.95	7.1	14103.8	13688.2	100	100	68	66
			650.394	650.399	8.58	5.6	5352.2	5471.6	37.9	40	25.8	26.4
			651.393	651.402	14.19	9.2	991.4	1346	7	9.8	4.8	6.5
			652.4	652.405	6.64	4.3	305.3	246.7	2.2	1.8	1.5	1.2
	FALSE	(24R)-5b,8b-Epidioxyergosta-6,22E-dien-3b-ol 3-glucoside	C34 H54 O8	58.16	590.375	590.382		11.48	11.48	6.78	17.125	N			DBSearch	58.16			(M+CH3COO)-	649.3886	3594
		Species	Ion Formula	m/z	Height	Score (MFG)	Score (MS)	Score (mass)	Score (iso. abund)	Score (iso. spacing)
		(M+CH3COO)-		649.389	14103.8		58.16	19.57	94.37	91.9
			m/z	m/z (Calc)	Diff (ppm)	Diff (mDa)	Height	Height (Calc)	Height %	Height % (Calc)	Height Sum %	Height Sum% (Calc)
			649.389	649.396	10.95	7.1	14103.8	13688.2	100	100	68	66
			650.394	650.399	8.58	5.6	5352.2	5471.6	37.9	40	25.8	26.4
			651.393	651.402	14.19	9.2	991.4	1346	7	9.8	4.8	6.5
			652.4	652.405	6.64	4.3	305.3	246.7	2.2	1.8	1.5	1.2
Cpd 27: Hexazinone; C12 H20 N4 O2	TRUE	27	Hexazinone	C12 H20 N4 O2	87.59	252.16				252.159						183.015	297.158	Negative	1	1	17.985	18.076	18.168			7493							1		DBSearch	DBSearch			87.59	5			51235-04-2		C10926		68694	-4.01	1
	Best	Name	Formula	Score	Mass	Mass (DB)	Mass (MFG)	Diff (ppm)	Diff (abs. ppm)	Diff (mDa)	RT	RT Available (DB)	RT (DB)	RT Diff	ID Source	Score (DB)	Score (MFG)	DBE	Species	m/z	Cpd ID	Notes	Library
	TRUE	Hexazinone	C12 H20 N4 O2	87.59	252.16	252.159		-4.01	4.01	-1.01	18.076	N			DBSearch	87.59			(M+HCOO)-	297.1579	23923
		Species	Ion Formula	m/z	Height	Score (MFG)	Score (MS)	Score (mass)	Score (iso. abund)	Score (iso. spacing)
		(M+HCOO)-		297.158	13561.1		87.59	91.58	88.66	78.32
			m/z	m/z (Calc)	Diff (ppm)	Diff (mDa)	Height	Height (Calc)	Height %	Height % (Calc)	Height Sum %	Height Sum% (Calc)
			297.158	297.157	-3.6	-1.1	12979	13561.1	100	100	81.2	84.8
			298.162	298.16	-7.1	-2.1	2465.9	2158.3	19	15.9	15.4	13.5
			299.157	299.162	17.81	5.3	547.1	272.5	4.2	2	3.4	1.7
	FALSE	Pirimicarb	C11 H18 N4 O2	87.41	238.144	238.143		-4.25	4.25	-1.01	18.076	N			DBSearch	87.41			(M+CH3COO)-	297.1579	24068
		Species	Ion Formula	m/z	Height	Score (MFG)	Score (MS)	Score (mass)	Score (iso. abund)	Score (iso. spacing)
		(M+CH3COO)-		297.158	12979		87.41	91.2	88.66	78.32
			m/z	m/z (Calc)	Diff (ppm)	Diff (mDa)	Height	Height (Calc)	Height %	Height % (Calc)	Height Sum %	Height Sum% (Calc)
			297.158	297.157	-3.6	-1.1	12979	13561.1	100	100	81.2	84.8
			298.162	298.16	-7.1	-2.1	2465.9	2158.3	19	15.9	15.4	13.5
			299.157	299.162	17.81	5.3	547.1	272.5	4.2	2	3.4	1.7
	FALSE	Fumigaclavine A	C18 H22 N2 O2	68.73	298.165	298.168		10.38	10.38	3.09	18.076	N			DBSearch	68.73			(M-H)-	297.1579	9600
		Species	Ion Formula	m/z	Height	Score (MFG)	Score (MS)	Score (mass)	Score (iso. abund)	Score (iso. spacing)
		(M-H)-		297.158	12979		68.73	49.11	93.61	78.12
			m/z	m/z (Calc)	Diff (ppm)	Diff (mDa)	Height	Height (Calc)	Height %	Height % (Calc)	Height Sum %	Height Sum% (Calc)
			297.158	297.161	9.94	3	12979	13009.5	100	100	81.2	81.3
			298.162	298.164	7.53	2.2	2465.9	2669.1	19	20.5	15.4	16.7
			299.157	299.167	34.31	10.3	547.1	313.4	4.2	2.4	3.4	2
	FALSE	2,9-Dimethyl-2,9-diazatricyclo[10.2.2.25,8]octadeca-5,7,12,14,15,17-hexaene-3,10-diol, 9CI	C18 H22 N2 O2	68.73	298.165	298.168		10.38	10.38	3.09	18.076	N			DBSearch	68.73			(M-H)-	297.1579	2868
		Species	Ion Formula	m/z	Height	Score (MFG)	Score (MS)	Score (mass)	Score (iso. abund)	Score (iso. spacing)
		(M-H)-		297.158	12979		68.73	49.11	93.61	78.12
			m/z	m/z (Calc)	Diff (ppm)	Diff (mDa)	Height	Height (Calc)	Height %	Height % (Calc)	Height Sum %	Height Sum% (Calc)
			297.158	297.161	9.94	3	12979	13009.5	100	100	81.2	81.3
			298.162	298.164	7.53	2.2	2465.9	2669.1	19	20.5	15.4	16.7
			299.157	299.167	34.31	10.3	547.1	313.4	4.2	2.4	3.4	2
	FALSE	Agroclavine	C16 H18 N2	65.46	238.144	238.147		13	13	3.09	18.076	N			DBSearch	65.46			(M+CH3COO)-	297.1579	22189
		Species	Ion Formula	m/z	Height	Score (MFG)	Score (MS)	Score (mass)	Score (iso. abund)	Score (iso. spacing)
		(M+CH3COO)-		297.158	12979		65.46	42.24	93.61	78.12
			m/z	m/z (Calc)	Diff (ppm)	Diff (mDa)	Height	Height (Calc)	Height %	Height % (Calc)	Height Sum %	Height Sum% (Calc)
			297.158	297.161	9.94	3	12979	13009.5	100	100	81.2	81.3
			298.162	298.164	7.53	2.2	2465.9	2669.1	19	20.5	15.4	16.7
			299.157	299.167	34.31	10.3	547.1	313.4	4.2	2.4	3.4	2
Cpd 28: Hexazinone; C12 H20 N4 O2	TRUE	28	Hexazinone	C12 H20 N4 O2	83.6	252.16				252.159						183.016	297.158	Negative	1	1	18.346	18.346	18.346			7605							1		DBSearch	DBSearch			83.6	5			51235-04-2		C10926		68694	-3.62	1
	Best	Name	Formula	Score	Mass	Mass (DB)	Mass (MFG)	Diff (ppm)	Diff (abs. ppm)	Diff (mDa)	RT	RT Available (DB)	RT (DB)	RT Diff	ID Source	Score (DB)	Score (MFG)	DBE	Species	m/z	Cpd ID	Notes	Library
	TRUE	Hexazinone	C12 H20 N4 O2	83.6	252.16	252.159		-3.62	3.62	-0.91	18.346	N			DBSearch	83.6			(M+HCOO)-	297.1581	23923
		Species	Ion Formula	m/z	Height	Score (MFG)	Score (MS)	Score (mass)	Score (iso. abund)	Score (iso. spacing)
		(M+HCOO)-		297.158	11836.9		83.6	93.11	76.63	72.94
			m/z	m/z (Calc)	Diff (ppm)	Diff (mDa)	Height	Height (Calc)	Height %	Height % (Calc)	Height Sum %	Height Sum% (Calc)
			297.158	297.157	-4.42	-1.3	11086.9	11836.9	100	100	79.4	84.8
			298.16	298.16	-2.19	-0.7	2197	1883.9	19.8	15.9	15.7	13.5
			299.157	299.162	16.18	4.8	674.8	237.9	6.1	2	4.8	1.7
	FALSE	Pirimicarb	C11 H18 N4 O2	83.45	238.144	238.143		-3.83	3.83	-0.91	18.346	N			DBSearch	83.45			(M+CH3COO)-	297.1581	24068
		Species	Ion Formula	m/z	Height	Score (MFG)	Score (MS)	Score (mass)	Score (iso. abund)	Score (iso. spacing)
		(M+CH3COO)-		297.158	11086.9		83.45	92.79	76.63	72.94
			m/z	m/z (Calc)	Diff (ppm)	Diff (mDa)	Height	Height (Calc)	Height %	Height % (Calc)	Height Sum %	Height Sum% (Calc)
			297.158	297.157	-4.42	-1.3	11086.9	11836.9	100	100	79.4	84.8
			298.16	298.16	-2.19	-0.7	2197	1883.9	19.8	15.9	15.7	13.5
			299.157	299.162	16.18	4.8	674.8	237.9	6.1	2	4.8	1.7
	FALSE	Fumigaclavine A	C18 H22 N2 O2	62.12	298.165	298.168		10.76	10.76	3.21	18.346	N			DBSearch	62.12			(M-H)-	297.1581	9600
		Species	Ion Formula	m/z	Height	Score (MFG)	Score (MS)	Score (mass)	Score (iso. abund)	Score (iso. spacing)
		(M-H)-		297.158	11086.9		62.12	46.56	84.97	65.81
			m/z	m/z (Calc)	Diff (ppm)	Diff (mDa)	Height	Height (Calc)	Height %	Height % (Calc)	Height Sum %	Height Sum% (Calc)
			297.158	297.161	9.12	2.7	11086.9	11355.4	100	100	79.4	81.3
			298.16	298.164	12.44	3.7	2197	2329.8	19.8	20.5	15.7	16.7
			299.157	299.167	32.68	9.8	674.8	273.6	6.1	2.4	4.8	2
	FALSE	2,9-Dimethyl-2,9-diazatricyclo[10.2.2.25,8]octadeca-5,7,12,14,15,17-hexaene-3,10-diol, 9CI	C18 H22 N2 O2	62.12	298.165	298.168		10.76	10.76	3.21	18.346	N			DBSearch	62.12			(M-H)-	297.1581	2868
		Species	Ion Formula	m/z	Height	Score (MFG)	Score (MS)	Score (mass)	Score (iso. abund)	Score (iso. spacing)
		(M-H)-		297.158	11086.9		62.12	46.56	84.97	65.81
			m/z	m/z (Calc)	Diff (ppm)	Diff (mDa)	Height	Height (Calc)	Height %	Height % (Calc)	Height Sum %	Height Sum% (Calc)
			297.158	297.161	9.12	2.7	11086.9	11355.4	100	100	79.4	81.3
			298.16	298.164	12.44	3.7	2197	2329.8	19.8	20.5	15.7	16.7
			299.157	299.167	32.68	9.8	674.8	273.6	6.1	2.4	4.8	2
	FALSE	Agroclavine	C16 H18 N2	58.8	238.144	238.147		13.48	13.48	3.21	18.346	N			DBSearch	58.8			(M+CH3COO)-	297.1581	22189
		Species	Ion Formula	m/z	Height	Score (MFG)	Score (MS)	Score (mass)	Score (iso. abund)	Score (iso. spacing)
		(M+CH3COO)-		297.158	11086.9		58.8	39.59	84.97	65.81
			m/z	m/z (Calc)	Diff (ppm)	Diff (mDa)	Height	Height (Calc)	Height %	Height % (Calc)	Height Sum %	Height Sum% (Calc)
			297.158	297.161	9.12	2.7	11086.9	11355.4	100	100	79.4	81.3
			298.16	298.164	12.44	3.7	2197	2329.8	19.8	20.5	15.7	16.7
			299.157	299.167	32.68	9.8	674.8	273.6	6.1	2.4	4.8	2
Cpd 29: Hydroquinidine; C20 H26 N2 O2	TRUE	29	Hydroquinidine	C20 H26 N2 O2	69.54	326.197				326.199						183.015	325.19	Negative	1	1	21.59	21.674	21.757			9218							1		DBSearch	DBSearch			69.54	10			1435-55-8		C10696		2221	7.95	1
	Best	Name	Formula	Score	Mass	Mass (DB)	Mass (MFG)	Diff (ppm)	Diff (abs. ppm)	Diff (mDa)	RT	RT Available (DB)	RT (DB)	RT Diff	ID Source	Score (DB)	Score (MFG)	DBE	Species	m/z	Cpd ID	Notes	Library
	TRUE	Hydroquinidine	C20 H26 N2 O2	69.54	326.197	326.199		7.95	7.95	2.59	21.674	N			DBSearch	69.54			(M-H)-	325.1899	30380	Antiarrhythmic; Drug, Quinidine contaminant Dollery, Colin Therapeutic Drugs, 2nd Ed. 1999 p. Q10 Deleted CAS: 1415-00-5; 900786-91-6; 904813-09-8; 1089762-75-3; 1195456-48-4
		Species	Ion Formula	m/z	Height	Score (MFG)	Score (MS)	Score (mass)	Score (iso. abund)	Score (iso. spacing)
		(M-H)-		325.19	11430.9		69.54	63.16	72.92	78.24
			m/z	m/z (Calc)	Diff (ppm)	Diff (mDa)	Height	Height (Calc)	Height %	Height % (Calc)	Height Sum %	Height Sum% (Calc)
			325.19	325.192	6.8	2.2	11371.8	11430.9	100	100	79	79.5
			326.193	326.195	7.11	2.3	2150.3	2597.8	18.9	22.7	14.9	18.1
			327.19	327.198	23.81	7.8	722.6	328.6	6.4	2.9	5	2.3
			328.19	328.201	33.54	11	142.6	30	1.3	0.3	1	0.2
	FALSE	Ajmaline	C20 H26 N2 O2	69.54	326.197	326.199		7.95	7.95	2.59	21.674	N			DBSearch	69.54			(M-H)-	325.1899	10904	Endogenous Metabolite http://dbk.ch.umist.ac.uk/ExactMasses.htm
		Species	Ion Formula	m/z	Height	Score (MFG)	Score (MS)	Score (mass)	Score (iso. abund)	Score (iso. spacing)
		(M-H)-		325.19	11371.8		69.54	63.16	72.92	78.24
			m/z	m/z (Calc)	Diff (ppm)	Diff (mDa)	Height	Height (Calc)	Height %	Height % (Calc)	Height Sum %	Height Sum% (Calc)
			325.19	325.192	6.8	2.2	11371.8	11430.9	100	100	79	79.5
			326.193	326.195	7.11	2.3	2150.3	2597.8	18.9	22.7	14.9	18.1
			327.19	327.198	23.81	7.8	722.6	328.6	6.4	2.9	5	2.3
			328.19	328.201	33.54	11	142.6	30	1.3	0.3	1	0.2
	FALSE	(-)-Tortuosamine	C20 H26 N2 O2	69.54	326.197	326.199		7.95	7.95	2.59	21.674	N			DBSearch	69.54			(M-H)-	325.1899	25020
		Species	Ion Formula	m/z	Height	Score (MFG)	Score (MS)	Score (mass)	Score (iso. abund)	Score (iso. spacing)
		(M-H)-		325.19	11371.8		69.54	63.16	72.92	78.24
			m/z	m/z (Calc)	Diff (ppm)	Diff (mDa)	Height	Height (Calc)	Height %	Height % (Calc)	Height Sum %	Height Sum% (Calc)
			325.19	325.192	6.8	2.2	11371.8	11430.9	100	100	79	79.5
			326.193	326.195	7.11	2.3	2150.3	2597.8	18.9	22.7	14.9	18.1
			327.19	327.198	23.81	7.8	722.6	328.6	6.4	2.9	5	2.3
			328.19	328.201	33.54	11	142.6	30	1.3	0.3	1	0.2
	FALSE	Imipramine	C19 H24 N2	67.54	280.191	280.194		9.26	9.26	2.59	21.674	N			DBSearch	67.54			(M+HCOO)-	325.1899	17305	Antidepressant Drug Dollery, Colin Therapeutic Drugs, 2nd Ed. 1999 p. I29
		Species	Ion Formula	m/z	Height	Score (MFG)	Score (MS)	Score (mass)	Score (iso. abund)	Score (iso. spacing)
		(M+HCOO)-		325.19	11371.8		67.54	58.96	72.92	78.24
			m/z	m/z (Calc)	Diff (ppm)	Diff (mDa)	Height	Height (Calc)	Height %	Height % (Calc)	Height Sum %	Height Sum% (Calc)
			325.19	325.192	6.8	2.2	11371.8	11430.9	100	100	79	79.5
			326.193	326.195	7.11	2.3	2150.3	2597.8	18.9	22.7	14.9	18.1
			327.19	327.198	23.81	7.8	722.6	328.6	6.4	2.9	5	2.3
			328.19	328.201	33.54	11	142.6	30	1.3	0.3	1	0.2
	FALSE	Ibogamine	C19 H24 N2	67.54	280.191	280.194		9.26	9.26	2.59	21.674	N			DBSearch	67.54			(M+HCOO)-	325.1899	22372
		Species	Ion Formula	m/z	Height	Score (MFG)	Score (MS)	Score (mass)	Score (iso. abund)	Score (iso. spacing)
		(M+HCOO)-		325.19	11371.8		67.54	58.96	72.92	78.24
			m/z	m/z (Calc)	Diff (ppm)	Diff (mDa)	Height	Height (Calc)	Height %	Height % (Calc)	Height Sum %	Height Sum% (Calc)
			325.19	325.192	6.8	2.2	11371.8	11430.9	100	100	79	79.5
			326.193	326.195	7.11	2.3	2150.3	2597.8	18.9	22.7	14.9	18.1
			327.19	327.198	23.81	7.8	722.6	328.6	6.4	2.9	5	2.3
			328.19	328.201	33.54	11	142.6	30	1.3	0.3	1	0.2
	FALSE	N-Methylaspidospermatidine	C19 H24 N2	67.54	280.191	280.194		9.26	9.26	2.59	21.674	N			DBSearch	67.54			(M+HCOO)-	325.1899	9481
		Species	Ion Formula	m/z	Height	Score (MFG)	Score (MS)	Score (mass)	Score (iso. abund)	Score (iso. spacing)
		(M+HCOO)-		325.19	11371.8		67.54	58.96	72.92	78.24
			m/z	m/z (Calc)	Diff (ppm)	Diff (mDa)	Height	Height (Calc)	Height %	Height % (Calc)	Height Sum %	Height Sum% (Calc)
			325.19	325.192	6.8	2.2	11371.8	11430.9	100	100	79	79.5
			326.193	326.195	7.11	2.3	2150.3	2597.8	18.9	22.7	14.9	18.1
			327.19	327.198	23.81	7.8	722.6	328.6	6.4	2.9	5	2.3
			328.19	328.201	33.54	11	142.6	30	1.3	0.3	1	0.2
	FALSE	Demethylimipramine	C18 H22 N2	66.87	266.176	266.178		9.75	9.75	2.59	21.674	N			DBSearch	66.87			(M+CH3COO)-	325.1899	20928	Antidepressant Metabolite of Imipramine and Lofepramide Dollery, Colin Therapeutic Drugs, 2nd Ed. 1999 p. I29
		Species	Ion Formula	m/z	Height	Score (MFG)	Score (MS)	Score (mass)	Score (iso. abund)	Score (iso. spacing)
		(M+CH3COO)-		325.19	11371.8		66.87	57.56	72.92	78.24
			m/z	m/z (Calc)	Diff (ppm)	Diff (mDa)	Height	Height (Calc)	Height %	Height % (Calc)	Height Sum %	Height Sum% (Calc)
			325.19	325.192	6.8	2.2	11371.8	11430.9	100	100	79	79.5
			326.193	326.195	7.11	2.3	2150.3	2597.8	18.9	22.7	14.9	18.1
			327.19	327.198	23.81	7.8	722.6	328.6	6.4	2.9	5	2.3
			328.19	328.201	33.54	11	142.6	30	1.3	0.3	1	0.2
	FALSE	14,19-Didehydrocondyfolan	C18 H22 N2	66.87	266.176	266.178		9.75	9.75	2.59	21.674	N			DBSearch	66.87			(M+CH3COO)-	325.1899	9482
		Species	Ion Formula	m/z	Height	Score (MFG)	Score (MS)	Score (mass)	Score (iso. abund)	Score (iso. spacing)
		(M+CH3COO)-		325.19	11371.8		66.87	57.56	72.92	78.24
			m/z	m/z (Calc)	Diff (ppm)	Diff (mDa)	Height	Height (Calc)	Height %	Height % (Calc)	Height Sum %	Height Sum% (Calc)
			325.19	325.192	6.8	2.2	11371.8	11430.9	100	100	79	79.5
			326.193	326.195	7.11	2.3	2150.3	2597.8	18.9	22.7	14.9	18.1
			327.19	327.198	23.81	7.8	722.6	328.6	6.4	2.9	5	2.3
			328.19	328.201	33.54	11	142.6	30	1.3	0.3	1	0.2
	FALSE	Cyclizine	C18 H22 N2	66.87	266.176	266.178		9.75	9.75	2.59	21.674	N			DBSearch	66.87			(M+CH3COO)-	325.1899	20924	synthetic
		Species	Ion Formula	m/z	Height	Score (MFG)	Score (MS)	Score (mass)	Score (iso. abund)	Score (iso. spacing)
		(M+CH3COO)-		325.19	11371.8		66.87	57.56	72.92	78.24
			m/z	m/z (Calc)	Diff (ppm)	Diff (mDa)	Height	Height (Calc)	Height %	Height % (Calc)	Height Sum %	Height Sum% (Calc)
			325.19	325.192	6.8	2.2	11371.8	11430.9	100	100	79	79.5
			326.193	326.195	7.11	2.3	2150.3	2597.8	18.9	22.7	14.9	18.1
			327.19	327.198	23.81	7.8	722.6	328.6	6.4	2.9	5	2.3
			328.19	328.201	33.54	11	142.6	30	1.3	0.3	1	0.2
	FALSE	4-Dodecylbenzenesulfonic acid	C18 H30 O3 S	56.77	326.197	326.192		-17.35	17.35	-5.66	21.674	N			DBSearch	56.77			(M-H)-	325.1899	9011
		Species	Ion Formula	m/z	Height	Score (MFG)	Score (MS)	Score (mass)	Score (iso. abund)	Score (iso. spacing)
		(M-H)-		325.19	11371.8		56.77	11.23	97.45	99.03
			m/z	m/z (Calc)	Diff (ppm)	Diff (mDa)	Height	Height (Calc)	Height %	Height % (Calc)	Height Sum %	Height Sum% (Calc)
			325.19	325.184	-17.38	-5.7	11371.8	11155	100	100	79	77.5
			326.193	326.188	-16.8	-5.5	2150.3	2309.7	18.9	20.7	14.9	16.1
			327.19	327.184	-20.03	-6.6	722.6	794.9	6.4	7.1	5	5.5
			328.19	328.186	-13.28	-4.4	142.6	127.7	1.3	1.1	1	0.9
Cpd 30: Hydroquinidine; C20 H26 N2 O2	TRUE	30	Hydroquinidine	C20 H26 N2 O2	69.06	326.197				326.199						183.015	325.19	Negative	1	1	21.939	22.039	22.139			8714							1		DBSearch	DBSearch			69.06	10			1435-55-8		C10696		2221	8.9	1
	Best	Name	Formula	Score	Mass	Mass (DB)	Mass (MFG)	Diff (ppm)	Diff (abs. ppm)	Diff (mDa)	RT	RT Available (DB)	RT (DB)	RT Diff	ID Source	Score (DB)	Score (MFG)	DBE	Species	m/z	Cpd ID	Notes	Library
	TRUE	Hydroquinidine	C20 H26 N2 O2	69.06	326.197	326.199		8.9	8.9	2.9	22.039	N			DBSearch	69.06			(M-H)-	325.1897	30380	Antiarrhythmic; Drug, Quinidine contaminant Dollery, Colin Therapeutic Drugs, 2nd Ed. 1999 p. Q10 Deleted CAS: 1415-00-5; 900786-91-6; 904813-09-8; 1089762-75-3; 1195456-48-4
		Species	Ion Formula	m/z	Height	Score (MFG)	Score (MS)	Score (mass)	Score (iso. abund)	Score (iso. spacing)
		(M-H)-		325.19	12490.7		69.06	56.22	83.64	77.27
			m/z	m/z (Calc)	Diff (ppm)	Diff (mDa)	Height	Height (Calc)	Height %	Height % (Calc)	Height Sum %	Height Sum% (Calc)
			325.19	325.192	7.64	2.5	12398.8	12490.7	100	100	79	79.6
			326.192	326.195	11.51	3.8	2534.4	2838.6	20.4	22.7	16.2	18.1
			327.191	327.198	21.2	6.9	755.2	359.1	6.1	2.9	4.8	2.3
	FALSE	Ajmaline	C20 H26 N2 O2	69.06	326.197	326.199		8.9	8.9	2.9	22.039	N			DBSearch	69.06			(M-H)-	325.1897	10904	Endogenous Metabolite http://dbk.ch.umist.ac.uk/ExactMasses.htm
		Species	Ion Formula	m/z	Height	Score (MFG)	Score (MS)	Score (mass)	Score (iso. abund)	Score (iso. spacing)
		(M-H)-		325.19	12398.8		69.06	56.22	83.64	77.27
			m/z	m/z (Calc)	Diff (ppm)	Diff (mDa)	Height	Height (Calc)	Height %	Height % (Calc)	Height Sum %	Height Sum% (Calc)
			325.19	325.192	7.64	2.5	12398.8	12490.7	100	100	79	79.6
			326.192	326.195	11.51	3.8	2534.4	2838.6	20.4	22.7	16.2	18.1
			327.191	327.198	21.2	6.9	755.2	359.1	6.1	2.9	4.8	2.3
	FALSE	(-)-Tortuosamine	C20 H26 N2 O2	69.06	326.197	326.199		8.9	8.9	2.9	22.039	N			DBSearch	69.06			(M-H)-	325.1897	25020
		Species	Ion Formula	m/z	Height	Score (MFG)	Score (MS)	Score (mass)	Score (iso. abund)	Score (iso. spacing)
		(M-H)-		325.19	12398.8		69.06	56.22	83.64	77.27
			m/z	m/z (Calc)	Diff (ppm)	Diff (mDa)	Height	Height (Calc)	Height %	Height % (Calc)	Height Sum %	Height Sum% (Calc)
			325.19	325.192	7.64	2.5	12398.8	12490.7	100	100	79	79.6
			326.192	326.195	11.51	3.8	2534.4	2838.6	20.4	22.7	16.2	18.1
			327.191	327.198	21.2	6.9	755.2	359.1	6.1	2.9	4.8	2.3
	FALSE	Imipramine	C19 H24 N2	66.85	280.191	280.194		10.37	10.37	2.9	22.039	N			DBSearch	66.85			(M+HCOO)-	325.1897	17305	Antidepressant Drug Dollery, Colin Therapeutic Drugs, 2nd Ed. 1999 p. I29
		Species	Ion Formula	m/z	Height	Score (MFG)	Score (MS)	Score (mass)	Score (iso. abund)	Score (iso. spacing)
		(M+HCOO)-		325.19	12398.8		66.85	51.57	83.64	77.27
			m/z	m/z (Calc)	Diff (ppm)	Diff (mDa)	Height	Height (Calc)	Height %	Height % (Calc)	Height Sum %	Height Sum% (Calc)
			325.19	325.192	7.64	2.5	12398.8	12490.7	100	100	79	79.6
			326.192	326.195	11.51	3.8	2534.4	2838.6	20.4	22.7	16.2	18.1
			327.191	327.198	21.2	6.9	755.2	359.1	6.1	2.9	4.8	2.3
	FALSE	Ibogamine	C19 H24 N2	66.85	280.191	280.194		10.37	10.37	2.9	22.039	N			DBSearch	66.85			(M+HCOO)-	325.1897	22372
		Species	Ion Formula	m/z	Height	Score (MFG)	Score (MS)	Score (mass)	Score (iso. abund)	Score (iso. spacing)
		(M+HCOO)-		325.19	12398.8		66.85	51.57	83.64	77.27
			m/z	m/z (Calc)	Diff (ppm)	Diff (mDa)	Height	Height (Calc)	Height %	Height % (Calc)	Height Sum %	Height Sum% (Calc)
			325.19	325.192	7.64	2.5	12398.8	12490.7	100	100	79	79.6
			326.192	326.195	11.51	3.8	2534.4	2838.6	20.4	22.7	16.2	18.1
			327.191	327.198	21.2	6.9	755.2	359.1	6.1	2.9	4.8	2.3
	FALSE	N-Methylaspidospermatidine	C19 H24 N2	66.85	280.191	280.194		10.37	10.37	2.9	22.039	N			DBSearch	66.85			(M+HCOO)-	325.1897	9481
		Species	Ion Formula	m/z	Height	Score (MFG)	Score (MS)	Score (mass)	Score (iso. abund)	Score (iso. spacing)
		(M+HCOO)-		325.19	12398.8		66.85	51.57	83.64	77.27
			m/z	m/z (Calc)	Diff (ppm)	Diff (mDa)	Height	Height (Calc)	Height %	Height % (Calc)	Height Sum %	Height Sum% (Calc)
			325.19	325.192	7.64	2.5	12398.8	12490.7	100	100	79	79.6
			326.192	326.195	11.51	3.8	2534.4	2838.6	20.4	22.7	16.2	18.1
			327.191	327.198	21.2	6.9	755.2	359.1	6.1	2.9	4.8	2.3
	FALSE	Demethylimipramine	C18 H22 N2	66.12	266.175	266.178		10.91	10.91	2.9	22.039	N			DBSearch	66.12			(M+CH3COO)-	325.1897	20928	Antidepressant Metabolite of Imipramine and Lofepramide Dollery, Colin Therapeutic Drugs, 2nd Ed. 1999 p. I29
		Species	Ion Formula	m/z	Height	Score (MFG)	Score (MS)	Score (mass)	Score (iso. abund)	Score (iso. spacing)
		(M+CH3COO)-		325.19	12398.8		66.12	50.04	83.64	77.27
			m/z	m/z (Calc)	Diff (ppm)	Diff (mDa)	Height	Height (Calc)	Height %	Height % (Calc)	Height Sum %	Height Sum% (Calc)
			325.19	325.192	7.64	2.5	12398.8	12490.7	100	100	79	79.6
			326.192	326.195	11.51	3.8	2534.4	2838.6	20.4	22.7	16.2	18.1
			327.191	327.198	21.2	6.9	755.2	359.1	6.1	2.9	4.8	2.3
	FALSE	14,19-Didehydrocondyfolan	C18 H22 N2	66.12	266.175	266.178		10.91	10.91	2.9	22.039	N			DBSearch	66.12			(M+CH3COO)-	325.1897	9482
		Species	Ion Formula	m/z	Height	Score (MFG)	Score (MS)	Score (mass)	Score (iso. abund)	Score (iso. spacing)
		(M+CH3COO)-		325.19	12398.8		66.12	50.04	83.64	77.27
			m/z	m/z (Calc)	Diff (ppm)	Diff (mDa)	Height	Height (Calc)	Height %	Height % (Calc)	Height Sum %	Height Sum% (Calc)
			325.19	325.192	7.64	2.5	12398.8	12490.7	100	100	79	79.6
			326.192	326.195	11.51	3.8	2534.4	2838.6	20.4	22.7	16.2	18.1
			327.191	327.198	21.2	6.9	755.2	359.1	6.1	2.9	4.8	2.3
	FALSE	Cyclizine	C18 H22 N2	66.12	266.175	266.178		10.91	10.91	2.9	22.039	N			DBSearch	66.12			(M+CH3COO)-	325.1897	20924	synthetic
		Species	Ion Formula	m/z	Height	Score (MFG)	Score (MS)	Score (mass)	Score (iso. abund)	Score (iso. spacing)
		(M+CH3COO)-		325.19	12398.8		66.12	50.04	83.64	77.27
			m/z	m/z (Calc)	Diff (ppm)	Diff (mDa)	Height	Height (Calc)	Height %	Height % (Calc)	Height Sum %	Height Sum% (Calc)
			325.19	325.192	7.64	2.5	12398.8	12490.7	100	100	79	79.6
			326.192	326.195	11.51	3.8	2534.4	2838.6	20.4	22.7	16.2	18.1
			327.191	327.198	21.2	6.9	755.2	359.1	6.1	2.9	4.8	2.3
	FALSE	4-Dodecylbenzenesulfonic acid	C18 H30 O3 S	55.97	326.197	326.192		-16.12	16.12	-5.26	22.039	N			DBSearch	55.97			(M-H)-	325.1897	9011
		Species	Ion Formula	m/z	Height	Score (MFG)	Score (MS)	Score (mass)	Score (iso. abund)	Score (iso. spacing)
		(M-H)-		325.19	12398.8		55.97	15.12	97.7	87.58
			m/z	m/z (Calc)	Diff (ppm)	Diff (mDa)	Height	Height (Calc)	Height %	Height % (Calc)	Height Sum %	Height Sum% (Calc)
			325.19	325.184	-16.54	-5.4	12398.8	12272.7	100	100	79	78.2
			326.192	326.188	-12.4	-4	2534.4	2541.2	20.4	20.7	16.2	16.2
			327.191	327.184	-22.64	-7.4	755.2	874.5	6.1	7.1	4.8	5.6
Cpd 31: Hydroquinidine; C20 H26 N2 O2	TRUE	31	Hydroquinidine	C20 H26 N2 O2	60.29	326.197				326.199						325.191	325.19	Negative	1	1	22.372	22.372	22.372			7297							1		DBSearch	DBSearch			60.29	10			1435-55-8		C10696		2221	8.71	1
	Best	Name	Formula	Score	Mass	Mass (DB)	Mass (MFG)	Diff (ppm)	Diff (abs. ppm)	Diff (mDa)	RT	RT Available (DB)	RT (DB)	RT Diff	ID Source	Score (DB)	Score (MFG)	DBE	Species	m/z	Cpd ID	Notes	Library
	TRUE	Hydroquinidine	C20 H26 N2 O2	60.29	326.197	326.199		8.71	8.71	2.84	22.372	N			DBSearch	60.29			(M-H)-	325.1901	30380	Antiarrhythmic; Drug, Quinidine contaminant Dollery, Colin Therapeutic Drugs, 2nd Ed. 1999 p. Q10 Deleted CAS: 1415-00-5; 900786-91-6; 904813-09-8; 1089762-75-3; 1195456-48-4
		Species	Ion Formula	m/z	Height	Score (MFG)	Score (MS)	Score (mass)	Score (iso. abund)	Score (iso. spacing)
		(M-H)-		325.19	10929		60.29	57.63	64.92	60.03
			m/z	m/z (Calc)	Diff (ppm)	Diff (mDa)	Height	Height (Calc)	Height %	Height % (Calc)	Height Sum %	Height Sum% (Calc)
			325.19	325.192	6.42	2.1	10488.2	10929	100	100	76.4	79.6
			326.193	326.195	6.83	2.2	2279.1	2483.7	21.7	22.7	16.6	18.1
			327.186	327.198	38.27	12.5	959.6	314.2	9.1	2.9	7	2.3
	FALSE	Ajmaline	C20 H26 N2 O2	60.29	326.197	326.199		8.71	8.71	2.84	22.372	N			DBSearch	60.29			(M-H)-	325.1901	10904	Endogenous Metabolite http://dbk.ch.umist.ac.uk/ExactMasses.htm
		Species	Ion Formula	m/z	Height	Score (MFG)	Score (MS)	Score (mass)	Score (iso. abund)	Score (iso. spacing)
		(M-H)-		325.19	10488.2		60.29	57.63	64.92	60.03
			m/z	m/z (Calc)	Diff (ppm)	Diff (mDa)	Height	Height (Calc)	Height %	Height % (Calc)	Height Sum %	Height Sum% (Calc)
			325.19	325.192	6.42	2.1	10488.2	10929	100	100	76.4	79.6
			326.193	326.195	6.83	2.2	2279.1	2483.7	21.7	22.7	16.6	18.1
			327.186	327.198	38.27	12.5	959.6	314.2	9.1	2.9	7	2.3
	FALSE	(-)-Tortuosamine	C20 H26 N2 O2	60.29	326.197	326.199		8.71	8.71	2.84	22.372	N			DBSearch	60.29			(M-H)-	325.1901	25020
		Species	Ion Formula	m/z	Height	Score (MFG)	Score (MS)	Score (mass)	Score (iso. abund)	Score (iso. spacing)
		(M-H)-		325.19	10488.2		60.29	57.63	64.92	60.03
			m/z	m/z (Calc)	Diff (ppm)	Diff (mDa)	Height	Height (Calc)	Height %	Height % (Calc)	Height Sum %	Height Sum% (Calc)
			325.19	325.192	6.42	2.1	10488.2	10929	100	100	76.4	79.6
			326.193	326.195	6.83	2.2	2279.1	2483.7	21.7	22.7	16.6	18.1
			327.186	327.198	38.27	12.5	959.6	314.2	9.1	2.9	7	2.3
	FALSE	Imipramine	C19 H24 N2	58.11	280.191	280.194		10.14	10.14	2.84	22.372	N			DBSearch	58.11			(M+HCOO)-	325.1901	17305	Antidepressant Drug Dollery, Colin Therapeutic Drugs, 2nd Ed. 1999 p. I29
		Species	Ion Formula	m/z	Height	Score (MFG)	Score (MS)	Score (mass)	Score (iso. abund)	Score (iso. spacing)
		(M+HCOO)-		325.19	10488.2		58.11	53.07	64.92	60.03
			m/z	m/z (Calc)	Diff (ppm)	Diff (mDa)	Height	Height (Calc)	Height %	Height % (Calc)	Height Sum %	Height Sum% (Calc)
			325.19	325.192	6.42	2.1	10488.2	10929	100	100	76.4	79.6
			326.193	326.195	6.83	2.2	2279.1	2483.7	21.7	22.7	16.6	18.1
			327.186	327.198	38.27	12.5	959.6	314.2	9.1	2.9	7	2.3
	FALSE	Ibogamine	C19 H24 N2	58.11	280.191	280.194		10.14	10.14	2.84	22.372	N			DBSearch	58.11			(M+HCOO)-	325.1901	22372
		Species	Ion Formula	m/z	Height	Score (MFG)	Score (MS)	Score (mass)	Score (iso. abund)	Score (iso. spacing)
		(M+HCOO)-		325.19	10488.2		58.11	53.07	64.92	60.03
			m/z	m/z (Calc)	Diff (ppm)	Diff (mDa)	Height	Height (Calc)	Height %	Height % (Calc)	Height Sum %	Height Sum% (Calc)
			325.19	325.192	6.42	2.1	10488.2	10929	100	100	76.4	79.6
			326.193	326.195	6.83	2.2	2279.1	2483.7	21.7	22.7	16.6	18.1
			327.186	327.198	38.27	12.5	959.6	314.2	9.1	2.9	7	2.3
	FALSE	N-Methylaspidospermatidine	C19 H24 N2	58.11	280.191	280.194		10.14	10.14	2.84	22.372	N			DBSearch	58.11			(M+HCOO)-	325.1901	9481
		Species	Ion Formula	m/z	Height	Score (MFG)	Score (MS)	Score (mass)	Score (iso. abund)	Score (iso. spacing)
		(M+HCOO)-		325.19	10488.2		58.11	53.07	64.92	60.03
			m/z	m/z (Calc)	Diff (ppm)	Diff (mDa)	Height	Height (Calc)	Height %	Height % (Calc)	Height Sum %	Height Sum% (Calc)
			325.19	325.192	6.42	2.1	10488.2	10929	100	100	76.4	79.6
			326.193	326.195	6.83	2.2	2279.1	2483.7	21.7	22.7	16.6	18.1
			327.186	327.198	38.27	12.5	959.6	314.2	9.1	2.9	7	2.3
	FALSE	Demethylimipramine	C18 H22 N2	57.39	266.175	266.178		10.67	10.67	2.84	22.372	N			DBSearch	57.39			(M+CH3COO)-	325.1901	20928	Antidepressant Metabolite of Imipramine and Lofepramide Dollery, Colin Therapeutic Drugs, 2nd Ed. 1999 p. I29
		Species	Ion Formula	m/z	Height	Score (MFG)	Score (MS)	Score (mass)	Score (iso. abund)	Score (iso. spacing)
		(M+CH3COO)-		325.19	10488.2		57.39	51.56	64.92	60.03
			m/z	m/z (Calc)	Diff (ppm)	Diff (mDa)	Height	Height (Calc)	Height %	Height % (Calc)	Height Sum %	Height Sum% (Calc)
			325.19	325.192	6.42	2.1	10488.2	10929	100	100	76.4	79.6
			326.193	326.195	6.83	2.2	2279.1	2483.7	21.7	22.7	16.6	18.1
			327.186	327.198	38.27	12.5	959.6	314.2	9.1	2.9	7	2.3
	FALSE	14,19-Didehydrocondyfolan	C18 H22 N2	57.39	266.175	266.178		10.67	10.67	2.84	22.372	N			DBSearch	57.39			(M+CH3COO)-	325.1901	9482
		Species	Ion Formula	m/z	Height	Score (MFG)	Score (MS)	Score (mass)	Score (iso. abund)	Score (iso. spacing)
		(M+CH3COO)-		325.19	10488.2		57.39	51.56	64.92	60.03
			m/z	m/z (Calc)	Diff (ppm)	Diff (mDa)	Height	Height (Calc)	Height %	Height % (Calc)	Height Sum %	Height Sum% (Calc)
			325.19	325.192	6.42	2.1	10488.2	10929	100	100	76.4	79.6
			326.193	326.195	6.83	2.2	2279.1	2483.7	21.7	22.7	16.6	18.1
			327.186	327.198	38.27	12.5	959.6	314.2	9.1	2.9	7	2.3
	FALSE	Cyclizine	C18 H22 N2	57.39	266.175	266.178		10.67	10.67	2.84	22.372	N			DBSearch	57.39			(M+CH3COO)-	325.1901	20924	synthetic
		Species	Ion Formula	m/z	Height	Score (MFG)	Score (MS)	Score (mass)	Score (iso. abund)	Score (iso. spacing)
		(M+CH3COO)-		325.19	10488.2		57.39	51.56	64.92	60.03
			m/z	m/z (Calc)	Diff (ppm)	Diff (mDa)	Height	Height (Calc)	Height %	Height % (Calc)	Height Sum %	Height Sum% (Calc)
			325.19	325.192	6.42	2.1	10488.2	10929	100	100	76.4	79.6
			326.193	326.195	6.83	2.2	2279.1	2483.7	21.7	22.7	16.6	18.1
			327.186	327.198	38.27	12.5	959.6	314.2	9.1	2.9	7	2.3
	FALSE	4-Dodecylbenzenesulfonic acid	C18 H30 O3 S	51.61	326.197	326.192		-16.75	16.75	-5.46	22.372	N			DBSearch	51.61			(M-H)-	325.1901	9011
		Species	Ion Formula	m/z	Height	Score (MFG)	Score (MS)	Score (mass)	Score (iso. abund)	Score (iso. spacing)
		(M-H)-		325.19	10488.2		51.61	13.02	94.32	77.52
			m/z	m/z (Calc)	Diff (ppm)	Diff (mDa)	Height	Height (Calc)	Height %	Height % (Calc)	Height Sum %	Height Sum% (Calc)
			325.19	325.184	-17.76	-5.8	10488.2	10738.3	100	100	76.4	78.2
			326.193	326.188	-17.08	-5.6	2279.1	2223.4	21.7	20.7	16.6	16.2
			327.186	327.184	-5.57	-1.8	959.6	765.2	9.1	7.1	7	5.6
Compound 32	TRUE	32														152.999	694.462	Negative	2	2	22.494	22.494	22.494			21601							1																1
Compound 33	TRUE	33														281.253	694.466	Negative	2	2	22.845	22.845	22.845			21020							1																1
[truncated: 16 more columns]
