# Supplementary material for: Metabolomic Profiling of Leptadenia reticulata: Unveiling Therapeutic Potential for Inflammatory Diseases through Network Pharmacology and Docking Studies
Source: Pharmaceuticals (Basel). 2024 Mar 26;17(4):423. doi: 10.3390/ph17040423 (PMC11054655; doi:10.3390/ph17040423)
Supplement: Supplementary file 1 [file pharmaceuticals-17-00423-s001.zip › HR LCMS chromatogram/R.XLS]

## Sheet: Sheet1
Label	Show/Hide	Cpd	Name	Formula	Score	Mass	Avg Mass	Std Dev	Mass (Tgt)	Mass (DB)	Mass (MFG)	Diff (Tgt, ppm)	Diff (Tgt, mDa)	Diff (MFG, ppm)	Diff (MFG, mDa)	Base Peak	m/z	Polarity	Max Z	Min Z	Start	RT	End	RT (DB)	RT Diff (DB)	Height	Abund	Width	Area	Vol	Vol %	Ions	Z Count	Saturated	ID Source	ID Techniques Applied	Score (MFG)	Score (Tgt)	Score (DB)	Hits (DB)	FV	Score (Lib)	CAS	HMP	KEGG	LMP	METLIN	Diff (DB, ppm)	MS/MS Count
Cpd 1: 3-[(3-Methylbutyl)nitrosoamino]-2-butanone; C9 H18 N2 O2	TRUE	1	3-[(3-Methylbutyl)nitrosoamino]-2-butanone	C9 H18 N2 O2	73.06	186.135				186.137						187.143	187.142	Positive	1	1	0.867	0.867	0.867			203114	39466						1		DBSearch	DBSearch			73.06	1			71016-15-4	HMDB33553			89363	9.43	1
	Best	Name	Formula	Score	Mass	Mass (DB)	Mass (MFG)	Diff (ppm)	Diff (abs. ppm)	Diff (mDa)	RT	RT Available (DB)	RT (DB)	RT Diff	ID Source	Score (DB)	Score (MFG)	DBE	Species	m/z	Cpd ID	Notes	Library
	TRUE	3-[(3-Methylbutyl)nitrosoamino]-2-butanone	C9 H18 N2 O2	73.06	186.135	186.137		9.43	9.43	1.76	0.867	N			DBSearch	73.06			(M+H)+	187.1423	7007
		Species	Ion Formula	m/z	Height	Score (MFG)	Score (MS)	Score (mass)	Score (iso. abund)	Score (iso. spacing)
		(M+H)+		187.142	39490.6		73.06	71.68	98.72	45.02
			m/z	m/z (Calc)	Diff (ppm)	Diff (mDa)	Height	Height (Calc)	Height %	Height % (Calc)	Height Sum %	Height Sum% (Calc)
			187.142	187.144	9.79	1.8	39465.5	39490.6	100	100	90.2	90.3
			188.146	188.147	5.6	1.1	4274.1	4249	10.8	10.8	9.8	9.7
Cpd 2: Neuraminic acid; C9 H17 N O8	TRUE	2	Neuraminic acid	C9 H17 N O8	91.44	267.094				267.095						136.06	268.101	Positive	1	1	1.272	1.358	1.444			106313							1		DBSearch	DBSearch			91.44	7			114-04-5	HMDB00830	C06469		3394	5.04	1
	Best	Name	Formula	Score	Mass	Mass (DB)	Mass (MFG)	Diff (ppm)	Diff (abs. ppm)	Diff (mDa)	RT	RT Available (DB)	RT (DB)	RT Diff	ID Source	Score (DB)	Score (MFG)	DBE	Species	m/z	Cpd ID	Notes	Library
	TRUE	Neuraminic acid	C9 H17 N O8	91.44	267.094	267.095		5.04	5.04	1.35	1.358	N			DBSearch	91.44			(M+H)+	268.1014	17803	Endogenous Metabolite http://dbk.ch.umist.ac.uk/ExactMasses.htm
		Species	Ion Formula	m/z	Height	Score (MFG)	Score (MS)	Score (mass)	Score (iso. abund)	Score (iso. spacing)
		(M+H)+		268.101	54102.3		91.44	86.23	93.25	99.71
			m/z	m/z (Calc)	Diff (ppm)	Diff (mDa)	Height	Height (Calc)	Height %	Height % (Calc)	Height Sum %	Height Sum% (Calc)
			268.101	268.103	4.9	1.3	52991.4	54102.3	100	100	86.9	88.7
			269.105	269.106	5.05	1.4	6933.1	5740.9	13.1	10.6	11.4	9.4
			270.105	270.108	10.4	2.8	1083.9	1165.2	2	2.2	1.8	1.9
	FALSE	Miserotoxin	C9 H17 N O8	91.44	267.094	267.095		5.04	5.04	1.35	1.358	N			DBSearch	91.44			(M+H)+	268.1014	21739
		Species	Ion Formula	m/z	Height	Score (MFG)	Score (MS)	Score (mass)	Score (iso. abund)	Score (iso. spacing)
		(M+H)+		268.101	52991.4		91.44	86.23	93.25	99.71
			m/z	m/z (Calc)	Diff (ppm)	Diff (mDa)	Height	Height (Calc)	Height %	Height % (Calc)	Height Sum %	Height Sum% (Calc)
			268.101	268.103	4.9	1.3	52991.4	54102.3	100	100	86.9	88.7
			269.105	269.106	5.05	1.4	6933.1	5740.9	13.1	10.6	11.4	9.4
			270.105	270.108	10.4	2.8	1083.9	1165.2	2	2.2	1.8	1.9
	FALSE	N-(1-Deoxy-1-fructosyl)serine	C9 H17 N O8	91.44	267.094	267.095		5.04	5.04	1.35	1.358	N			DBSearch	91.44			(M+H)+	268.1014	3693
		Species	Ion Formula	m/z	Height	Score (MFG)	Score (MS)	Score (mass)	Score (iso. abund)	Score (iso. spacing)
		(M+H)+		268.101	52991.4		91.44	86.23	93.25	99.71
			m/z	m/z (Calc)	Diff (ppm)	Diff (mDa)	Height	Height (Calc)	Height %	Height % (Calc)	Height Sum %	Height Sum% (Calc)
			268.101	268.103	4.9	1.3	52991.4	54102.3	100	100	86.9	88.7
			269.105	269.106	5.05	1.4	6933.1	5740.9	13.1	10.6	11.4	9.4
			270.105	270.108	10.4	2.8	1083.9	1165.2	2	2.2	1.8	1.9
	FALSE	Vidarabine	C10 H13 N5 O4	78.97	267.094	267.097		9.73	9.73	2.6	1.358	N			DBSearch	78.97			(M+H)+	268.1014	11401	Antiviral, Treatment of herpes simplex Drug Dollery, Colin Therapeutic Drugs, 2nd Ed. 1999 p. V28
		Species	Ion Formula	m/z	Height	Score (MFG)	Score (MS)	Score (mass)	Score (iso. abund)	Score (iso. spacing)
		(M+H)+		268.101	52991.4		78.97	57.53	99.71	96.96
			m/z	m/z (Calc)	Diff (ppm)	Diff (mDa)	Height	Height (Calc)	Height %	Height % (Calc)	Height Sum %	Height Sum% (Calc)
			268.101	268.104	9.89	2.7	52991.4	53256.8	100	100	86.9	87.3
			269.105	269.106	7.39	2	6933.1	6899.8	13.1	13	11.4	11.3
			270.105	270.109	14.69	4	1083.9	851.8	2	1.6	1.8	1.4
	FALSE	Adenosine	C10 H13 N5 O4	78.97	267.094	267.097		9.73	9.73	2.6	1.358	N			DBSearch	78.97			(M+H)+	268.1014	18438	Endogenous Metabolite Geigy vol. 3 p. 103 Deleted CAS: 46946-45-6; 46969-16-8
		Species	Ion Formula	m/z	Height	Score (MFG)	Score (MS)	Score (mass)	Score (iso. abund)	Score (iso. spacing)
		(M+H)+		268.101	52991.4		78.97	57.53	99.71	96.96
			m/z	m/z (Calc)	Diff (ppm)	Diff (mDa)	Height	Height (Calc)	Height %	Height % (Calc)	Height Sum %	Height Sum% (Calc)
			268.101	268.104	9.89	2.7	52991.4	53256.8	100	100	86.9	87.3
			269.105	269.106	7.39	2	6933.1	6899.8	13.1	13	11.4	11.3
			270.105	270.109	14.69	4	1083.9	851.8	2	1.6	1.8	1.4
	FALSE	2'-Deoxyguanosine	C10 H13 N5 O4	78.97	267.094	267.097		9.73	9.73	2.6	1.358	N			DBSearch	78.97			(M+H)+	268.1014	18418	Endogenous Metabolite http://dbk.ch.umist.ac.uk/ExactMasses.htm Deleted CAS: 961-06-8; 6949-74-2
		Species	Ion Formula	m/z	Height	Score (MFG)	Score (MS)	Score (mass)	Score (iso. abund)	Score (iso. spacing)
		(M+H)+		268.101	52991.4		78.97	57.53	99.71	96.96
			m/z	m/z (Calc)	Diff (ppm)	Diff (mDa)	Height	Height (Calc)	Height %	Height % (Calc)	Height Sum %	Height Sum% (Calc)
			268.101	268.104	9.89	2.7	52991.4	53256.8	100	100	86.9	87.3
			269.105	269.106	7.39	2	6933.1	6899.8	13.1	13	11.4	11.3
			270.105	270.109	14.69	4	1083.9	851.8	2	1.6	1.8	1.4
	FALSE	Zidovudine	C10 H13 N5 O4	78.97	267.094	267.097		9.73	9.73	2.6	1.358	N			DBSearch	78.97			(M+H)+	268.1014	21065	Treatment of HIV Drug Dollery, Colin Therapeutic Drugs, 2nd Ed. 1999 p. Z12
		Species	Ion Formula	m/z	Height	Score (MFG)	Score (MS)	Score (mass)	Score (iso. abund)	Score (iso. spacing)
		(M+H)+		268.101	52991.4		78.97	57.53	99.71	96.96
			m/z	m/z (Calc)	Diff (ppm)	Diff (mDa)	Height	Height (Calc)	Height %	Height % (Calc)	Height Sum %	Height Sum% (Calc)
			268.101	268.104	9.89	2.7	52991.4	53256.8	100	100	86.9	87.3
			269.105	269.106	7.39	2	6933.1	6899.8	13.1	13	11.4	11.3
			270.105	270.109	14.69	4	1083.9	851.8	2	1.6	1.8	1.4
Cpd 3: Neotussilagine; C10 H17 N O3	TRUE	3	Neotussilagine	C10 H17 N O3	81.66	199.121				199.121						176.105	222.111	Positive	1	1	1.379	1.486	1.593			84747							1		DBSearch	DBSearch			81.66	7			147730-89-0	HMDB31820			87945	0.68	1
	Best	Name	Formula	Score	Mass	Mass (DB)	Mass (MFG)	Diff (ppm)	Diff (abs. ppm)	Diff (mDa)	RT	RT Available (DB)	RT (DB)	RT Diff	ID Source	Score (DB)	Score (MFG)	DBE	Species	m/z	Cpd ID	Notes	Library
	TRUE	Neotussilagine	C10 H17 N O3	81.66	199.121	199.121		0.68	0.68	0.14	1.486	N			DBSearch	81.66			(M+Na)+	222.1105	8407
		Species	Ion Formula	m/z	Height	Score (MFG)	Score (MS)	Score (mass)	Score (iso. abund)	Score (iso. spacing)
		(M+Na)+		222.111	186184		81.66	99.81	69.62	59.82
			m/z	m/z (Calc)	Diff (ppm)	Diff (mDa)	Height	Height (Calc)	Height %	Height % (Calc)	Height Sum %	Height Sum% (Calc)
			222.111	222.11	-2.05	-0.5	175264	186184	100	100	83.5	88.7
			223.113	223.113	-0.29	-0.1	22984.6	21394.1	13.1	11.5	11	10.2
			224.106	224.115	42.25	9.5	11596.2	2266.8	6.6	1.2	5.5	1.1
	FALSE	Tussilagine	C10 H17 N O3	81.66	199.121	199.121		0.68	0.68	0.14	1.486	N			DBSearch	81.66			(M+Na)+	222.1105	23453
		Species	Ion Formula	m/z	Height	Score (MFG)	Score (MS)	Score (mass)	Score (iso. abund)	Score (iso. spacing)
		(M+Na)+		222.111	175264		81.66	99.81	69.62	59.82
			m/z	m/z (Calc)	Diff (ppm)	Diff (mDa)	Height	Height (Calc)	Height %	Height % (Calc)	Height Sum %	Height Sum% (Calc)
			222.111	222.11	-2.05	-0.5	175264	186184	100	100	83.5	88.7
			223.113	223.113	-0.29	-0.1	22984.6	21394.1	13.1	11.5	11	10.2
			224.106	224.115	42.25	9.5	11596.2	2266.8	6.6	1.2	5.5	1.1
	FALSE	Ecgonine methyl ester	C10 H17 N O3	81.66	199.121	199.121		0.68	0.68	0.14	1.486	N			DBSearch	81.66			(M+Na)+	222.1105	25158	topical local anesthetic, relieves pain in cacer patients, stimulant effect on the CNS, inactivation of epinephrine and norepinephrine and blockade of norepinephrine uptake, metabolite cocaine drug Dollery, Colin Therapeutic Drugs, 2nd Ed. 1999 p. C
		Species	Ion Formula	m/z	Height	Score (MFG)	Score (MS)	Score (mass)	Score (iso. abund)	Score (iso. spacing)
		(M+Na)+		222.111	175264		81.66	99.81	69.62	59.82
			m/z	m/z (Calc)	Diff (ppm)	Diff (mDa)	Height	Height (Calc)	Height %	Height % (Calc)	Height Sum %	Height Sum% (Calc)
			222.111	222.11	-2.05	-0.5	175264	186184	100	100	83.5	88.7
			223.113	223.113	-0.29	-0.1	22984.6	21394.1	13.1	11.5	11	10.2
			224.106	224.115	42.25	9.5	11596.2	2266.8	6.6	1.2	5.5	1.1
	FALSE	1-Guanidino-1-deoxy-scyllo-inositol	C7 H15 N3 O5	70.15	221.103	221.101		-7.17	7.17	-1.59	1.486	N			DBSearch	70.15			(M+H)+	222.1105	19904
		Species	Ion Formula	m/z	Height	Score (MFG)	Score (MS)	Score (mass)	Score (iso. abund)	Score (iso. spacing)
		(M+H)+		222.111	175264		70.15	78.69	63.1	61.55
			m/z	m/z (Calc)	Diff (ppm)	Diff (mDa)	Height	Height (Calc)	Height %	Height % (Calc)	Height Sum %	Height Sum% (Calc)
			222.111	222.108	-9.33	-2.1	175264	190017	100	100	83.5	90.6
			223.113	223.111	-9.99	-2.2	22984.6	17180.3	13.1	9	11	8.2
			224.106	224.113	31.42	7	11596.2	2647.4	6.6	1.4	5.5	1.3
	FALSE	Carbofuran	C12 H15 N O3	60.18	221.103	221.105		11.56	11.56	2.56	1.486	N			DBSearch	60.18			(M+H)+	222.1105	25763	synthetic
		Species	Ion Formula	m/z	Height	Score (MFG)	Score (MS)	Score (mass)	Score (iso. abund)	Score (iso. spacing)
		(M+H)+		222.111	175264		60.18	53.65	71.57	59.55
			m/z	m/z (Calc)	Diff (ppm)	Diff (mDa)	Height	Height (Calc)	Height %	Height % (Calc)	Height Sum %	Height Sum% (Calc)
			222.111	222.113	8.78	2	175264	182285	100	100	83.5	86.9
			223.113	223.116	10.58	2.4	22984.6	24868.3	13.1	13.6	11	11.9
			224.106	224.118	53.95	12.1	11596.2	2690.9	6.6	1.5	5.5	1.3
	FALSE	(3-Phenylpropionyl)glycine methyl ester	C12 H15 N O3	60.18	221.103	221.105		11.56	11.56	2.56	1.486	N			DBSearch	60.18			(M+H)+	222.1105	17262
		Species	Ion Formula	m/z	Height	Score (MFG)	Score (MS)	Score (mass)	Score (iso. abund)	Score (iso. spacing)
		(M+H)+		222.111	175264		60.18	53.65	71.57	59.55
			m/z	m/z (Calc)	Diff (ppm)	Diff (mDa)	Height	Height (Calc)	Height %	Height % (Calc)	Height Sum %	Height Sum% (Calc)
			222.111	222.113	8.78	2	175264	182285	100	100	83.5	86.9
			223.113	223.116	10.58	2.4	22984.6	24868.3	13.1	13.6	11	11.9
			224.106	224.118	53.95	12.1	11596.2	2690.9	6.6	1.5	5.5	1.3
	FALSE	Metaxalone	C12 H15 N O3	60.18	221.103	221.105		11.56	11.56	2.56	1.486	N			DBSearch	60.18			(M+H)+	222.1105	21435	synthetic
		Species	Ion Formula	m/z	Height	Score (MFG)	Score (MS)	Score (mass)	Score (iso. abund)	Score (iso. spacing)
		(M+H)+		222.111	175264		60.18	53.65	71.57	59.55
			m/z	m/z (Calc)	Diff (ppm)	Diff (mDa)	Height	Height (Calc)	Height %	Height % (Calc)	Height Sum %	Height Sum% (Calc)
			222.111	222.113	8.78	2	175264	182285	100	100	83.5	86.9
			223.113	223.116	10.58	2.4	22984.6	24868.3	13.1	13.6	11	11.9
			224.106	224.118	53.95	12.1	11596.2	2690.9	6.6	1.5	5.5	1.3
Cpd 4: Neuraminic acid; C9 H17 N O8	TRUE	4	Neuraminic acid	C9 H17 N O8	94.28	267.094				267.095						136.061	268.102	Positive	1	1	1.599	1.67	1.74			56814							1		DBSearch	DBSearch			94.28	7			114-04-5	HMDB00830	C06469		3394	4.05	1
	Best	Name	Formula	Score	Mass	Mass (DB)	Mass (MFG)	Diff (ppm)	Diff (abs. ppm)	Diff (mDa)	RT	RT Available (DB)	RT (DB)	RT Diff	ID Source	Score (DB)	Score (MFG)	DBE	Species	m/z	Cpd ID	Notes	Library
	TRUE	Neuraminic acid	C9 H17 N O8	94.28	267.094	267.095		4.05	4.05	1.08	1.67	N			DBSearch	94.28			(M+H)+	268.1016	17803	Endogenous Metabolite http://dbk.ch.umist.ac.uk/ExactMasses.htm
		Species	Ion Formula	m/z	Height	Score (MFG)	Score (MS)	Score (mass)	Score (iso. abund)	Score (iso. spacing)
		(M+H)+		268.102	50021.5		94.28	90.87	97.54	97.19
			m/z	m/z (Calc)	Diff (ppm)	Diff (mDa)	Height	Height (Calc)	Height %	Height % (Calc)	Height Sum %	Height Sum% (Calc)
			268.102	268.103	3.99	1.1	49119.7	50021.5	100	100	87.1	88.7
			269.105	269.106	2.21	0.6	5657.4	5307.9	11.5	10.6	10	9.4
			270.104	270.108	11.53	3.1	1629.5	1077.3	3.3	2.2	2.9	1.9
	FALSE	Miserotoxin	C9 H17 N O8	94.28	267.094	267.095		4.05	4.05	1.08	1.67	N			DBSearch	94.28			(M+H)+	268.1016	21739
		Species	Ion Formula	m/z	Height	Score (MFG)	Score (MS)	Score (mass)	Score (iso. abund)	Score (iso. spacing)
		(M+H)+		268.102	49119.7		94.28	90.87	97.54	97.19
			m/z	m/z (Calc)	Diff (ppm)	Diff (mDa)	Height	Height (Calc)	Height %	Height % (Calc)	Height Sum %	Height Sum% (Calc)
			268.102	268.103	3.99	1.1	49119.7	50021.5	100	100	87.1	88.7
			269.105	269.106	2.21	0.6	5657.4	5307.9	11.5	10.6	10	9.4
			270.104	270.108	11.53	3.1	1629.5	1077.3	3.3	2.2	2.9	1.9
	FALSE	N-(1-Deoxy-1-fructosyl)serine	C9 H17 N O8	94.28	267.094	267.095		4.05	4.05	1.08	1.67	N			DBSearch	94.28			(M+H)+	268.1016	3693
		Species	Ion Formula	m/z	Height	Score (MFG)	Score (MS)	Score (mass)	Score (iso. abund)	Score (iso. spacing)
		(M+H)+		268.102	49119.7		94.28	90.87	97.54	97.19
			m/z	m/z (Calc)	Diff (ppm)	Diff (mDa)	Height	Height (Calc)	Height %	Height % (Calc)	Height Sum %	Height Sum% (Calc)
			268.102	268.103	3.99	1.1	49119.7	50021.5	100	100	87.1	88.7
			269.105	269.106	2.21	0.6	5657.4	5307.9	11.5	10.6	10	9.4
			270.104	270.108	11.53	3.1	1629.5	1077.3	3.3	2.2	2.9	1.9
	FALSE	Vidarabine	C10 H13 N5 O4	78.64	267.094	267.097		8.77	8.77	2.34	1.67	N			DBSearch	78.64			(M+H)+	268.1016	11401	Antiviral, Treatment of herpes simplex Drug Dollery, Colin Therapeutic Drugs, 2nd Ed. 1999 p. V28
		Species	Ion Formula	m/z	Height	Score (MFG)	Score (MS)	Score (mass)	Score (iso. abund)	Score (iso. spacing)
		(M+H)+		268.102	49119.7		78.64	63.83	93.39	90.58
			m/z	m/z (Calc)	Diff (ppm)	Diff (mDa)	Height	Height (Calc)	Height %	Height % (Calc)	Height Sum %	Height Sum% (Calc)
			268.102	268.104	8.98	2.4	49119.7	49239.7	100	100	87.1	87.3
			269.105	269.106	4.55	1.2	5657.4	6379.4	11.5	13	10	11.3
			270.104	270.109	15.82	4.3	1629.5	787.5	3.3	1.6	2.9	1.4
	FALSE	Adenosine	C10 H13 N5 O4	78.64	267.094	267.097		8.77	8.77	2.34	1.67	N			DBSearch	78.64			(M+H)+	268.1016	18438	Endogenous Metabolite Geigy vol. 3 p. 103 Deleted CAS: 46946-45-6; 46969-16-8
		Species	Ion Formula	m/z	Height	Score (MFG)	Score (MS)	Score (mass)	Score (iso. abund)	Score (iso. spacing)
		(M+H)+		268.102	49119.7		78.64	63.83	93.39	90.58
			m/z	m/z (Calc)	Diff (ppm)	Diff (mDa)	Height	Height (Calc)	Height %	Height % (Calc)	Height Sum %	Height Sum% (Calc)
			268.102	268.104	8.98	2.4	49119.7	49239.7	100	100	87.1	87.3
			269.105	269.106	4.55	1.2	5657.4	6379.4	11.5	13	10	11.3
			270.104	270.109	15.82	4.3	1629.5	787.5	3.3	1.6	2.9	1.4
	FALSE	2'-Deoxyguanosine	C10 H13 N5 O4	78.64	267.094	267.097		8.77	8.77	2.34	1.67	N			DBSearch	78.64			(M+H)+	268.1016	18418	Endogenous Metabolite http://dbk.ch.umist.ac.uk/ExactMasses.htm Deleted CAS: 961-06-8; 6949-74-2
		Species	Ion Formula	m/z	Height	Score (MFG)	Score (MS)	Score (mass)	Score (iso. abund)	Score (iso. spacing)
		(M+H)+		268.102	49119.7		78.64	63.83	93.39	90.58
			m/z	m/z (Calc)	Diff (ppm)	Diff (mDa)	Height	Height (Calc)	Height %	Height % (Calc)	Height Sum %	Height Sum% (Calc)
			268.102	268.104	8.98	2.4	49119.7	49239.7	100	100	87.1	87.3
			269.105	269.106	4.55	1.2	5657.4	6379.4	11.5	13	10	11.3
			270.104	270.109	15.82	4.3	1629.5	787.5	3.3	1.6	2.9	1.4
	FALSE	Zidovudine	C10 H13 N5 O4	78.64	267.094	267.097		8.77	8.77	2.34	1.67	N			DBSearch	78.64			(M+H)+	268.1016	21065	Treatment of HIV Drug Dollery, Colin Therapeutic Drugs, 2nd Ed. 1999 p. Z12
		Species	Ion Formula	m/z	Height	Score (MFG)	Score (MS)	Score (mass)	Score (iso. abund)	Score (iso. spacing)
		(M+H)+		268.102	49119.7		78.64	63.83	93.39	90.58
			m/z	m/z (Calc)	Diff (ppm)	Diff (mDa)	Height	Height (Calc)	Height %	Height % (Calc)	Height Sum %	Height Sum% (Calc)
			268.102	268.104	8.98	2.4	49119.7	49239.7	100	100	87.1	87.3
			269.105	269.106	4.55	1.2	5657.4	6379.4	11.5	13	10	11.3
			270.104	270.109	15.82	4.3	1629.5	787.5	3.3	1.6	2.9	1.4
Compound 5	TRUE	5														120.08	120.08	Positive	1	1	1.688	1.757	1.827			74189							1																1
Cpd 6: Neotussilagine; C10 H17 N O3	TRUE	6	Neotussilagine	C10 H17 N O3	93.17	199.122				199.121						176.107	222.111	Positive	1	1	1.726	1.814	1.902			59107							1		DBSearch	DBSearch			93.17	7			147730-89-0	HMDB31820			87945	-3.58	1
	Best	Name	Formula	Score	Mass	Mass (DB)	Mass (MFG)	Diff (ppm)	Diff (abs. ppm)	Diff (mDa)	RT	RT Available (DB)	RT (DB)	RT Diff	ID Source	Score (DB)	Score (MFG)	DBE	Species	m/z	Cpd ID	Notes	Library
	TRUE	Neotussilagine	C10 H17 N O3	93.17	199.122	199.121		-3.58	3.58	-0.71	1.814	N			DBSearch	93.17			(M+Na)+	222.1106	8407
		Species	Ion Formula	m/z	Height	Score (MFG)	Score (MS)	Score (mass)	Score (iso. abund)	Score (iso. spacing)
		(M+Na)+		222.111	213231		93.17	94.89	92.04	91.1
			m/z	m/z (Calc)	Diff (ppm)	Diff (mDa)	Height	Height (Calc)	Height %	Height % (Calc)	Height Sum %	Height Sum% (Calc)
			222.111	222.11	-2.6	-0.6	206027	213231	100	100	85.7	88.7
			223.114	223.113	-2.21	-0.5	28718.4	24502.1	13.9	11.5	11.9	10.2
			224.122	224.115	-30.61	-6.9	5584.7	2596.1	2.7	1.2	2.3	1.1
	FALSE	Tussilagine	C10 H17 N O3	93.17	199.122	199.121		-3.58	3.58	-0.71	1.814	N			DBSearch	93.17			(M+Na)+	222.1106	23453
		Species	Ion Formula	m/z	Height	Score (MFG)	Score (MS)	Score (mass)	Score (iso. abund)	Score (iso. spacing)
		(M+Na)+		222.111	206027		93.17	94.89	92.04	91.1
			m/z	m/z (Calc)	Diff (ppm)	Diff (mDa)	Height	Height (Calc)	Height %	Height % (Calc)	Height Sum %	Height Sum% (Calc)
			222.111	222.11	-2.6	-0.6	206027	213231	100	100	85.7	88.7
			223.114	223.113	-2.21	-0.5	28718.4	24502.1	13.9	11.5	11.9	10.2
			224.122	224.115	-30.61	-6.9	5584.7	2596.1	2.7	1.2	2.3	1.1
	FALSE	Ecgonine methyl ester	C10 H17 N O3	93.17	199.122	199.121		-3.58	3.58	-0.71	1.814	N			DBSearch	93.17			(M+Na)+	222.1106	25158	topical local anesthetic, relieves pain in cacer patients, stimulant effect on the CNS, inactivation of epinephrine and norepinephrine and blockade of norepinephrine uptake, metabolite cocaine drug Dollery, Colin Therapeutic Drugs, 2nd Ed. 1999 p. C
		Species	Ion Formula	m/z	Height	Score (MFG)	Score (MS)	Score (mass)	Score (iso. abund)	Score (iso. spacing)
		(M+Na)+		222.111	206027		93.17	94.89	92.04	91.1
			m/z	m/z (Calc)	Diff (ppm)	Diff (mDa)	Height	Height (Calc)	Height %	Height % (Calc)	Height Sum %	Height Sum% (Calc)
			222.111	222.11	-2.6	-0.6	206027	213231	100	100	85.7	88.7
			223.114	223.113	-2.21	-0.5	28718.4	24502.1	13.9	11.5	11.9	10.2
			224.122	224.115	-30.61	-6.9	5584.7	2596.1	2.7	1.2	2.3	1.1
	FALSE	(3-Phenylpropionyl)glycine methyl ester	C12 H15 N O3	85.98	221.103	221.105		7.69	7.69	1.7	1.814	N			DBSearch	85.98			(M+H)+	222.1106	17262
		Species	Ion Formula	m/z	Height	Score (MFG)	Score (MS)	Score (mass)	Score (iso. abund)	Score (iso. spacing)
		(M+H)+		222.111	206027		85.98	75.92	98.05	91.6
			m/z	m/z (Calc)	Diff (ppm)	Diff (mDa)	Height	Height (Calc)	Height %	Height % (Calc)	Height Sum %	Height Sum% (Calc)
			222.111	222.113	8.23	1.8	206027	208767	100	100	85.7	86.9
			223.114	223.116	8.66	1.9	28718.4	28481	13.9	13.6	11.9	11.9
			224.122	224.118	-18.9	-4.2	5584.7	3081.8	2.7	1.5	2.3	1.3
	FALSE	Metaxalone	C12 H15 N O3	85.98	221.103	221.105		7.69	7.69	1.7	1.814	N			DBSearch	85.98			(M+H)+	222.1106	21435	synthetic
		Species	Ion Formula	m/z	Height	Score (MFG)	Score (MS)	Score (mass)	Score (iso. abund)	Score (iso. spacing)
		(M+H)+		222.111	206027		85.98	75.92	98.05	91.6
			m/z	m/z (Calc)	Diff (ppm)	Diff (mDa)	Height	Height (Calc)	Height %	Height % (Calc)	Height Sum %	Height Sum% (Calc)
			222.111	222.113	8.23	1.8	206027	208767	100	100	85.7	86.9
			223.114	223.116	8.66	1.9	28718.4	28481	13.9	13.6	11.9	11.9
			224.122	224.118	-18.9	-4.2	5584.7	3081.8	2.7	1.5	2.3	1.3
	FALSE	Carbofuran	C12 H15 N O3	85.98	221.103	221.105		7.69	7.69	1.7	1.814	N			DBSearch	85.98			(M+H)+	222.1106	25763	synthetic
		Species	Ion Formula	m/z	Height	Score (MFG)	Score (MS)	Score (mass)	Score (iso. abund)	Score (iso. spacing)
		(M+H)+		222.111	206027		85.98	75.92	98.05	91.6
			m/z	m/z (Calc)	Diff (ppm)	Diff (mDa)	Height	Height (Calc)	Height %	Height % (Calc)	Height Sum %	Height Sum% (Calc)
			222.111	222.113	8.23	1.8	206027	208767	100	100	85.7	86.9
			223.114	223.116	8.66	1.9	28718.4	28481	13.9	13.6	11.9	11.9
			224.122	224.118	-18.9	-4.2	5584.7	3081.8	2.7	1.5	2.3	1.3
	FALSE	1-Guanidino-1-deoxy-scyllo-inositol	C7 H15 N3 O5	69.89	221.104	221.101		-10.92	10.92	-2.41	1.814	N			DBSearch	69.89			(M+H)+	222.1106	19904
		Species	Ion Formula	m/z	Height	Score (MFG)	Score (MS)	Score (mass)	Score (iso. abund)	Score (iso. spacing)
		(M+H)+		222.111	206027		69.89	57.37	76.11	87.47
			m/z	m/z (Calc)	Diff (ppm)	Diff (mDa)	Height	Height (Calc)	Height %	Height % (Calc)	Height Sum %	Height Sum% (Calc)
			222.111	222.108	-9.88	-2.2	206027	217622	100	100	85.7	90.6
			223.114	223.111	-11.9	-2.7	28718.4	19676.2	13.9	9	11.9	8.2
			224.122	224.113	-41.43	-9.3	5584.7	3032	2.7	1.4	2.3	1.3
Cpd 7: Gabapentin; C9 H17 N O2	TRUE	7	Gabapentin	C9 H17 N O2	74.58	171.124				171.126						126.128	172.131	Positive	1	1	1.828	1.924	2.02			46015	113733						1		DBSearch	DBSearch			74.58	1			60142-96-3	HMDB05015	D00332		2989	9.6	1
	Best	Name	Formula	Score	Mass	Mass (DB)	Mass (MFG)	Diff (ppm)	Diff (abs. ppm)	Diff (mDa)	RT	RT Available (DB)	RT (DB)	RT Diff	ID Source	Score (DB)	Score (MFG)	DBE	Species	m/z	Cpd ID	Notes	Library
	TRUE	Gabapentin	C9 H17 N O2	74.58	171.124	171.126		9.6	9.6	1.64	1.924	N			DBSearch	74.58			(M+H)+	172.1315	16299	structural analog of GABA an important inhibitory neurotransmitter. drug Dollery, Colin Therapeutic Drugs, 2nd Ed. 1999 p. G1
		Species	Ion Formula	m/z	Height	Score (MFG)	Score (MS)	Score (mass)	Score (iso. abund)	Score (iso. spacing)
		(M+H)+		172.131	113734		74.58	73.44	97.19	49.72
			m/z	m/z (Calc)	Diff (ppm)	Diff (mDa)	Height	Height (Calc)	Height %	Height % (Calc)	Height Sum %	Height Sum% (Calc)
			172.131	172.133	9.64	1.7	113734	112421	100	100	91.7	90.6
			173.135	173.136	8.48	1.5	10360.2	11672.4	9.1	10.4	8.3	9.4
Compound 8	TRUE	8														120.08	120.08	Positive	1	1	2.018	2.109	2.201			42539	85471						1																1
Cpd 9: Methyl N-methylanthranilate; C9 H11 N O2	TRUE	9	Methyl N-methylanthranilate	C9 H11 N O2	95.66	165.08				165.079						118.063	188.069	Positive	1	1	3	3.094	3.189			259050							1		DBSearch	DBSearch			95.66	10			85-91-6	HMDB34169			89753	-5.36	1
	Best	Name	Formula	Score	Mass	Mass (DB)	Mass (MFG)	Diff (ppm)	Diff (abs. ppm)	Diff (mDa)	RT	RT Available (DB)	RT (DB)	RT Diff	ID Source	Score (DB)	Score (MFG)	DBE	Species	m/z	Cpd ID	Notes	Library
	TRUE	Methyl N-methylanthranilate	C9 H11 N O2	95.66	165.08	165.079		-5.36	5.36	-0.89	3.094	N			DBSearch	95.66			(M+Na)+	188.0691	6604
		Species	Ion Formula	m/z	Height	Score (MFG)	Score (MS)	Score (mass)	Score (iso. abund)	Score (iso. spacing)
		(M+Na)+		188.069	997025		95.66	91.25	99.74	99.59
			m/z	m/z (Calc)	Diff (ppm)	Diff (mDa)	Height	Height (Calc)	Height %	Height % (Calc)	Height Sum %	Height Sum% (Calc)
			188.069	188.068	-4.58	-0.9	991552	997025	100	100	89.4	89.9
			189.072	189.071	-5.69	-1.1	106462	102715	10.7	10.3	9.6	9.3
			190.075	190.074	-6.35	-1.2	10583.3	8857	1.1	0.9	1	0.8
	FALSE	Ethyl 2-aminobenzoate	C9 H11 N O2	95.66	165.08	165.079		-5.36	5.36	-0.89	3.094	N			DBSearch	95.66			(M+Na)+	188.0691	6975
		Species	Ion Formula	m/z	Height	Score (MFG)	Score (MS)	Score (mass)	Score (iso. abund)	Score (iso. spacing)
		(M+Na)+		188.069	991552		95.66	91.25	99.74	99.59
			m/z	m/z (Calc)	Diff (ppm)	Diff (mDa)	Height	Height (Calc)	Height %	Height % (Calc)	Height Sum %	Height Sum% (Calc)
			188.069	188.068	-4.58	-0.9	991552	997025	100	100	89.4	89.9
			189.072	189.071	-5.69	-1.1	106462	102715	10.7	10.3	9.6	9.3
			190.075	190.074	-6.35	-1.2	10583.3	8857	1.1	0.9	1	0.8
	FALSE	4-(3-Pyridyl)-butanoic acid	C9 H11 N O2	95.66	165.08	165.079		-5.36	5.36	-0.89	3.094	N			DBSearch	95.66			(M+Na)+	188.0691	17680
		Species	Ion Formula	m/z	Height	Score (MFG)	Score (MS)	Score (mass)	Score (iso. abund)	Score (iso. spacing)
		(M+Na)+		188.069	991552		95.66	91.25	99.74	99.59
			m/z	m/z (Calc)	Diff (ppm)	Diff (mDa)	Height	Height (Calc)	Height %	Height % (Calc)	Height Sum %	Height Sum% (Calc)
			188.069	188.068	-4.58	-0.9	991552	997025	100	100	89.4	89.9
			189.072	189.071	-5.69	-1.1	106462	102715	10.7	10.3	9.6	9.3
			190.075	190.074	-6.35	-1.2	10583.3	8857	1.1	0.9	1	0.8
	FALSE	Benzyl glycinate	C9 H11 N O2	95.66	165.08	165.079		-5.36	5.36	-0.89	3.094	N			DBSearch	95.66			(M+Na)+	188.0691	7147
		Species	Ion Formula	m/z	Height	Score (MFG)	Score (MS)	Score (mass)	Score (iso. abund)	Score (iso. spacing)
		(M+Na)+		188.069	991552		95.66	91.25	99.74	99.59
			m/z	m/z (Calc)	Diff (ppm)	Diff (mDa)	Height	Height (Calc)	Height %	Height % (Calc)	Height Sum %	Height Sum% (Calc)
			188.069	188.068	-4.58	-0.9	991552	997025	100	100	89.4	89.9
			189.072	189.071	-5.69	-1.1	106462	102715	10.7	10.3	9.6	9.3
			190.075	190.074	-6.35	-1.2	10583.3	8857	1.1	0.9	1	0.8
	FALSE	Benzocaine	C9 H11 N O2	95.66	165.08	165.079		-5.36	5.36	-0.89	3.094	N			DBSearch	95.66			(M+Na)+	188.0691	16315	The United States Pharmacopeia 29, The National Formulary 24, 2006
		Species	Ion Formula	m/z	Height	Score (MFG)	Score (MS)	Score (mass)	Score (iso. abund)	Score (iso. spacing)
		(M+Na)+		188.069	991552		95.66	91.25	99.74	99.59
			m/z	m/z (Calc)	Diff (ppm)	Diff (mDa)	Height	Height (Calc)	Height %	Height % (Calc)	Height Sum %	Height Sum% (Calc)
			188.069	188.068	-4.58	-0.9	991552	997025	100	100	89.4	89.9
			189.072	189.071	-5.69	-1.1	106462	102715	10.7	10.3	9.6	9.3
			190.075	190.074	-6.35	-1.2	10583.3	8857	1.1	0.9	1	0.8
	FALSE	4-Hydroxy-1-(3-pyridinyl)-1-butanone	C9 H11 N O2	95.66	165.08	165.079		-5.36	5.36	-0.89	3.094	N			DBSearch	95.66			(M+Na)+	188.0691	29813
		Species	Ion Formula	m/z	Height	Score (MFG)	Score (MS)	Score (mass)	Score (iso. abund)	Score (iso. spacing)
		(M+Na)+		188.069	991552		95.66	91.25	99.74	99.59
			m/z	m/z (Calc)	Diff (ppm)	Diff (mDa)	Height	Height (Calc)	Height %	Height % (Calc)	Height Sum %	Height Sum% (Calc)
			188.069	188.068	-4.58	-0.9	991552	997025	100	100	89.4	89.9
			189.072	189.071	-5.69	-1.1	106462	102715	10.7	10.3	9.6	9.3
			190.075	190.074	-6.35	-1.2	10583.3	8857	1.1	0.9	1	0.8
	FALSE	5-(3-Pyridyl)-2-hydroxytetrahydrofuran	C9 H11 N O2	95.66	165.08	165.079		-5.36	5.36	-0.89	3.094	N			DBSearch	95.66			(M+Na)+	188.0691	29819
		Species	Ion Formula	m/z	Height	Score (MFG)	Score (MS)	Score (mass)	Score (iso. abund)	Score (iso. spacing)
		(M+Na)+		188.069	991552		95.66	91.25	99.74	99.59
			m/z	m/z (Calc)	Diff (ppm)	Diff (mDa)	Height	Height (Calc)	Height %	Height % (Calc)	Height Sum %	Height Sum% (Calc)
			188.069	188.068	-4.58	-0.9	991552	997025	100	100	89.4	89.9
			189.072	189.071	-5.69	-1.1	106462	102715	10.7	10.3	9.6	9.3
			190.075	190.074	-6.35	-1.2	10583.3	8857	1.1	0.9	1	0.8
	FALSE	Metolcarb	C9 H11 N O2	95.66	165.08	165.079		-5.36	5.36	-0.89	3.094	N			DBSearch	95.66			(M+Na)+	188.0691	29102
		Species	Ion Formula	m/z	Height	Score (MFG)	Score (MS)	Score (mass)	Score (iso. abund)	Score (iso. spacing)
		(M+Na)+		188.069	991552		95.66	91.25	99.74	99.59
			m/z	m/z (Calc)	Diff (ppm)	Diff (mDa)	Height	Height (Calc)	Height %	Height % (Calc)	Height Sum %	Height Sum% (Calc)
			188.069	188.068	-4.58	-0.9	991552	997025	100	100	89.4	89.9
			189.072	189.071	-5.69	-1.1	106462	102715	10.7	10.3	9.6	9.3
			190.075	190.074	-6.35	-1.2	10583.3	8857	1.1	0.9	1	0.8
	FALSE	Gentiatibetine	C9 H11 N O2	95.66	165.08	165.079		-5.36	5.36	-0.89	3.094	N			DBSearch	95.66			(M+Na)+	188.0691	7065
		Species	Ion Formula	m/z	Height	Score (MFG)	Score (MS)	Score (mass)	Score (iso. abund)	Score (iso. spacing)
		(M+Na)+		188.069	991552		95.66	91.25	99.74	99.59
			m/z	m/z (Calc)	Diff (ppm)	Diff (mDa)	Height	Height (Calc)	Height %	Height % (Calc)	Height Sum %	Height Sum% (Calc)
			188.069	188.068	-4.58	-0.9	991552	997025	100	100	89.4	89.9
			189.072	189.071	-5.69	-1.1	106462	102715	10.7	10.3	9.6	9.3
			190.075	190.074	-6.35	-1.2	10583.3	8857	1.1	0.9	1	0.8
	FALSE	L-Phenylalanine	C9 H11 N O2	95.66	165.08	165.079		-5.36	5.36	-0.89	3.094	N			DBSearch	95.66			(M+Na)+	188.0691	18374	Postive MS/MS Endogenous Metabolite Geigy vol. 3 p. 92 Deleted CAS: 3617-44-5; 5297-02-9; 10549-09-4; 67675-33-6; 801204-11-5
		Species	Ion Formula	m/z	Height	Score (MFG)	Score (MS)	Score (mass)	Score (iso. abund)	Score (iso. spacing)
		(M+Na)+		188.069	991552		95.66	91.25	99.74	99.59
			m/z	m/z (Calc)	Diff (ppm)	Diff (mDa)	Height	Height (Calc)	Height %	Height % (Calc)	Height Sum %	Height Sum% (Calc)
			188.069	188.068	-4.58	-0.9	991552	997025	100	100	89.4	89.9
			189.072	189.071	-5.69	-1.1	106462	102715	10.7	10.3	9.6	9.3
			190.075	190.074	-6.35	-1.2	10583.3	8857	1.1	0.9	1	0.8
Cpd 10: Isocarbostyril; C9 H7 N O	TRUE	10	Isocarbostyril	C9 H7 N O	82.96	145.052				145.053						118.064	146.059	Positive	1	1	3.041	3.135	3.229			104129	147603						1		DBSearch	DBSearch			82.96	10			491-30-5		C06324		66365	6.42	1
	Best	Name	Formula	Score	Mass	Mass (DB)	Mass (MFG)	Diff (ppm)	Diff (abs. ppm)	Diff (mDa)	RT	RT Available (DB)	RT (DB)	RT Diff	ID Source	Score (DB)	Score (MFG)	DBE	Species	m/z	Cpd ID	Notes	Library
	TRUE	Isocarbostyril	C9 H7 N O	82.96	145.052	145.053		6.42	6.42	0.93	3.135	N			DBSearch	82.96			(M+H)+	146.0591	20571
		Species	Ion Formula	m/z	Height	Score (MFG)	Score (MS)	Score (mass)	Score (iso. abund)	Score (iso. spacing)
		(M+H)+		146.059	147687		82.96	89.63	99.32	49.99
			m/z	m/z (Calc)	Diff (ppm)	Diff (mDa)	Height	Height (Calc)	Height %	Height % (Calc)	Height Sum %	Height Sum% (Calc)
			146.059	146.06	6.35	0.9	147603	147687	100	100	90.7	90.7
			147.062	147.063	6.52	1	15191.4	15107.8	10.3	10.2	9.3	9.3
	FALSE	Quinolin-2-ol	C9 H7 N O	82.96	145.052	145.053		6.42	6.42	0.93	3.135	N			DBSearch	82.96			(M+H)+	146.0591	20583
		Species	Ion Formula	m/z	Height	Score (MFG)	Score (MS)	Score (mass)	Score (iso. abund)	Score (iso. spacing)
		(M+H)+		146.059	147603		82.96	89.63	99.32	49.99
			m/z	m/z (Calc)	Diff (ppm)	Diff (mDa)	Height	Height (Calc)	Height %	Height % (Calc)	Height Sum %	Height Sum% (Calc)
			146.059	146.06	6.35	0.9	147603	147687	100	100	90.7	90.7
			147.062	147.063	6.52	1	15191.4	15107.8	10.3	10.2	9.3	9.3
	FALSE	Oxyquinoline	C9 H7 N O	82.96	145.052	145.053		6.42	6.42	0.93	3.135	N			DBSearch	82.96			(M+H)+	146.0591	29712	synthetic
		Species	Ion Formula	m/z	Height	Score (MFG)	Score (MS)	Score (mass)	Score (iso. abund)	Score (iso. spacing)
		(M+H)+		146.059	147603		82.96	89.63	99.32	49.99
			m/z	m/z (Calc)	Diff (ppm)	Diff (mDa)	Height	Height (Calc)	Height %	Height % (Calc)	Height Sum %	Height Sum% (Calc)
			146.059	146.06	6.35	0.9	147603	147687	100	100	90.7	90.7
			147.062	147.063	6.52	1	15191.4	15107.8	10.3	10.2	9.3	9.3
	FALSE	4-Quinolinol	C9 H7 N O	82.96	145.052	145.053		6.42	6.42	0.93	3.135	N			DBSearch	82.96			(M+H)+	146.0591	30342
		Species	Ion Formula	m/z	Height	Score (MFG)	Score (MS)	Score (mass)	Score (iso. abund)	Score (iso. spacing)
		(M+H)+		146.059	147603		82.96	89.63	99.32	49.99
			m/z	m/z (Calc)	Diff (ppm)	Diff (mDa)	Height	Height (Calc)	Height %	Height % (Calc)	Height Sum %	Height Sum% (Calc)
			146.059	146.06	6.35	0.9	147603	147687	100	100	90.7	90.7
			147.062	147.063	6.52	1	15191.4	15107.8	10.3	10.2	9.3	9.3
	FALSE	2(1H)-Quinolinone	C9 H7 N O	82.96	145.052	145.053		6.42	6.42	0.93	3.135	N			DBSearch	82.96			(M+H)+	146.0591	20619
		Species	Ion Formula	m/z	Height	Score (MFG)	Score (MS)	Score (mass)	Score (iso. abund)	Score (iso. spacing)
		(M+H)+		146.059	147603		82.96	89.63	99.32	49.99
			m/z	m/z (Calc)	Diff (ppm)	Diff (mDa)	Height	Height (Calc)	Height %	Height % (Calc)	Height Sum %	Height Sum% (Calc)
			146.059	146.06	6.35	0.9	147603	147687	100	100	90.7	90.7
			147.062	147.063	6.52	1	15191.4	15107.8	10.3	10.2	9.3	9.3
	FALSE	Indole-3-carboxaldehyde	C9 H7 N O	82.96	145.052	145.053		6.42	6.42	0.93	3.135	N			DBSearch	82.96			(M+H)+	146.0591	21727
		Species	Ion Formula	m/z	Height	Score (MFG)	Score (MS)	Score (mass)	Score (iso. abund)	Score (iso. spacing)
		(M+H)+		146.059	147603		82.96	89.63	99.32	49.99
			m/z	m/z (Calc)	Diff (ppm)	Diff (mDa)	Height	Height (Calc)	Height %	Height % (Calc)	Height Sum %	Height Sum% (Calc)
			146.059	146.06	6.35	0.9	147603	147687	100	100	90.7	90.7
			147.062	147.063	6.52	1	15191.4	15107.8	10.3	10.2	9.3	9.3
	FALSE	3-Methyleneoxindole	C9 H7 N O	82.96	145.052	145.053		6.42	6.42	0.93	3.135	N			DBSearch	82.96			(M+H)+	146.0591	19322
		Species	Ion Formula	m/z	Height	Score (MFG)	Score (MS)	Score (mass)	Score (iso. abund)	Score (iso. spacing)
		(M+H)+		146.059	147603		82.96	89.63	99.32	49.99
			m/z	m/z (Calc)	Diff (ppm)	Diff (mDa)	Height	Height (Calc)	Height %	Height % (Calc)	Height Sum %	Height Sum% (Calc)
			146.059	146.06	6.35	0.9	147603	147687	100	100	90.7	90.7
			147.062	147.063	6.52	1	15191.4	15107.8	10.3	10.2	9.3	9.3
	FALSE	para-Anisidine	C7 H9 N O	73.8	123.07	123.068		-12.02	12.02	-1.48	3.135	N			DBSearch	73.8			(M+Na)+	146.0591	29617
		Species	Ion Formula	m/z	Height	Score (MFG)	Score (MS)	Score (mass)	Score (iso. abund)	Score (iso. spacing)
		(M+Na)+		146.059	147603		73.8	73.9	93.49	50
			m/z	m/z (Calc)	Diff (ppm)	Diff (mDa)	Height	Height (Calc)	Height %	Height % (Calc)	Height Sum %	Height Sum% (Calc)
			146.059	146.058	-10.12	-1.5	147603	150627	100	100	90.7	92.5
			147.062	147.061	-10.17	-1.5	15191.4	12167.6	10.3	8.1	9.3	7.5
	FALSE	p-Methylaminophenol	C7 H9 N O	73.8	123.07	123.068		-12.02	12.02	-1.48	3.135	N			DBSearch	73.8			(M+Na)+	146.0591	24166
		Species	Ion Formula	m/z	Height	Score (MFG)	Score (MS)	Score (mass)	Score (iso. abund)	Score (iso. spacing)
		(M+Na)+		146.059	147603		73.8	73.9	93.49	50
			m/z	m/z (Calc)	Diff (ppm)	Diff (mDa)	Height	Height (Calc)	Height %	Height % (Calc)	Height Sum %	Height Sum% (Calc)
			146.059	146.058	-10.12	-1.5	147603	150627	100	100	90.7	92.5
			147.062	147.061	-10.17	-1.5	15191.4	12167.6	10.3	8.1	9.3	7.5
	FALSE	ortho-Anisidine	C7 H9 N O	73.8	123.07	123.068		-12.02	12.02	-1.48	3.135	N			DBSearch	73.8			(M+Na)+	146.0591	29502
		Species	Ion Formula	m/z	Height	Score (MFG)	Score (MS)	Score (mass)	Score (iso. abund)	Score (iso. spacing)
		(M+Na)+		146.059	147603		73.8	73.9	93.49	50
			m/z	m/z (Calc)	Diff (ppm)	Diff (mDa)	Height	Height (Calc)	Height %	Height % (Calc)	Height Sum %	Height Sum% (Calc)
			146.059	146.058	-10.12	-1.5	147603	150627	100	100	90.7	92.5
			147.062	147.061	-10.17	-1.5	15191.4	12167.6	10.3	8.1	9.3	7.5
Cpd 11: L-Tryptophan; C11 H12 N2 O2	TRUE	11	L-Tryptophan	C11 H12 N2 O2	88.05	204.088				204.09						146.059	205.095	Positive	1	1	3.048	3.138	3.228			100400							1		DBSearch	DBSearch			88.05	9			73-22-3	HMDB00929	C00078		33	8.06	1
	Best	Name	Formula	Score	Mass	Mass (DB)	Mass (MFG)	Diff (ppm)	Diff (abs. ppm)	Diff (mDa)	RT	RT Available (DB)	RT (DB)	RT Diff	ID Source	Score (DB)	Score (MFG)	DBE	Species	m/z	Cpd ID	Notes	Library
	TRUE	L-Tryptophan	C11 H12 N2 O2	88.05	204.088	204.09		8.06	8.06	1.65	3.138	N			DBSearch	88.05			(M+H)+	205.0955	17727	Postive MS/MS Endogenous Metabolite Geigy vol. 3 p. 92 Deleted CAS: 6912-86-3; 80206-30-0; 154635-35-5
		Species	Ion Formula	m/z	Height	Score (MFG)	Score (MS)	Score (mass)	Score (iso. abund)	Score (iso. spacing)
		(M+H)+		205.095	79660.7		88.05	76.02	98.8	99.21
			m/z	m/z (Calc)	Diff (ppm)	Diff (mDa)	Height	Height (Calc)	Height %	Height % (Calc)	Height Sum %	Height Sum% (Calc)
			205.095	205.097	8.26	1.7	79585.8	79660.7	100	100	87.6	87.7
			206.099	206.1	7.7	1.6	9748.2	10239.3	12.2	12.9	10.7	11.3
			207.103	207.103	-2.98	-0.6	1499.1	933.1	1.9	1.2	1.7	1
	FALSE	DL-Tryptophan	C11 H12 N2 O2	88.05	204.088	204.09		8.06	8.06	1.65	3.138	N			DBSearch	88.05			(M+H)+	205.0955	18623
		Species	Ion Formula	m/z	Height	Score (MFG)	Score (MS)	Score (mass)	Score (iso. abund)	Score (iso. spacing)
		(M+H)+		205.095	79585.8		88.05	76.02	98.8	99.21
			m/z	m/z (Calc)	Diff (ppm)	Diff (mDa)	Height	Height (Calc)	Height %	Height % (Calc)	Height Sum %	Height Sum% (Calc)
			205.095	205.097	8.26	1.7	79585.8	79660.7	100	100	87.6	87.7
			206.099	206.1	7.7	1.6	9748.2	10239.3	12.2	12.9	10.7	11.3
			207.103	207.103	-2.98	-0.6	1499.1	933.1	1.9	1.2	1.7	1
	FALSE	3-Hydroxymethylantipyrine	C11 H12 N2 O2	88.05	204.088	204.09		8.06	8.06	1.65	3.138	N			DBSearch	88.05			(M+H)+	205.0955	11478
		Species	Ion Formula	m/z	Height	Score (MFG)	Score (MS)	Score (mass)	Score (iso. abund)	Score (iso. spacing)
		(M+H)+		205.095	79585.8		88.05	76.02	98.8	99.21
			m/z	m/z (Calc)	Diff (ppm)	Diff (mDa)	Height	Height (Calc)	Height %	Height % (Calc)	Height Sum %	Height Sum% (Calc)
			205.095	205.097	8.26	1.7	79585.8	79660.7	100	100	87.6	87.7
			206.099	206.1	7.7	1.6	9748.2	10239.3	12.2	12.9	10.7	11.3
			207.103	207.103	-2.98	-0.6	1499.1	933.1	1.9	1.2	1.7	1
	FALSE	D-Tryptophan	C11 H12 N2 O2	88.05	204.088	204.09		8.06	8.06	1.65	3.138	N			DBSearch	88.05			(M+H)+	205.0955	11513
		Species	Ion Formula	m/z	Height	Score (MFG)	Score (MS)	Score (mass)	Score (iso. abund)	Score (iso. spacing)
		(M+H)+		205.095	79585.8		88.05	76.02	98.8	99.21
			m/z	m/z (Calc)	Diff (ppm)	Diff (mDa)	Height	Height (Calc)	Height %	Height % (Calc)	Height Sum %	Height Sum% (Calc)
			205.095	205.097	8.26	1.7	79585.8	79660.7	100	100	87.6	87.7
			206.099	206.1	7.7	1.6	9748.2	10239.3	12.2	12.9	10.7	11.3
			207.103	207.103	-2.98	-0.6	1499.1	933.1	1.9	1.2	1.7	1
	FALSE	Nirvanol	C11 H12 N2 O2	88.05	204.088	204.09		8.06	8.06	1.65	3.138	N			DBSearch	88.05			(M+H)+	205.0955	26332
		Species	Ion Formula	m/z	Height	Score (MFG)	Score (MS)	Score (mass)	Score (iso. abund)	Score (iso. spacing)
		(M+H)+		205.095	79585.8		88.05	76.02	98.8	99.21
			m/z	m/z (Calc)	Diff (ppm)	Diff (mDa)	Height	Height (Calc)	Height %	Height % (Calc)	Height Sum %	Height Sum% (Calc)
			205.095	205.097	8.26	1.7	79585.8	79660.7	100	100	87.6	87.7
			206.099	206.1	7.7	1.6	9748.2	10239.3	12.2	12.9	10.7	11.3
			207.103	207.103	-2.98	-0.6	1499.1	933.1	1.9	1.2	1.7	1
	FALSE	Ethotoin	C11 H12 N2 O2	88.05	204.088	204.09		8.06	8.06	1.65	3.138	N			DBSearch	88.05			(M+H)+	205.0955	11162	The United States Pharmacopeia 29, The National Formulary 24, 2006
		Species	Ion Formula	m/z	Height	Score (MFG)	Score (MS)	Score (mass)	Score (iso. abund)	Score (iso. spacing)
		(M+H)+		205.095	79585.8		88.05	76.02	98.8	99.21
			m/z	m/z (Calc)	Diff (ppm)	Diff (mDa)	Height	Height (Calc)	Height %	Height % (Calc)	Height Sum %	Height Sum% (Calc)
			205.095	205.097	8.26	1.7	79585.8	79660.7	100	100	87.6	87.7
			206.099	206.1	7.7	1.6	9748.2	10239.3	12.2	12.9	10.7	11.3
			207.103	207.103	-2.98	-0.6	1499.1	933.1	1.9	1.2	1.7	1
	FALSE	Vasicinol	C11 H12 N2 O2	88.05	204.088	204.09		8.06	8.06	1.65	3.138	N			DBSearch	88.05			(M+H)+	205.0955	23757
		Species	Ion Formula	m/z	Height	Score (MFG)	Score (MS)	Score (mass)	Score (iso. abund)	Score (iso. spacing)
		(M+H)+		205.095	79585.8		88.05	76.02	98.8	99.21
			m/z	m/z (Calc)	Diff (ppm)	Diff (mDa)	Height	Height (Calc)	Height %	Height % (Calc)	Height Sum %	Height Sum% (Calc)
			205.095	205.097	8.26	1.7	79585.8	79660.7	100	100	87.6	87.7
			206.099	206.1	7.7	1.6	9748.2	10239.3	12.2	12.9	10.7	11.3
			207.103	207.103	-2.98	-0.6	1499.1	933.1	1.9	1.2	1.7	1
	FALSE	Idazoxan	C11 H12 N2 O2	88.05	204.088	204.09		8.06	8.06	1.65	3.138	N			DBSearch	88.05			(M+H)+	205.0955	23963
		Species	Ion Formula	m/z	Height	Score (MFG)	Score (MS)	Score (mass)	Score (iso. abund)	Score (iso. spacing)
		(M+H)+		205.095	79585.8		88.05	76.02	98.8	99.21
			m/z	m/z (Calc)	Diff (ppm)	Diff (mDa)	Height	Height (Calc)	Height %	Height % (Calc)	Height Sum %	Height Sum% (Calc)
			205.095	205.097	8.26	1.7	79585.8	79660.7	100	100	87.6	87.7
			206.099	206.1	7.7	1.6	9748.2	10239.3	12.2	12.9	10.7	11.3
			207.103	207.103	-2.98	-0.6	1499.1	933.1	1.9	1.2	1.7	1
	FALSE	1,2-dihydrostilbene	C14 H14	63.39	182.106	182.11		18.24	18.24	3.32	3.138	N			DBSearch	63.39			(M+Na)+	205.0955	26125
		Species	Ion Formula	m/z	Height	Score (MFG)	Score (MS)	Score (mass)	Score (iso. abund)	Score (iso. spacing)
		(M+Na)+		205.095	79585.8		63.39	29.8	89.37	99.4
			m/z	m/z (Calc)	Diff (ppm)	Diff (mDa)	Height	Height (Calc)	Height %	Height % (Calc)	Height Sum %	Height Sum% (Calc)
			205.095	205.099	16.15	3.3	79585.8	78040.7	100	100	87.6	85.9
			206.099	206.102	17.25	3.6	9748.2	11942.6	12.2	15.3	10.7	13.1
			207.103	207.106	11.43	2.4	1499.1	849.9	1.9	1.1	1.7	0.9
Cpd 12: 6-Methylquinoline; C10 H9 N	TRUE	12	6-Methylquinoline	C10 H9 N	80.9	143.072				143.073						144.079	144.08	Positive	1	1	3.054	3.142	3.23			259618	145511						1		DBSearch	DBSearch			80.9	10			91-62-3	HMDB33115			89006	7.79	1
	Best	Name	Formula	Score	Mass	Mass (DB)	Mass (MFG)	Diff (ppm)	Diff (abs. ppm)	Diff (mDa)	RT	RT Available (DB)	RT (DB)	RT Diff	ID Source	Score (DB)	Score (MFG)	DBE	Species	m/z	Cpd ID	Notes	Library
	TRUE	6-Methylquinoline	C10 H9 N	80.9	143.072	143.073		7.79	7.79	1.11	3.142	N			DBSearch	80.9			(M+H)+	144.0797	7361
		Species	Ion Formula	m/z	Height	Score (MFG)	Score (MS)	Score (mass)	Score (iso. abund)	Score (iso. spacing)
		(M+H)+		144.08	145512		80.9	85.36	99.23	49.97
			m/z	m/z (Calc)	Diff (ppm)	Diff (mDa)	Height	Height (Calc)	Height %	Height % (Calc)	Height Sum %	Height Sum% (Calc)
			144.08	144.081	7.7	1.1	145512	144768	100	100	90.3	89.9
			145.083	145.084	8.01	1.2	15610.2	16353.2	10.7	11.3	9.7	10.1
	FALSE	quinaldine	C10 H9 N	80.9	143.072	143.073		7.79	7.79	1.11	3.142	N			DBSearch	80.9			(M+H)+	144.0797	120
		Species	Ion Formula	m/z	Height	Score (MFG)	Score (MS)	Score (mass)	Score (iso. abund)	Score (iso. spacing)
		(M+H)+		144.08	145512		80.9	85.36	99.23	49.97
			m/z	m/z (Calc)	Diff (ppm)	Diff (mDa)	Height	Height (Calc)	Height %	Height % (Calc)	Height Sum %	Height Sum% (Calc)
			144.08	144.081	7.7	1.1	145512	144768	100	100	90.3	89.9
			145.083	145.084	8.01	1.2	15610.2	16353.2	10.7	11.3	9.7	10.1
	FALSE	1-Naphthylamine	C10 H9 N	80.9	143.072	143.073		7.79	7.79	1.11	3.142	N			DBSearch	80.9			(M+H)+	144.0797	26222
		Species	Ion Formula	m/z	Height	Score (MFG)	Score (MS)	Score (mass)	Score (iso. abund)	Score (iso. spacing)
		(M+H)+		144.08	145512		80.9	85.36	99.23	49.97
			m/z	m/z (Calc)	Diff (ppm)	Diff (mDa)	Height	Height (Calc)	Height %	Height % (Calc)	Height Sum %	Height Sum% (Calc)
			144.08	144.081	7.7	1.1	145512	144768	100	100	90.3	89.9
			145.083	145.084	8.01	1.2	15610.2	16353.2	10.7	11.3	9.7	10.1
	FALSE	2-Naphthylamine	C10 H9 N	80.9	143.072	143.073		7.79	7.79	1.11	3.142	N			DBSearch	80.9			(M+H)+	144.0797	19127
		Species	Ion Formula	m/z	Height	Score (MFG)	Score (MS)	Score (mass)	Score (iso. abund)	Score (iso. spacing)
		(M+H)+		144.08	145512		80.9	85.36	99.23	49.97
			m/z	m/z (Calc)	Diff (ppm)	Diff (mDa)	Height	Height (Calc)	Height %	Height % (Calc)	Height Sum %	Height Sum% (Calc)
			144.08	144.081	7.7	1.1	145512	144768	100	100	90.3	89.9
			145.083	145.084	8.01	1.2	15610.2	16353.2	10.7	11.3	9.7	10.1
	FALSE	2-Propylpyridine	C8 H11 N	77.22	121.09	121.089		-10.69	10.69	-1.29	3.142	N			DBSearch	77.22			(M+Na)+	144.0797	7873
		Species	Ion Formula	m/z	Height	Score (MFG)	Score (MS)	Score (mass)	Score (iso. abund)	Score (iso. spacing)
		(M+Na)+		144.08	145512		77.22	79.16	96.66	50
			m/z	m/z (Calc)	Diff (ppm)	Diff (mDa)	Height	Height (Calc)	Height %	Height % (Calc)	Height Sum %	Height Sum% (Calc)
			144.08	144.078	-8.99	-1.3	145512	147622	100	100	90.3	91.6
			145.083	145.082	-8.83	-1.3	15610.2	13499.2	10.7	9.1	9.7	8.4
	FALSE	2,6-Xylidine	C8 H11 N	77.22	121.09	121.089		-10.69	10.69	-1.29	3.142	N			DBSearch	77.22			(M+Na)+	144.0797	23997	Local anesthetic, Cardiac antiarrhythmic Metabolite of Lidocaine Dollery, Colin Therapeutic Drugs, 2nd Ed. 1999 p. L53
		Species	Ion Formula	m/z	Height	Score (MFG)	Score (MS)	Score (mass)	Score (iso. abund)	Score (iso. spacing)
		(M+Na)+		144.08	145512		77.22	79.16	96.66	50
			m/z	m/z (Calc)	Diff (ppm)	Diff (mDa)	Height	Height (Calc)	Height %	Height % (Calc)	Height Sum %	Height Sum% (Calc)
			144.08	144.078	-8.99	-1.3	145512	147622	100	100	90.3	91.6
			145.083	145.082	-8.83	-1.3	15610.2	13499.2	10.7	9.1	9.7	8.4
	FALSE	2,5-Xylidine	C8 H11 N	77.22	121.09	121.089		-10.69	10.69	-1.29	3.142	N			DBSearch	77.22			(M+Na)+	144.0797	29331
		Species	Ion Formula	m/z	Height	Score (MFG)	Score (MS)	Score (mass)	Score (iso. abund)	Score (iso. spacing)
		(M+Na)+		144.08	145512		77.22	79.16	96.66	50
			m/z	m/z (Calc)	Diff (ppm)	Diff (mDa)	Height	Height (Calc)	Height %	Height % (Calc)	Height Sum %	Height Sum% (Calc)
			144.08	144.078	-8.99	-1.3	145512	147622	100	100	90.3	91.6
			145.083	145.082	-8.83	-1.3	15610.2	13499.2	10.7	9.1	9.7	8.4
	FALSE	2,4-Xylidine	C8 H11 N	77.22	121.09	121.089		-10.69	10.69	-1.29	3.142	N			DBSearch	77.22			(M+Na)+	144.0797	23996
		Species	Ion Formula	m/z	Height	Score (MFG)	Score (MS)	Score (mass)	Score (iso. abund)	Score (iso. spacing)
		(M+Na)+		144.08	145512		77.22	79.16	96.66	50
			m/z	m/z (Calc)	Diff (ppm)	Diff (mDa)	Height	Height (Calc)	Height %	Height % (Calc)	Height Sum %	Height Sum% (Calc)
			144.08	144.078	-8.99	-1.3	145512	147622	100	100	90.3	91.6
			145.083	145.082	-8.83	-1.3	15610.2	13499.2	10.7	9.1	9.7	8.4
	FALSE	2-Ethyl-5-methylpyridine	C8 H11 N	77.22	121.09	121.089		-10.69	10.69	-1.29	3.142	N			DBSearch	77.22			(M+Na)+	144.0797	1760
		Species	Ion Formula	m/z	Height	Score (MFG)	Score (MS)	Score (mass)	Score (iso. abund)	Score (iso. spacing)
		(M+Na)+		144.08	145512		77.22	79.16	96.66	50
			m/z	m/z (Calc)	Diff (ppm)	Diff (mDa)	Height	Height (Calc)	Height %	Height % (Calc)	Height Sum %	Height Sum% (Calc)
			144.08	144.078	-8.99	-1.3	145512	147622	100	100	90.3	91.6
			145.083	145.082	-8.83	-1.3	15610.2	13499.2	10.7	9.1	9.7	8.4
	FALSE	5-Ethyl-2-methylpyridine	C8 H11 N	77.22	121.09	121.089		-10.69	10.69	-1.29	3.142	N			DBSearch	77.22			(M+Na)+	144.0797	9940
		Species	Ion Formula	m/z	Height	Score (MFG)	Score (MS)	Score (mass)	Score (iso. abund)	Score (iso. spacing)
		(M+Na)+		144.08	145512		77.22	79.16	96.66	50
			m/z	m/z (Calc)	Diff (ppm)	Diff (mDa)	Height	Height (Calc)	Height %	Height % (Calc)	Height Sum %	Height Sum% (Calc)
			144.08	144.078	-8.99	-1.3	145512	147622	100	100	90.3	91.6
			145.083	145.082	-8.83	-1.3	15610.2	13499.2	10.7	9.1	9.7	8.4
Cpd 13: Methyl N-methylanthranilate; C9 H11 N O2	TRUE	13	Methyl N-methylanthranilate	C9 H11 N O2	93.15	165.08				165.079						118.064	188.069	Positive	1	1	3.354	3.454	3.555			140675							1		DBSearch	DBSearch			93.15	10			85-91-6	HMDB34169			89753	-6.89	1
	Best	Name	Formula	Score	Mass	Mass (DB)	Mass (MFG)	Diff (ppm)	Diff (abs. ppm)	Diff (mDa)	RT	RT Available (DB)	RT (DB)	RT Diff	ID Source	Score (DB)	Score (MFG)	DBE	Species	m/z	Cpd ID	Notes	Library
	TRUE	Methyl N-methylanthranilate	C9 H11 N O2	93.15	165.08	165.079		-6.89	6.89	-1.14	3.454	N			DBSearch	93.15			(M+Na)+	188.0693	6604
		Species	Ion Formula	m/z	Height	Score (MFG)	Score (MS)	Score (mass)	Score (iso. abund)	Score (iso. spacing)
		(M+Na)+		188.069	1.11914e+06		93.15	85.95	99.43	100
			m/z	m/z (Calc)	Diff (ppm)	Diff (mDa)	Height	Height (Calc)	Height %	Height % (Calc)	Height Sum %	Height Sum% (Calc)
			188.069	188.068	-6.04	-1.1	1.1107e+06	1.11914e+06	100	100	89.3	89.9
			189.072	189.071	-6.09	-1.2	122056	115296	11	10.3	9.8	9.3
			190.075	190.074	-6.27	-1.2	11629.3	9941.8	1	0.9	0.9	0.8
	FALSE	Ethyl 2-aminobenzoate	C9 H11 N O2	93.15	165.08	165.079		-6.89	6.89	-1.14	3.454	N			DBSearch	93.15			(M+Na)+	188.0693	6975
		Species	Ion Formula	m/z	Height	Score (MFG)	Score (MS)	Score (mass)	Score (iso. abund)	Score (iso. spacing)
		(M+Na)+		188.069	1.1107e+06		93.15	85.95	99.43	100
			m/z	m/z (Calc)	Diff (ppm)	Diff (mDa)	Height	Height (Calc)	Height %	Height % (Calc)	Height Sum %	Height Sum% (Calc)
			188.069	188.068	-6.04	-1.1	1.1107e+06	1.11914e+06	100	100	89.3	89.9
			189.072	189.071	-6.09	-1.2	122056	115296	11	10.3	9.8	9.3
			190.075	190.074	-6.27	-1.2	11629.3	9941.8	1	0.9	0.9	0.8
	FALSE	4-(3-Pyridyl)-butanoic acid	C9 H11 N O2	93.15	165.08	165.079		-6.89	6.89	-1.14	3.454	N			DBSearch	93.15			(M+Na)+	188.0693	17680
		Species	Ion Formula	m/z	Height	Score (MFG)	Score (MS)	Score (mass)	Score (iso. abund)	Score (iso. spacing)
		(M+Na)+		188.069	1.1107e+06		93.15	85.95	99.43	100
			m/z	m/z (Calc)	Diff (ppm)	Diff (mDa)	Height	Height (Calc)	Height %	Height % (Calc)	Height Sum %	Height Sum% (Calc)
			188.069	188.068	-6.04	-1.1	1.1107e+06	1.11914e+06	100	100	89.3	89.9
			189.072	189.071	-6.09	-1.2	122056	115296	11	10.3	9.8	9.3
			190.075	190.074	-6.27	-1.2	11629.3	9941.8	1	0.9	0.9	0.8
	FALSE	Benzyl glycinate	C9 H11 N O2	93.15	165.08	165.079		-6.89	6.89	-1.14	3.454	N			DBSearch	93.15			(M+Na)+	188.0693	7147
		Species	Ion Formula	m/z	Height	Score (MFG)	Score (MS)	Score (mass)	Score (iso. abund)	Score (iso. spacing)
		(M+Na)+		188.069	1.1107e+06		93.15	85.95	99.43	100
			m/z	m/z (Calc)	Diff (ppm)	Diff (mDa)	Height	Height (Calc)	Height %	Height % (Calc)	Height Sum %	Height Sum% (Calc)
			188.069	188.068	-6.04	-1.1	1.1107e+06	1.11914e+06	100	100	89.3	89.9
			189.072	189.071	-6.09	-1.2	122056	115296	11	10.3	9.8	9.3
			190.075	190.074	-6.27	-1.2	11629.3	9941.8	1	0.9	0.9	0.8
	FALSE	Benzocaine	C9 H11 N O2	93.15	165.08	165.079		-6.89	6.89	-1.14	3.454	N			DBSearch	93.15			(M+Na)+	188.0693	16315	The United States Pharmacopeia 29, The National Formulary 24, 2006
		Species	Ion Formula	m/z	Height	Score (MFG)	Score (MS)	Score (mass)	Score (iso. abund)	Score (iso. spacing)
		(M+Na)+		188.069	1.1107e+06		93.15	85.95	99.43	100
			m/z	m/z (Calc)	Diff (ppm)	Diff (mDa)	Height	Height (Calc)	Height %	Height % (Calc)	Height Sum %	Height Sum% (Calc)
			188.069	188.068	-6.04	-1.1	1.1107e+06	1.11914e+06	100	100	89.3	89.9
			189.072	189.071	-6.09	-1.2	122056	115296	11	10.3	9.8	9.3
			190.075	190.074	-6.27	-1.2	11629.3	9941.8	1	0.9	0.9	0.8
	FALSE	4-Hydroxy-1-(3-pyridinyl)-1-butanone	C9 H11 N O2	93.15	165.08	165.079		-6.89	6.89	-1.14	3.454	N			DBSearch	93.15			(M+Na)+	188.0693	29813
		Species	Ion Formula	m/z	Height	Score (MFG)	Score (MS)	Score (mass)	Score (iso. abund)	Score (iso. spacing)
		(M+Na)+		188.069	1.1107e+06		93.15	85.95	99.43	100
			m/z	m/z (Calc)	Diff (ppm)	Diff (mDa)	Height	Height (Calc)	Height %	Height % (Calc)	Height Sum %	Height Sum% (Calc)
			188.069	188.068	-6.04	-1.1	1.1107e+06	1.11914e+06	100	100	89.3	89.9
			189.072	189.071	-6.09	-1.2	122056	115296	11	10.3	9.8	9.3
			190.075	190.074	-6.27	-1.2	11629.3	9941.8	1	0.9	0.9	0.8
	FALSE	5-(3-Pyridyl)-2-hydroxytetrahydrofuran	C9 H11 N O2	93.15	165.08	165.079		-6.89	6.89	-1.14	3.454	N			DBSearch	93.15			(M+Na)+	188.0693	29819
		Species	Ion Formula	m/z	Height	Score (MFG)	Score (MS)	Score (mass)	Score (iso. abund)	Score (iso. spacing)
		(M+Na)+		188.069	1.1107e+06		93.15	85.95	99.43	100
			m/z	m/z (Calc)	Diff (ppm)	Diff (mDa)	Height	Height (Calc)	Height %	Height % (Calc)	Height Sum %	Height Sum% (Calc)
			188.069	188.068	-6.04	-1.1	1.1107e+06	1.11914e+06	100	100	89.3	89.9
			189.072	189.071	-6.09	-1.2	122056	115296	11	10.3	9.8	9.3
			190.075	190.074	-6.27	-1.2	11629.3	9941.8	1	0.9	0.9	0.8
	FALSE	Metolcarb	C9 H11 N O2	93.15	165.08	165.079		-6.89	6.89	-1.14	3.454	N			DBSearch	93.15			(M+Na)+	188.0693	29102
		Species	Ion Formula	m/z	Height	Score (MFG)	Score (MS)	Score (mass)	Score (iso. abund)	Score (iso. spacing)
		(M+Na)+		188.069	1.1107e+06		93.15	85.95	99.43	100
			m/z	m/z (Calc)	Diff (ppm)	Diff (mDa)	Height	Height (Calc)	Height %	Height % (Calc)	Height Sum %	Height Sum% (Calc)
			188.069	188.068	-6.04	-1.1	1.1107e+06	1.11914e+06	100	100	89.3	89.9
			189.072	189.071	-6.09	-1.2	122056	115296	11	10.3	9.8	9.3
			190.075	190.074	-6.27	-1.2	11629.3	9941.8	1	0.9	0.9	0.8
	FALSE	Gentiatibetine	C9 H11 N O2	93.15	165.08	165.079		-6.89	6.89	-1.14	3.454	N			DBSearch	93.15			(M+Na)+	188.0693	7065
		Species	Ion Formula	m/z	Height	Score (MFG)	Score (MS)	Score (mass)	Score (iso. abund)	Score (iso. spacing)
		(M+Na)+		188.069	1.1107e+06		93.15	85.95	99.43	100
			m/z	m/z (Calc)	Diff (ppm)	Diff (mDa)	Height	Height (Calc)	Height %	Height % (Calc)	Height Sum %	Height Sum% (Calc)
			188.069	188.068	-6.04	-1.1	1.1107e+06	1.11914e+06	100	100	89.3	89.9
			189.072	189.071	-6.09	-1.2	122056	115296	11	10.3	9.8	9.3
			190.075	190.074	-6.27	-1.2	11629.3	9941.8	1	0.9	0.9	0.8
	FALSE	L-Phenylalanine	C9 H11 N O2	93.15	165.08	165.079		-6.89	6.89	-1.14	3.454	N			DBSearch	93.15			(M+Na)+	188.0693	18374	Postive MS/MS Endogenous Metabolite Geigy vol. 3 p. 92 Deleted CAS: 3617-44-5; 5297-02-9; 10549-09-4; 67675-33-6; 801204-11-5
		Species	Ion Formula	m/z	Height	Score (MFG)	Score (MS)	Score (mass)	Score (iso. abund)	Score (iso. spacing)
		(M+Na)+		188.069	1.1107e+06		93.15	85.95	99.43	100
			m/z	m/z (Calc)	Diff (ppm)	Diff (mDa)	Height	Height (Calc)	Height %	Height % (Calc)	Height Sum %	Height Sum% (Calc)
			188.069	188.068	-6.04	-1.1	1.1107e+06	1.11914e+06	100	100	89.3	89.9
			189.072	189.071	-6.09	-1.2	122056	115296	11	10.3	9.8	9.3
			190.075	190.074	-6.27	-1.2	11629.3	9941.8	1	0.9	0.9	0.8
Cpd 14: L-Tryptophan; C11 H12 N2 O2	TRUE	14	L-Tryptophan	C11 H12 N2 O2	86.55	204.088				204.09						146.059	205.095	Positive	1	1	3.4	3.498	3.595			73187							1		DBSearch	DBSearch			86.55	9			73-22-3	HMDB00929	C00078		33	8.2	1
	Best	Name	Formula	Score	Mass	Mass (DB)	Mass (MFG)	Diff (ppm)	Diff (abs. ppm)	Diff (mDa)	RT	RT Available (DB)	RT (DB)	RT Diff	ID Source	Score (DB)	Score (MFG)	DBE	Species	m/z	Cpd ID	Notes	Library
	TRUE	L-Tryptophan	C11 H12 N2 O2	86.55	204.088	204.09		8.2	8.2	1.67	3.498	N			DBSearch	86.55			(M+H)+	205.0954	17727	Postive MS/MS Endogenous Metabolite Geigy vol. 3 p. 92 Deleted CAS: 6912-86-3; 80206-30-0; 154635-35-5
		Species	Ion Formula	m/z	Height	Score (MFG)	Score (MS)	Score (mass)	Score (iso. abund)	Score (iso. spacing)
		(M+H)+		205.095	72106		86.55	75.33	98.83	94.27
			m/z	m/z (Calc)	Diff (ppm)	Diff (mDa)	Height	Height (Calc)	Height %	Height % (Calc)	Height Sum %	Height Sum% (Calc)
			205.095	205.097	8.56	1.8	71201.8	72106	100	100	86.6	87.7
			206.099	206.1	4.37	0.9	9595.5	9268.3	13.5	12.9	11.7	11.3
			207.1	207.103	13	2.7	1421.6	844.6	2	1.2	1.7	1
	FALSE	DL-Tryptophan	C11 H12 N2 O2	86.55	204.088	204.09		8.2	8.2	1.67	3.498	N			DBSearch	86.55			(M+H)+	205.0954	18623
		Species	Ion Formula	m/z	Height	Score (MFG)	Score (MS)	Score (mass)	Score (iso. abund)	Score (iso. spacing)
		(M+H)+		205.095	71201.8		86.55	75.33	98.83	94.27
			m/z	m/z (Calc)	Diff (ppm)	Diff (mDa)	Height	Height (Calc)	Height %	Height % (Calc)	Height Sum %	Height Sum% (Calc)
			205.095	205.097	8.56	1.8	71201.8	72106	100	100	86.6	87.7
			206.099	206.1	4.37	0.9	9595.5	9268.3	13.5	12.9	11.7	11.3
			207.1	207.103	13	2.7	1421.6	844.6	2	1.2	1.7	1
	FALSE	3-Hydroxymethylantipyrine	C11 H12 N2 O2	86.55	204.088	204.09		8.2	8.2	1.67	3.498	N			DBSearch	86.55			(M+H)+	205.0954	11478
		Species	Ion Formula	m/z	Height	Score (MFG)	Score (MS)	Score (mass)	Score (iso. abund)	Score (iso. spacing)
		(M+H)+		205.095	71201.8		86.55	75.33	98.83	94.27
			m/z	m/z (Calc)	Diff (ppm)	Diff (mDa)	Height	Height (Calc)	Height %	Height % (Calc)	Height Sum %	Height Sum% (Calc)
			205.095	205.097	8.56	1.8	71201.8	72106	100	100	86.6	87.7
			206.099	206.1	4.37	0.9	9595.5	9268.3	13.5	12.9	11.7	11.3
			207.1	207.103	13	2.7	1421.6	844.6	2	1.2	1.7	1
	FALSE	D-Tryptophan	C11 H12 N2 O2	86.55	204.088	204.09		8.2	8.2	1.67	3.498	N			DBSearch	86.55			(M+H)+	205.0954	11513
		Species	Ion Formula	m/z	Height	Score (MFG)	Score (MS)	Score (mass)	Score (iso. abund)	Score (iso. spacing)
		(M+H)+		205.095	71201.8		86.55	75.33	98.83	94.27
			m/z	m/z (Calc)	Diff (ppm)	Diff (mDa)	Height	Height (Calc)	Height %	Height % (Calc)	Height Sum %	Height Sum% (Calc)
			205.095	205.097	8.56	1.8	71201.8	72106	100	100	86.6	87.7
			206.099	206.1	4.37	0.9	9595.5	9268.3	13.5	12.9	11.7	11.3
			207.1	207.103	13	2.7	1421.6	844.6	2	1.2	1.7	1
	FALSE	Nirvanol	C11 H12 N2 O2	86.55	204.088	204.09		8.2	8.2	1.67	3.498	N			DBSearch	86.55			(M+H)+	205.0954	26332
		Species	Ion Formula	m/z	Height	Score (MFG)	Score (MS)	Score (mass)	Score (iso. abund)	Score (iso. spacing)
		(M+H)+		205.095	71201.8		86.55	75.33	98.83	94.27
			m/z	m/z (Calc)	Diff (ppm)	Diff (mDa)	Height	Height (Calc)	Height %	Height % (Calc)	Height Sum %	Height Sum% (Calc)
			205.095	205.097	8.56	1.8	71201.8	72106	100	100	86.6	87.7
			206.099	206.1	4.37	0.9	9595.5	9268.3	13.5	12.9	11.7	11.3
			207.1	207.103	13	2.7	1421.6	844.6	2	1.2	1.7	1
	FALSE	Ethotoin	C11 H12 N2 O2	86.55	204.088	204.09		8.2	8.2	1.67	3.498	N			DBSearch	86.55			(M+H)+	205.0954	11162	The United States Pharmacopeia 29, The National Formulary 24, 2006
		Species	Ion Formula	m/z	Height	Score (MFG)	Score (MS)	Score (mass)	Score (iso. abund)	Score (iso. spacing)
		(M+H)+		205.095	71201.8		86.55	75.33	98.83	94.27
			m/z	m/z (Calc)	Diff (ppm)	Diff (mDa)	Height	Height (Calc)	Height %	Height % (Calc)	Height Sum %	Height Sum% (Calc)
			205.095	205.097	8.56	1.8	71201.8	72106	100	100	86.6	87.7
			206.099	206.1	4.37	0.9	9595.5	9268.3	13.5	12.9	11.7	11.3
			207.1	207.103	13	2.7	1421.6	844.6	2	1.2	1.7	1
	FALSE	Vasicinol	C11 H12 N2 O2	86.55	204.088	204.09		8.2	8.2	1.67	3.498	N			DBSearch	86.55			(M+H)+	205.0954	23757
		Species	Ion Formula	m/z	Height	Score (MFG)	Score (MS)	Score (mass)	Score (iso. abund)	Score (iso. spacing)
		(M+H)+		205.095	71201.8		86.55	75.33	98.83	94.27
			m/z	m/z (Calc)	Diff (ppm)	Diff (mDa)	Height	Height (Calc)	Height %	Height % (Calc)	Height Sum %	Height Sum% (Calc)
			205.095	205.097	8.56	1.8	71201.8	72106	100	100	86.6	87.7
			206.099	206.1	4.37	0.9	9595.5	9268.3	13.5	12.9	11.7	11.3
			207.1	207.103	13	2.7	1421.6	844.6	2	1.2	1.7	1
	FALSE	Idazoxan	C11 H12 N2 O2	86.55	204.088	204.09		8.2	8.2	1.67	3.498	N			DBSearch	86.55			(M+H)+	205.0954	23963
		Species	Ion Formula	m/z	Height	Score (MFG)	Score (MS)	Score (mass)	Score (iso. abund)	Score (iso. spacing)
		(M+H)+		205.095	71201.8		86.55	75.33	98.83	94.27
			m/z	m/z (Calc)	Diff (ppm)	Diff (mDa)	Height	Height (Calc)	Height %	Height % (Calc)	Height Sum %	Height Sum% (Calc)
			205.095	205.097	8.56	1.8	71201.8	72106	100	100	86.6	87.7
			206.099	206.1	4.37	0.9	9595.5	9268.3	13.5	12.9	11.7	11.3
			207.1	207.103	13	2.7	1421.6	844.6	2	1.2	1.7	1
	FALSE	1,2-dihydrostilbene	C14 H14	64.19	182.106	182.11		18.42	18.42	3.35	3.498	N			DBSearch	64.19			(M+Na)+	205.0954	26125
		Species	Ion Formula	m/z	Height	Score (MFG)	Score (MS)	Score (mass)	Score (iso. abund)	Score (iso. spacing)
		(M+Na)+		205.095	71201.8		64.19	29.12	95.15	97.18
			m/z	m/z (Calc)	Diff (ppm)	Diff (mDa)	Height	Height (Calc)	Height %	Height % (Calc)	Height Sum %	Height Sum% (Calc)
			205.095	205.099	16.45	3.4	71201.8	70639.6	100	100	86.6	85.9
			206.099	206.102	13.92	2.9	9595.5	10810	13.5	15.3	11.7	13.1
			207.1	207.106	27.42	5.7	1421.6	769.3	2	1.1	1.7	0.9
Cpd 15: 6-Methylquinoline; C10 H9 N	TRUE	15	6-Methylquinoline	C10 H9 N	79.91	143.072				143.073						144.08	144.08	Positive	1	1	3.402	3.501	3.599			118620	132380						1		DBSearch	DBSearch			79.91	10			91-62-3	HMDB33115			89006	8.26	1
	Best	Name	Formula	Score	Mass	Mass (DB)	Mass (MFG)	Diff (ppm)	Diff (abs. ppm)	Diff (mDa)	RT	RT Available (DB)	RT (DB)	RT Diff	ID Source	Score (DB)	Score (MFG)	DBE	Species	m/z	Cpd ID	Notes	Library
	TRUE	6-Methylquinoline	C10 H9 N	79.91	143.072	143.073		8.26	8.26	1.18	3.501	N			DBSearch	79.91			(M+H)+	144.0796	7361
		Species	Ion Formula	m/z	Height	Score (MFG)	Score (MS)	Score (mass)	Score (iso. abund)	Score (iso. spacing)
		(M+H)+		144.08	132380		79.91	83.7	99.52	48.79
			m/z	m/z (Calc)	Diff (ppm)	Diff (mDa)	Height	Height (Calc)	Height %	Height % (Calc)	Height Sum %	Height Sum% (Calc)
			144.08	144.081	8.44	1.2	132380	132202	100	100	90	89.9
			145.083	145.084	6.01	0.9	14755.1	14933.6	11.1	11.3	10	10.1
	FALSE	quinaldine	C10 H9 N	79.91	143.072	143.073		8.26	8.26	1.18	3.501	N			DBSearch	79.91			(M+H)+	144.0796	120
		Species	Ion Formula	m/z	Height	Score (MFG)	Score (MS)	Score (mass)	Score (iso. abund)	Score (iso. spacing)
		(M+H)+		144.08	132380		79.91	83.7	99.52	48.79
			m/z	m/z (Calc)	Diff (ppm)	Diff (mDa)	Height	Height (Calc)	Height %	Height % (Calc)	Height Sum %	Height Sum% (Calc)
			144.08	144.081	8.44	1.2	132380	132202	100	100	90	89.9
			145.083	145.084	6.01	0.9	14755.1	14933.6	11.1	11.3	10	10.1
	FALSE	1-Naphthylamine	C10 H9 N	79.91	143.072	143.073		8.26	8.26	1.18	3.501	N			DBSearch	79.91			(M+H)+	144.0796	26222
		Species	Ion Formula	m/z	Height	Score (MFG)	Score (MS)	Score (mass)	Score (iso. abund)	Score (iso. spacing)
		(M+H)+		144.08	132380		79.91	83.7	99.52	48.79
			m/z	m/z (Calc)	Diff (ppm)	Diff (mDa)	Height	Height (Calc)	Height %	Height % (Calc)	Height Sum %	Height Sum% (Calc)
			144.08	144.081	8.44	1.2	132380	132202	100	100	90	89.9
			145.083	145.084	6.01	0.9	14755.1	14933.6	11.1	11.3	10	10.1
	FALSE	2-Naphthylamine	C10 H9 N	79.91	143.072	143.073		8.26	8.26	1.18	3.501	N			DBSearch	79.91			(M+H)+	144.0796	19127
		Species	Ion Formula	m/z	Height	Score (MFG)	Score (MS)	Score (mass)	Score (iso. abund)	Score (iso. spacing)
		(M+H)+		144.08	132380		79.91	83.7	99.52	48.79
			m/z	m/z (Calc)	Diff (ppm)	Diff (mDa)	Height	Height (Calc)	Height %	Height % (Calc)	Height Sum %	Height Sum% (Calc)
			144.08	144.081	8.44	1.2	132380	132202	100	100	90	89.9
			145.083	145.084	6.01	0.9	14755.1	14933.6	11.1	11.3	10	10.1
	FALSE	2-Propylpyridine	C8 H11 N	77.27	121.09	121.089		-10.14	10.14	-1.23	3.501	N			DBSearch	77.27			(M+Na)+	144.0796	7873
		Species	Ion Formula	m/z	Height	Score (MFG)	Score (MS)	Score (mass)	Score (iso. abund)	Score (iso. spacing)
		(M+Na)+		144.08	132380		77.27	81.05	94.92	48.52
			m/z	m/z (Calc)	Diff (ppm)	Diff (mDa)	Height	Height (Calc)	Height %	Height % (Calc)	Height Sum %	Height Sum% (Calc)
			144.08	144.078	-8.25	-1.2	132380	134808	100	100	90	91.6
			145.083	145.082	-10.83	-1.6	14755.1	12327.4	11.1	9.1	10	8.4
	FALSE	2,6-Xylidine	C8 H11 N	77.27	121.09	121.089		-10.14	10.14	-1.23	3.501	N			DBSearch	77.27			(M+Na)+	144.0796	23997	Local anesthetic, Cardiac antiarrhythmic Metabolite of Lidocaine Dollery, Colin Therapeutic Drugs, 2nd Ed. 1999 p. L53
		Species	Ion Formula	m/z	Height	Score (MFG)	Score (MS)	Score (mass)	Score (iso. abund)	Score (iso. spacing)
		(M+Na)+		144.08	132380		77.27	81.05	94.92	48.52
			m/z	m/z (Calc)	Diff (ppm)	Diff (mDa)	Height	Height (Calc)	Height %	Height % (Calc)	Height Sum %	Height Sum% (Calc)
			144.08	144.078	-8.25	-1.2	132380	134808	100	100	90	91.6
			145.083	145.082	-10.83	-1.6	14755.1	12327.4	11.1	9.1	10	8.4
	FALSE	2,5-Xylidine	C8 H11 N	77.27	121.09	121.089		-10.14	10.14	-1.23	3.501	N			DBSearch	77.27			(M+Na)+	144.0796	29331
		Species	Ion Formula	m/z	Height	Score (MFG)	Score (MS)	Score (mass)	Score (iso. abund)	Score (iso. spacing)
		(M+Na)+		144.08	132380		77.27	81.05	94.92	48.52
			m/z	m/z (Calc)	Diff (ppm)	Diff (mDa)	Height	Height (Calc)	Height %	Height % (Calc)	Height Sum %	Height Sum% (Calc)
			144.08	144.078	-8.25	-1.2	132380	134808	100	100	90	91.6
			145.083	145.082	-10.83	-1.6	14755.1	12327.4	11.1	9.1	10	8.4
	FALSE	2,4-Xylidine	C8 H11 N	77.27	121.09	121.089		-10.14	10.14	-1.23	3.501	N			DBSearch	77.27			(M+Na)+	144.0796	23996
		Species	Ion Formula	m/z	Height	Score (MFG)	Score (MS)	Score (mass)	Score (iso. abund)	Score (iso. spacing)
		(M+Na)+		144.08	132380		77.27	81.05	94.92	48.52
			m/z	m/z (Calc)	Diff (ppm)	Diff (mDa)	Height	Height (Calc)	Height %	Height % (Calc)	Height Sum %	Height Sum% (Calc)
			144.08	144.078	-8.25	-1.2	132380	134808	100	100	90	91.6
			145.083	145.082	-10.83	-1.6	14755.1	12327.4	11.1	9.1	10	8.4
	FALSE	2-Ethyl-5-methylpyridine	C8 H11 N	77.27	121.09	121.089		-10.14	10.14	-1.23	3.501	N			DBSearch	77.27			(M+Na)+	144.0796	1760
		Species	Ion Formula	m/z	Height	Score (MFG)	Score (MS)	Score (mass)	Score (iso. abund)	Score (iso. spacing)
		(M+Na)+		144.08	132380		77.27	81.05	94.92	48.52
			m/z	m/z (Calc)	Diff (ppm)	Diff (mDa)	Height	Height (Calc)	Height %	Height % (Calc)	Height Sum %	Height Sum% (Calc)
			144.08	144.078	-8.25	-1.2	132380	134808	100	100	90	91.6
			145.083	145.082	-10.83	-1.6	14755.1	12327.4	11.1	9.1	10	8.4
	FALSE	5-Ethyl-2-methylpyridine	C8 H11 N	77.27	121.09	121.089		-10.14	10.14	-1.23	3.501	N			DBSearch	77.27			(M+Na)+	144.0796	9940
		Species	Ion Formula	m/z	Height	Score (MFG)	Score (MS)	Score (mass)	Score (iso. abund)	Score (iso. spacing)
		(M+Na)+		144.08	132380		77.27	81.05	94.92	48.52
			m/z	m/z (Calc)	Diff (ppm)	Diff (mDa)	Height	Height (Calc)	Height %	Height % (Calc)	Height Sum %	Height Sum% (Calc)
			144.08	144.078	-8.25	-1.2	132380	134808	100	100	90	91.6
			145.083	145.082	-10.83	-1.6	14755.1	12327.4	11.1	9.1	10	8.4
Cpd 16: Isocarbostyril; C9 H7 N O	TRUE	16	Isocarbostyril	C9 H7 N O	93.62	145.052				145.053						118.064	146.059	Positive	1	1	3.404	3.501	3.597			69688	130202						1		DBSearch	DBSearch			93.62	10			491-30-5		C06324		66365	7.28	1
	Best	Name	Formula	Score	Mass	Mass (DB)	Mass (MFG)	Diff (ppm)	Diff (abs. ppm)	Diff (mDa)	RT	RT Available (DB)	RT (DB)	RT Diff	ID Source	Score (DB)	Score (MFG)	DBE	Species	m/z	Cpd ID	Notes	Library
	TRUE	Isocarbostyril	C9 H7 N O	93.62	145.052	145.053		7.28	7.28	1.06	3.501	N			DBSearch	93.62			(M+H)+	146.0590	20571
		Species	Ion Formula	m/z	Height	Score (MFG)	Score (MS)	Score (mass)	Score (iso. abund)	Score (iso. spacing)
		(M+H)+		146.059	130648		93.62	86.84	99.78	99.78
			m/z	m/z (Calc)	Diff (ppm)	Diff (mDa)	Height	Height (Calc)	Height %	Height % (Calc)	Height Sum %	Height Sum% (Calc)
			146.059	146.06	7.19	1	130202	130648	100	100	89.9	90.2
			147.062	147.063	8.07	1.2	13306.7	13364.8	10.2	10.2	9.2	9.2
			148.065	148.066	2.61	0.4	1386.1	882.4	1.1	0.7	1	0.6
	FALSE	Quinolin-2-ol	C9 H7 N O	93.62	145.052	145.053		7.28	7.28	1.06	3.501	N			DBSearch	93.62			(M+H)+	146.0590	20583
		Species	Ion Formula	m/z	Height	Score (MFG)	Score (MS)	Score (mass)	Score (iso. abund)	Score (iso. spacing)
		(M+H)+		146.059	130202		93.62	86.84	99.78	99.78
			m/z	m/z (Calc)	Diff (ppm)	Diff (mDa)	Height	Height (Calc)	Height %	Height % (Calc)	Height Sum %	Height Sum% (Calc)
			146.059	146.06	7.19	1	130202	130648	100	100	89.9	90.2
			147.062	147.063	8.07	1.2	13306.7	13364.8	10.2	10.2	9.2	9.2
			148.065	148.066	2.61	0.4	1386.1	882.4	1.1	0.7	1	0.6
	FALSE	Oxyquinoline	C9 H7 N O	93.62	145.052	145.053		7.28	7.28	1.06	3.501	N			DBSearch	93.62			(M+H)+	146.0590	29712	synthetic
		Species	Ion Formula	m/z	Height	Score (MFG)	Score (MS)	Score (mass)	Score (iso. abund)	Score (iso. spacing)
		(M+H)+		146.059	130202		93.62	86.84	99.78	99.78
			m/z	m/z (Calc)	Diff (ppm)	Diff (mDa)	Height	Height (Calc)	Height %	Height % (Calc)	Height Sum %	Height Sum% (Calc)
			146.059	146.06	7.19	1	130202	130648	100	100	89.9	90.2
			147.062	147.063	8.07	1.2	13306.7	13364.8	10.2	10.2	9.2	9.2
			148.065	148.066	2.61	0.4	1386.1	882.4	1.1	0.7	1	0.6
	FALSE	4-Quinolinol	C9 H7 N O	93.62	145.052	145.053		7.28	7.28	1.06	3.501	N			DBSearch	93.62			(M+H)+	146.0590	30342
		Species	Ion Formula	m/z	Height	Score (MFG)	Score (MS)	Score (mass)	Score (iso. abund)	Score (iso. spacing)
		(M+H)+		146.059	130202		93.62	86.84	99.78	99.78
			m/z	m/z (Calc)	Diff (ppm)	Diff (mDa)	Height	Height (Calc)	Height %	Height % (Calc)	Height Sum %	Height Sum% (Calc)
			146.059	146.06	7.19	1	130202	130648	100	100	89.9	90.2
			147.062	147.063	8.07	1.2	13306.7	13364.8	10.2	10.2	9.2	9.2
			148.065	148.066	2.61	0.4	1386.1	882.4	1.1	0.7	1	0.6
	FALSE	2(1H)-Quinolinone	C9 H7 N O	93.62	145.052	145.053		7.28	7.28	1.06	3.501	N			DBSearch	93.62			(M+H)+	146.0590	20619
		Species	Ion Formula	m/z	Height	Score (MFG)	Score (MS)	Score (mass)	Score (iso. abund)	Score (iso. spacing)
		(M+H)+		146.059	130202		93.62	86.84	99.78	99.78
			m/z	m/z (Calc)	Diff (ppm)	Diff (mDa)	Height	Height (Calc)	Height %	Height % (Calc)	Height Sum %	Height Sum% (Calc)
			146.059	146.06	7.19	1	130202	130648	100	100	89.9	90.2
			147.062	147.063	8.07	1.2	13306.7	13364.8	10.2	10.2	9.2	9.2
			148.065	148.066	2.61	0.4	1386.1	882.4	1.1	0.7	1	0.6
	FALSE	Indole-3-carboxaldehyde	C9 H7 N O	93.62	145.052	145.053		7.28	7.28	1.06	3.501	N			DBSearch	93.62			(M+H)+	146.0590	21727
		Species	Ion Formula	m/z	Height	Score (MFG)	Score (MS)	Score (mass)	Score (iso. abund)	Score (iso. spacing)
		(M+H)+		146.059	130202		93.62	86.84	99.78	99.78
			m/z	m/z (Calc)	Diff (ppm)	Diff (mDa)	Height	Height (Calc)	Height %	Height % (Calc)	Height Sum %	Height Sum% (Calc)
			146.059	146.06	7.19	1	130202	130648	100	100	89.9	90.2
			147.062	147.063	8.07	1.2	13306.7	13364.8	10.2	10.2	9.2	9.2
			148.065	148.066	2.61	0.4	1386.1	882.4	1.1	0.7	1	0.6
	FALSE	3-Methyleneoxindole	C9 H7 N O	93.62	145.052	145.053		7.28	7.28	1.06	3.501	N			DBSearch	93.62			(M+H)+	146.0590	19322
		Species	Ion Formula	m/z	Height	Score (MFG)	Score (MS)	Score (mass)	Score (iso. abund)	Score (iso. spacing)
		(M+H)+		146.059	130202		93.62	86.84	99.78	99.78
			m/z	m/z (Calc)	Diff (ppm)	Diff (mDa)	Height	Height (Calc)	Height %	Height % (Calc)	Height Sum %	Height Sum% (Calc)
			146.059	146.06	7.19	1	130202	130648	100	100	89.9	90.2
			147.062	147.063	8.07	1.2	13306.7	13364.8	10.2	10.2	9.2	9.2
			148.065	148.066	2.61	0.4	1386.1	882.4	1.1	0.7	1	0.6
	FALSE	para-Anisidine	C7 H9 N O	87.64	123.07	123.068		-11.02	11.02	-1.36	3.501	N			DBSearch	87.64			(M+Na)+	146.0590	29617
		Species	Ion Formula	m/z	Height	Score (MFG)	Score (MS)	Score (mass)	Score (iso. abund)	Score (iso. spacing)
		(M+Na)+		146.059	130202		87.64	77.54	94.3	99.87
			m/z	m/z (Calc)	Diff (ppm)	Diff (mDa)	Height	Height (Calc)	Height %	Height % (Calc)	Height Sum %	Height Sum% (Calc)
			146.059	146.058	-9.28	-1.4	130202	133460	100	100	89.9	92.1
			147.062	147.061	-8.61	-1.3	13306.7	10780.8	10.2	8.1	9.2	7.4
			148.065	148.063	-15.66	-2.3	1386.1	654.1	1.1	0.5	1	0.5
	FALSE	p-Methylaminophenol	C7 H9 N O	87.64	123.07	123.068		-11.02	11.02	-1.36	3.501	N			DBSearch	87.64			(M+Na)+	146.0590	24166
		Species	Ion Formula	m/z	Height	Score (MFG)	Score (MS)	Score (mass)	Score (iso. abund)	Score (iso. spacing)
		(M+Na)+		146.059	130202		87.64	77.54	94.3	99.87
			m/z	m/z (Calc)	Diff (ppm)	Diff (mDa)	Height	Height (Calc)	Height %	Height % (Calc)	Height Sum %	Height Sum% (Calc)
			146.059	146.058	-9.28	-1.4	130202	133460	100	100	89.9	92.1
			147.062	147.061	-8.61	-1.3	13306.7	10780.8	10.2	8.1	9.2	7.4
			148.065	148.063	-15.66	-2.3	1386.1	654.1	1.1	0.5	1	0.5
	FALSE	ortho-Anisidine	C7 H9 N O	87.64	123.07	123.068		-11.02	11.02	-1.36	3.501	N			DBSearch	87.64			(M+Na)+	146.0590	29502
		Species	Ion Formula	m/z	Height	Score (MFG)	Score (MS)	Score (mass)	Score (iso. abund)	Score (iso. spacing)
		(M+Na)+		146.059	130202		87.64	77.54	94.3	99.87
			m/z	m/z (Calc)	Diff (ppm)	Diff (mDa)	Height	Height (Calc)	Height %	Height % (Calc)	Height Sum %	Height Sum% (Calc)
			146.059	146.058	-9.28	-1.4	130202	133460	100	100	89.9	92.1
			147.062	147.061	-8.61	-1.3	13306.7	10780.8	10.2	8.1	9.2	7.4
			148.065	148.063	-15.66	-2.3	1386.1	654.1	1.1	0.5	1	0.5
Cpd 17: Methyl N-methylanthranilate; C9 H11 N O2	TRUE	17	Methyl N-methylanthranilate	C9 H11 N O2	80.64	165.08				165.079						146.059	188.069	Positive	1	1	3.719	3.803	3.887			95468							1		DBSearch	DBSearch			80.64	10			85-91-6	HMDB34169			89753	-6.82	1
	Best	Name	Formula	Score	Mass	Mass (DB)	Mass (MFG)	Diff (ppm)	Diff (abs. ppm)	Diff (mDa)	RT	RT Available (DB)	RT (DB)	RT Diff	ID Source	Score (DB)	Score (MFG)	DBE	Species	m/z	Cpd ID	Notes	Library
	TRUE	Methyl N-methylanthranilate	C9 H11 N O2	80.64	165.08	165.079		-6.82	6.82	-1.13	3.803	N			DBSearch	80.64			(M+Na)+	188.0693	6604
		Species	Ion Formula	m/z	Height	Score (MFG)	Score (MS)	Score (mass)	Score (iso. abund)	Score (iso. spacing)
		(M+Na)+		188.069	318125		80.64	86.23	96.88	49.98
			m/z	m/z (Calc)	Diff (ppm)	Diff (mDa)	Height	Height (Calc)	Height %	Height % (Calc)	Height Sum %	Height Sum% (Calc)
			188.069	188.068	-5.96	-1.1	314652	318125	100	100	89.7	90.7
			189.072	189.071	-6.18	-1.2	36247.1	32773.8	11.5	10.3	10.3	9.3
	FALSE	Ethyl 2-aminobenzoate	C9 H11 N O2	80.64	165.08	165.079		-6.82	6.82	-1.13	3.803	N			DBSearch	80.64			(M+Na)+	188.0693	6975
		Species	Ion Formula	m/z	Height	Score (MFG)	Score (MS)	Score (mass)	Score (iso. abund)	Score (iso. spacing)
		(M+Na)+		188.069	314652		80.64	86.23	96.88	49.98
			m/z	m/z (Calc)	Diff (ppm)	Diff (mDa)	Height	Height (Calc)	Height %	Height % (Calc)	Height Sum %	Height Sum% (Calc)
			188.069	188.068	-5.96	-1.1	314652	318125	100	100	89.7	90.7
			189.072	189.071	-6.18	-1.2	36247.1	32773.8	11.5	10.3	10.3	9.3
	FALSE	4-(3-Pyridyl)-butanoic acid	C9 H11 N O2	80.64	165.08	165.079		-6.82	6.82	-1.13	3.803	N			DBSearch	80.64			(M+Na)+	188.0693	17680
		Species	Ion Formula	m/z	Height	Score (MFG)	Score (MS)	Score (mass)	Score (iso. abund)	Score (iso. spacing)
		(M+Na)+		188.069	314652		80.64	86.23	96.88	49.98
			m/z	m/z (Calc)	Diff (ppm)	Diff (mDa)	Height	Height (Calc)	Height %	Height % (Calc)	Height Sum %	Height Sum% (Calc)
			188.069	188.068	-5.96	-1.1	314652	318125	100	100	89.7	90.7
			189.072	189.071	-6.18	-1.2	36247.1	32773.8	11.5	10.3	10.3	9.3
	FALSE	Benzyl glycinate	C9 H11 N O2	80.64	165.08	165.079		-6.82	6.82	-1.13	3.803	N			DBSearch	80.64			(M+Na)+	188.0693	7147
		Species	Ion Formula	m/z	Height	Score (MFG)	Score (MS)	Score (mass)	Score (iso. abund)	Score (iso. spacing)
		(M+Na)+		188.069	314652		80.64	86.23	96.88	49.98
			m/z	m/z (Calc)	Diff (ppm)	Diff (mDa)	Height	Height (Calc)	Height %	Height % (Calc)	Height Sum %	Height Sum% (Calc)
			188.069	188.068	-5.96	-1.1	314652	318125	100	100	89.7	90.7
			189.072	189.071	-6.18	-1.2	36247.1	32773.8	11.5	10.3	10.3	9.3
	FALSE	Benzocaine	C9 H11 N O2	80.64	165.08	165.079		-6.82	6.82	-1.13	3.803	N			DBSearch	80.64			(M+Na)+	188.0693	16315	The United States Pharmacopeia 29, The National Formulary 24, 2006
		Species	Ion Formula	m/z	Height	Score (MFG)	Score (MS)	Score (mass)	Score (iso. abund)	Score (iso. spacing)
		(M+Na)+		188.069	314652		80.64	86.23	96.88	49.98
			m/z	m/z (Calc)	Diff (ppm)	Diff (mDa)	Height	Height (Calc)	Height %	Height % (Calc)	Height Sum %	Height Sum% (Calc)
			188.069	188.068	-5.96	-1.1	314652	318125	100	100	89.7	90.7
			189.072	189.071	-6.18	-1.2	36247.1	32773.8	11.5	10.3	10.3	9.3
	FALSE	4-Hydroxy-1-(3-pyridinyl)-1-butanone	C9 H11 N O2	80.64	165.08	165.079		-6.82	6.82	-1.13	3.803	N			DBSearch	80.64			(M+Na)+	188.0693	29813
		Species	Ion Formula	m/z	Height	Score (MFG)	Score (MS)	Score (mass)	Score (iso. abund)	Score (iso. spacing)
		(M+Na)+		188.069	314652		80.64	86.23	96.88	49.98
			m/z	m/z (Calc)	Diff (ppm)	Diff (mDa)	Height	Height (Calc)	Height %	Height % (Calc)	Height Sum %	Height Sum% (Calc)
			188.069	188.068	-5.96	-1.1	314652	318125	100	100	89.7	90.7
			189.072	189.071	-6.18	-1.2	36247.1	32773.8	11.5	10.3	10.3	9.3
	FALSE	5-(3-Pyridyl)-2-hydroxytetrahydrofuran	C9 H11 N O2	80.64	165.08	165.079		-6.82	6.82	-1.13	3.803	N			DBSearch	80.64			(M+Na)+	188.0693	29819
		Species	Ion Formula	m/z	Height	Score (MFG)	Score (MS)	Score (mass)	Score (iso. abund)	Score (iso. spacing)
		(M+Na)+		188.069	314652		80.64	86.23	96.88	49.98
			m/z	m/z (Calc)	Diff (ppm)	Diff (mDa)	Height	Height (Calc)	Height %	Height % (Calc)	Height Sum %	Height Sum% (Calc)
			188.069	188.068	-5.96	-1.1	314652	318125	100	100	89.7	90.7
			189.072	189.071	-6.18	-1.2	36247.1	32773.8	11.5	10.3	10.3	9.3
	FALSE	Metolcarb	C9 H11 N O2	80.64	165.08	165.079		-6.82	6.82	-1.13	3.803	N			DBSearch	80.64			(M+Na)+	188.0693	29102
		Species	Ion Formula	m/z	Height	Score (MFG)	Score (MS)	Score (mass)	Score (iso. abund)	Score (iso. spacing)
		(M+Na)+		188.069	314652		80.64	86.23	96.88	49.98
			m/z	m/z (Calc)	Diff (ppm)	Diff (mDa)	Height	Height (Calc)	Height %	Height % (Calc)	Height Sum %	Height Sum% (Calc)
			188.069	188.068	-5.96	-1.1	314652	318125	100	100	89.7	90.7
			189.072	189.071	-6.18	-1.2	36247.1	32773.8	11.5	10.3	10.3	9.3
	FALSE	Gentiatibetine	C9 H11 N O2	80.64	165.08	165.079		-6.82	6.82	-1.13	3.803	N			DBSearch	80.64			(M+Na)+	188.0693	7065
		Species	Ion Formula	m/z	Height	Score (MFG)	Score (MS)	Score (mass)	Score (iso. abund)	Score (iso. spacing)
		(M+Na)+		188.069	314652		80.64	86.23	96.88	49.98
			m/z	m/z (Calc)	Diff (ppm)	Diff (mDa)	Height	Height (Calc)	Height %	Height % (Calc)	Height Sum %	Height Sum% (Calc)
			188.069	188.068	-5.96	-1.1	314652	318125	100	100	89.7	90.7
			189.072	189.071	-6.18	-1.2	36247.1	32773.8	11.5	10.3	10.3	9.3
	FALSE	L-Phenylalanine	C9 H11 N O2	80.64	165.08	165.079		-6.82	6.82	-1.13	3.803	N			DBSearch	80.64			(M+Na)+	188.0693	18374	Postive MS/MS Endogenous Metabolite Geigy vol. 3 p. 92 Deleted CAS: 3617-44-5; 5297-02-9; 10549-09-4; 67675-33-6; 801204-11-5
		Species	Ion Formula	m/z	Height	Score (MFG)	Score (MS)	Score (mass)	Score (iso. abund)	Score (iso. spacing)
		(M+Na)+		188.069	314652		80.64	86.23	96.88	49.98
			m/z	m/z (Calc)	Diff (ppm)	Diff (mDa)	Height	Height (Calc)	Height %	Height % (Calc)	Height Sum %	Height Sum% (Calc)
			188.069	188.068	-5.96	-1.1	314652	318125	100	100	89.7	90.7
			189.072	189.071	-6.18	-1.2	36247.1	32773.8	11.5	10.3	10.3	9.3
Compound 18	TRUE	18														138.09	254.173	Positive	1	1	4.493	4.568	4.643			52327							1																1
Compound 19	TRUE	19														120.078	490.193	Positive	1	1	4.781	4.855	4.928			63948							1																1
Compound 20	TRUE	20														138.09	254.173	Positive	1	1	4.778	4.861	4.945			64585	72799						1																1
Compound 21	TRUE	21														120.08	490.193	Positive	1	1	5.093	5.17	5.246			46703							1																1
Cpd 22: Metoprolol; C15 H25 N O3	TRUE	22	Metoprolol	C15 H25 N O3	74.28	267.181				267.183						152.106	268.188	Positive	1	1	5.098	5.18	5.262			40817	21360						1		DBSearch	DBSearch			74.28	1			51384-51-1	HMDB01932	C07202		1250	10.47	1
	Best	Name	Formula	Score	Mass	Mass (DB)	Mass (MFG)	Diff (ppm)	Diff (abs. ppm)	Diff (mDa)	RT	RT Available (DB)	RT (DB)	RT Diff	ID Source	Score (DB)	Score (MFG)	DBE	Species	m/z	Cpd ID	Notes	Library
	TRUE	Metoprolol	C15 H25 N O3	74.28	267.181	267.183		10.47	10.47	2.8	5.18	N			DBSearch	74.28			(M+H)+	268.1882	17249	Treatment of Hypertension and varied heart complications Drug Dollery, Colin Therapeutic Drugs, 2nd Ed. 1999 p. M139
		Species	Ion Formula	m/z	Height	Score (MFG)	Score (MS)	Score (mass)	Score (iso. abund)	Score (iso. spacing)
		(M+H)+		268.188	21777.5		74.28	52.69	97.2	89.94
			m/z	m/z (Calc)	Diff (ppm)	Diff (mDa)	Height	Height (Calc)	Height %	Height % (Calc)	Height Sum %	Height Sum% (Calc)
			268.188	268.191	9.5	2.5	21359.6	21777.5	100	100	82.4	84.1
			269.19	269.194	13.7	3.7	3998.2	3702.7	18.7	17	15.4	14.3
			270.191	270.197	22.2	6	552.2	429.8	2.6	2	2.1	1.7
Cpd 23: (Z)-3-(1-Formyl-1-propenyl)pentanedioic acid; C9 H12 O5	TRUE	23	(Z)-3-(1-Formyl-1-propenyl)pentanedioic acid	C9 H12 O5	72.98	200.069				200.069						223.059	223.058	Positive	1	1	6.229	6.314	6.399			49257	15831						1		DBSearch	DBSearch			72.98	10				HMDB33091			88983	-3.36	1
	Best	Name	Formula	Score	Mass	Mass (DB)	Mass (MFG)	Diff (ppm)	Diff (abs. ppm)	Diff (mDa)	RT	RT Available (DB)	RT (DB)	RT Diff	ID Source	Score (DB)	Score (MFG)	DBE	Species	m/z	Cpd ID	Notes	Library
	TRUE	(Z)-3-(1-Formyl-1-propenyl)pentanedioic acid	C9 H12 O5	72.98	200.069	200.069		-3.36	3.36	-0.67	6.314	N			DBSearch	72.98			(M+Na)+	223.0583	7384
		Species	Ion Formula	m/z	Height	Score (MFG)	Score (MS)	Score (mass)	Score (iso. abund)	Score (iso. spacing)
		(M+Na)+		223.058	16837.8		72.98	95.45	55.86	48.57
			m/z	m/z (Calc)	Diff (ppm)	Diff (mDa)	Height	Height (Calc)	Height %	Height % (Calc)	Height Sum %	Height Sum% (Calc)
			223.058	223.058	-2.73	-0.6	15830.6	16837.8	100	100	85.4	90.9
			224.062	224.061	-4.66	-1	2701.5	1694.3	17.1	10.1	14.6	9.1
	FALSE	Sphagnum acid	C11 H10 O5	68.39	222.051	222.053		7.79	7.79	1.73	6.314	N			DBSearch	68.39			(M+H)+	223.0583	23526
		Species	Ion Formula	m/z	Height	Score (MFG)	Score (MS)	Score (mass)	Score (iso. abund)	Score (iso. spacing)
		(M+H)+		223.058	15830.6		68.39	75.23	73.59	48.49
			m/z	m/z (Calc)	Diff (ppm)	Diff (mDa)	Height	Height (Calc)	Height %	Height % (Calc)	Height Sum %	Height Sum% (Calc)
			223.058	223.06	8.05	1.8	15830.6	16514.9	100	100	85.4	89.1
			224.062	224.064	6.02	1.3	2701.5	2017.2	17.1	12.2	14.6	10.9
	FALSE	Leptodactylone	C11 H10 O5	68.39	222.051	222.053		7.79	7.79	1.73	6.314	N			DBSearch	68.39			(M+H)+	223.0583	22422
		Species	Ion Formula	m/z	Height	Score (MFG)	Score (MS)	Score (mass)	Score (iso. abund)	Score (iso. spacing)
		(M+H)+		223.058	15830.6		68.39	75.23	73.59	48.49
			m/z	m/z (Calc)	Diff (ppm)	Diff (mDa)	Height	Height (Calc)	Height %	Height % (Calc)	Height Sum %	Height Sum% (Calc)
			223.058	223.06	8.05	1.8	15830.6	16514.9	100	100	85.4	89.1
			224.062	224.064	6.02	1.3	2701.5	2017.2	17.1	12.2	14.6	10.9
	FALSE	6-(2-Methoxyvinyl)benzo[1,3]dioxole-5-carboxylic acid	C11 H10 O5	68.39	222.051	222.053		7.79	7.79	1.73	6.314	N			DBSearch	68.39			(M+H)+	223.0583	25024
		Species	Ion Formula	m/z	Height	Score (MFG)	Score (MS)	Score (mass)	Score (iso. abund)	Score (iso. spacing)
		(M+H)+		223.058	15830.6		68.39	75.23	73.59	48.49
			m/z	m/z (Calc)	Diff (ppm)	Diff (mDa)	Height	Height (Calc)	Height %	Height % (Calc)	Height Sum %	Height Sum% (Calc)
			223.058	223.06	8.05	1.8	15830.6	16514.9	100	100	85.4	89.1
			224.062	224.064	6.02	1.3	2701.5	2017.2	17.1	12.2	14.6	10.9
	FALSE	2-Succinylbenzoate	C11 H10 O5	68.39	222.051	222.053		7.79	7.79	1.73	6.314	N			DBSearch	68.39			(M+H)+	223.0583	19294
		Species	Ion Formula	m/z	Height	Score (MFG)	Score (MS)	Score (mass)	Score (iso. abund)	Score (iso. spacing)
		(M+H)+		223.058	15830.6		68.39	75.23	73.59	48.49
			m/z	m/z (Calc)	Diff (ppm)	Diff (mDa)	Height	Height (Calc)	Height %	Height % (Calc)	Height Sum %	Height Sum% (Calc)
			223.058	223.06	8.05	1.8	15830.6	16514.9	100	100	85.4	89.1
			224.062	224.064	6.02	1.3	2701.5	2017.2	17.1	12.2	14.6	10.9
	FALSE	Isofraxidin	C11 H10 O5	68.39	222.051	222.053		7.79	7.79	1.73	6.314	N			DBSearch	68.39			(M+H)+	223.0583	28167
		Species	Ion Formula	m/z	Height	Score (MFG)	Score (MS)	Score (mass)	Score (iso. abund)	Score (iso. spacing)
		(M+H)+		223.058	15830.6		68.39	75.23	73.59	48.49
			m/z	m/z (Calc)	Diff (ppm)	Diff (mDa)	Height	Height (Calc)	Height %	Height % (Calc)	Height Sum %	Height Sum% (Calc)
			223.058	223.06	8.05	1.8	15830.6	16514.9	100	100	85.4	89.1
			224.062	224.064	6.02	1.3	2701.5	2017.2	17.1	12.2	14.6	10.9
	FALSE	Fraxidin	C11 H10 O5	68.39	222.051	222.053		7.79	7.79	1.73	6.314	N			DBSearch	68.39			(M+H)+	223.0583	28166
		Species	Ion Formula	m/z	Height	Score (MFG)	Score (MS)	Score (mass)	Score (iso. abund)	Score (iso. spacing)
		(M+H)+		223.058	15830.6		68.39	75.23	73.59	48.49
			m/z	m/z (Calc)	Diff (ppm)	Diff (mDa)	Height	Height (Calc)	Height %	Height % (Calc)	Height Sum %	Height Sum% (Calc)
			223.058	223.06	8.05	1.8	15830.6	16514.9	100	100	85.4	89.1
			224.062	224.064	6.02	1.3	2701.5	2017.2	17.1	12.2	14.6	10.9
	FALSE	2-Hydroxy-4-hydroxymethylbenzalpyruvate	C11 H10 O5	68.39	222.051	222.053		7.79	7.79	1.73	6.314	N			DBSearch	68.39			(M+H)+	223.0583	25596
		Species	Ion Formula	m/z	Height	Score (MFG)	Score (MS)	Score (mass)	Score (iso. abund)	Score (iso. spacing)
		(M+H)+		223.058	15830.6		68.39	75.23	73.59	48.49
			m/z	m/z (Calc)	Diff (ppm)	Diff (mDa)	Height	Height (Calc)	Height %	Height % (Calc)	Height Sum %	Height Sum% (Calc)
			223.058	223.06	8.05	1.8	15830.6	16514.9	100	100	85.4	89.1
			224.062	224.064	6.02	1.3	2701.5	2017.2	17.1	12.2	14.6	10.9
	FALSE	2-Hydroxy-7-hydroxymethylchromene-2-carboxylate	C11 H10 O5	68.39	222.051	222.053		7.79	7.79	1.73	6.314	N			DBSearch	68.39			(M+H)+	223.0583	25595
		Species	Ion Formula	m/z	Height	Score (MFG)	Score (MS)	Score (mass)	Score (iso. abund)	Score (iso. spacing)
		(M+H)+		223.058	15830.6		68.39	75.23	73.59	48.49
			m/z	m/z (Calc)	Diff (ppm)	Diff (mDa)	Height	Height (Calc)	Height %	Height % (Calc)	Height Sum %	Height Sum% (Calc)
			223.058	223.06	8.05	1.8	15830.6	16514.9	100	100	85.4	89.1
			224.062	224.064	6.02	1.3	2701.5	2017.2	17.1	12.2	14.6	10.9
	FALSE	3,6-Dihydro-4-(4-methyl-3-pentenyl)-1,2-dithiin	C10 H16 S2	64.66	200.069	200.069		0.61	0.61	0.12	6.314	N			DBSearch	64.66			(M+Na)+	223.0583	9736
		Species	Ion Formula	m/z	Height	Score (MFG)	Score (MS)	Score (mass)	Score (iso. abund)	Score (iso. spacing)
		(M+Na)+		223.058	15830.6		64.66	99.85	23.51	43.65
			m/z	m/z (Calc)	Diff (ppm)	Diff (mDa)	Height	Height (Calc)	Height %	Height % (Calc)	Height Sum %	Height Sum% (Calc)
			223.058	223.059	1.16	0.3	15830.6	16461.5	100	100	85.4	88.8
			224.062	224.061	-3.06	-0.7	2701.5	2070.7	17.1	12.6	14.6	11.2
Cpd 24: Luciduline; C13 H21 N O	TRUE	24	Luciduline	C13 H21 N O	69.37	207.16				207.162						208.168	208.168	Positive	1	1	7.264	7.264	7.264			50977	23039						1		DBSearch	DBSearch			69.37	1			21041-42-9		C09872		67979	9.79	1
	Best	Name	Formula	Score	Mass	Mass (DB)	Mass (MFG)	Diff (ppm)	Diff (abs. ppm)	Diff (mDa)	RT	RT Available (DB)	RT (DB)	RT Diff	ID Source	Score (DB)	Score (MFG)	DBE	Species	m/z	Cpd ID	Notes	Library
	TRUE	Luciduline	C13 H21 N O	69.37	207.16	207.162		9.79	9.79	2.03	7.264	N			DBSearch	69.37			(M+H)+	208.1679	22956
		Species	Ion Formula	m/z	Height	Score (MFG)	Score (MS)	Score (mass)	Score (iso. abund)	Score (iso. spacing)
		(M+H)+		208.168	24756.9		69.37	66.22	67.31	78.14
			m/z	m/z (Calc)	Diff (ppm)	Diff (mDa)	Height	Height (Calc)	Height %	Height % (Calc)	Height Sum %	Height Sum% (Calc)
			208.168	208.17	8.16	1.7	23038.7	24756.9	100	100	80.3	86.3
			209.169	209.173	17.53	3.7	4921.7	3643.4	21.4	14.7	17.1	12.7
			210.174	210.176	6.81	1.4	739.9	300	3.2	1.2	2.6	1
Cpd 25: methyl (2E,6E,10R,11S)-10,11-epoxy-3,7,11-trimethyltrideca-2,6-dienoate; C17 H28 O3	TRUE	25	methyl (2E,6E,10R,11S)-10,11-epoxy-3,7,11-trimethyltrideca-2,6-dienoate	C17 H28 O3	94.46	280.204				280.204						303.194	303.193	Positive	1	1	7.803	7.803	7.803			42989	17508						1		DBSearch	DBSearch			94.46	10					C04867	LMFA01070020	45877	0	1
	Best	Name	Formula	Score	Mass	Mass (DB)	Mass (MFG)	Diff (ppm)	Diff (abs. ppm)	Diff (mDa)	RT	RT Available (DB)	RT (DB)	RT Diff	ID Source	Score (DB)	Score (MFG)	DBE	Species	m/z	Cpd ID	Notes	Library
	TRUE	methyl (2E,6E,10R,11S)-10,11-epoxy-3,7,11-trimethyltrideca-2,6-dienoate	C17 H28 O3	94.46	280.204	280.204		0	0	0	7.803	N			DBSearch	94.46			(M+Na)+	303.1928	20146
		Species	Ion Formula	m/z	Height	Score (MFG)	Score (MS)	Score (mass)	Score (iso. abund)	Score (iso. spacing)
		(M+Na)+		303.193	18342.2		94.46	100	87.98	91.14
			m/z	m/z (Calc)	Diff (ppm)	Diff (mDa)	Height	Height (Calc)	Height %	Height % (Calc)	Height Sum %	Height Sum% (Calc)
			303.193	303.193	0.74	0.2	17508.3	18342.2	100	100	78.8	82.6
			304.197	304.197	-0.89	-0.3	3880.2	3452.6	22.2	18.8	17.5	15.5
			305.203	305.199	-11.47	-3.5	826	419.8	4.7	2.3	3.7	1.9
	FALSE	12S-HHTrE	C17 H28 O3	94.46	280.204	280.204		0	0	0	7.803	N			DBSearch	94.46			(M+Na)+	303.1928	11539	12S-hydroxy-5Z,8E,10E-heptadecatrienoic acid http://www.lipidmaps.org/data/get_lm_lipids_dbgif.php?LM_ID=LMFA03050002&NAME=12S-HHTrE
		Species	Ion Formula	m/z	Height	Score (MFG)	Score (MS)	Score (mass)	Score (iso. abund)	Score (iso. spacing)
		(M+Na)+		303.193	17508.3		94.46	100	87.98	91.14
			m/z	m/z (Calc)	Diff (ppm)	Diff (mDa)	Height	Height (Calc)	Height %	Height % (Calc)	Height Sum %	Height Sum% (Calc)
			303.193	303.193	0.74	0.2	17508.3	18342.2	100	100	78.8	82.6
			304.197	304.197	-0.89	-0.3	3880.2	3452.6	22.2	18.8	17.5	15.5
			305.203	305.199	-11.47	-3.5	826	419.8	4.7	2.3	3.7	1.9
	FALSE	Valeracetate	C17 H28 O3	94.46	280.204	280.204		0	0	0	7.803	N			DBSearch	94.46			(M+Na)+	303.1928	557
		Species	Ion Formula	m/z	Height	Score (MFG)	Score (MS)	Score (mass)	Score (iso. abund)	Score (iso. spacing)
		(M+Na)+		303.193	17508.3		94.46	100	87.98	91.14
			m/z	m/z (Calc)	Diff (ppm)	Diff (mDa)	Height	Height (Calc)	Height %	Height % (Calc)	Height Sum %	Height Sum% (Calc)
			303.193	303.193	0.74	0.2	17508.3	18342.2	100	100	78.8	82.6
			304.197	304.197	-0.89	-0.3	3880.2	3452.6	22.2	18.8	17.5	15.5
			305.203	305.199	-11.47	-3.5	826	419.8	4.7	2.3	3.7	1.9
	FALSE	Dihydropanaxacol	C17 H28 O3	94.46	280.204	280.204		0	0	0	7.803	N			DBSearch	94.46			(M+Na)+	303.1928	7757
		Species	Ion Formula	m/z	Height	Score (MFG)	Score (MS)	Score (mass)	Score (iso. abund)	Score (iso. spacing)
		(M+Na)+		303.193	17508.3		94.46	100	87.98	91.14
			m/z	m/z (Calc)	Diff (ppm)	Diff (mDa)	Height	Height (Calc)	Height %	Height % (Calc)	Height Sum %	Height Sum% (Calc)
			303.193	303.193	0.74	0.2	17508.3	18342.2	100	100	78.8	82.6
			304.197	304.197	-0.89	-0.3	3880.2	3452.6	22.2	18.8	17.5	15.5
			305.203	305.199	-11.47	-3.5	826	419.8	4.7	2.3	3.7	1.9
	FALSE	Fauronyl acetate	C17 H28 O3	94.46	280.204	280.204		0	0	0	7.803	N			DBSearch	94.46			(M+Na)+	303.1928	4790
		Species	Ion Formula	m/z	Height	Score (MFG)	Score (MS)	Score (mass)	Score (iso. abund)	Score (iso. spacing)
		(M+Na)+		303.193	17508.3		94.46	100	87.98	91.14
			m/z	m/z (Calc)	Diff (ppm)	Diff (mDa)	Height	Height (Calc)	Height %	Height % (Calc)	Height Sum %	Height Sum% (Calc)
			303.193	303.193	0.74	0.2	17508.3	18342.2	100	100	78.8	82.6
			304.197	304.197	-0.89	-0.3	3880.2	3452.6	22.2	18.8	17.5	15.5
			305.203	305.199	-11.47	-3.5	826	419.8	4.7	2.3	3.7	1.9
	FALSE	19-Oxotestosterone	C19 H26 O3	80.12	302.186	302.188		7.97	7.97	2.41	7.803	N			DBSearch	80.12			(M+H)+	303.1928	16610
		Species	Ion Formula	m/z	Height	Score (MFG)	Score (MS)	Score (mass)	Score (iso. abund)	Score (iso. spacing)
		(M+H)+		303.193	17508.3		80.12	65.36	95.31	91.44
			m/z	m/z (Calc)	Diff (ppm)	Diff (mDa)	Height	Height (Calc)	Height %	Height % (Calc)	Height Sum %	Height Sum% (Calc)
			303.193	303.195	8.68	2.6	17508.3	17961.4	100	100	78.8	80.9
			304.197	304.199	6.99	2.1	3880.2	3767.3	22.2	21	17.5	17
			305.203	305.202	-3.28	-1	826	485.9	4.7	2.7	3.7	2.2
	FALSE	7α-hydroxyandrost-4-ene-3,17-dione	C19 H26 O3	80.12	302.186	302.188		7.97	7.97	2.41	7.803	N			DBSearch	80.12			(M+H)+	303.1928	15972
		Species	Ion Formula	m/z	Height	Score (MFG)	Score (MS)	Score (mass)	Score (iso. abund)	Score (iso. spacing)
		(M+H)+		303.193	17508.3		80.12	65.36	95.31	91.44
			m/z	m/z (Calc)	Diff (ppm)	Diff (mDa)	Height	Height (Calc)	Height %	Height % (Calc)	Height Sum %	Height Sum% (Calc)
			303.193	303.195	8.68	2.6	17508.3	17961.4	100	100	78.8	80.9
			304.197	304.199	6.99	2.1	3880.2	3767.3	22.2	21	17.5	17
			305.203	305.202	-3.28	-1	826	485.9	4.7	2.7	3.7	2.2
	FALSE	16α-hydroxyandrost-4-ene-3,17-dione	C19 H26 O3	80.12	302.186	302.188		7.97	7.97	2.41	7.803	N			DBSearch	80.12			(M+H)+	303.1928	15969
		Species	Ion Formula	m/z	Height	Score (MFG)	Score (MS)	Score (mass)	Score (iso. abund)	Score (iso. spacing)
		(M+H)+		303.193	17508.3		80.12	65.36	95.31	91.44
			m/z	m/z (Calc)	Diff (ppm)	Diff (mDa)	Height	Height (Calc)	Height %	Height % (Calc)	Height Sum %	Height Sum% (Calc)
			303.193	303.195	8.68	2.6	17508.3	17961.4	100	100	78.8	80.9
			304.197	304.199	6.99	2.1	3880.2	3767.3	22.2	21	17.5	17
			305.203	305.202	-3.28	-1	826	485.9	4.7	2.7	3.7	2.2
	FALSE	(2Z,8S,9Z)-2,9-Heptadecadiene-8-hydroxy-4,6-diyne-1-yl acetate	C19 H26 O3	80.12	302.186	302.188		7.97	7.97	2.41	7.803	N			DBSearch	80.12			(M+H)+	303.1928	9007
		Species	Ion Formula	m/z	Height	Score (MFG)	Score (MS)	Score (mass)	Score (iso. abund)	Score (iso. spacing)
		(M+H)+		303.193	17508.3		80.12	65.36	95.31	91.44
			m/z	m/z (Calc)	Diff (ppm)	Diff (mDa)	Height	Height (Calc)	Height %	Height % (Calc)	Height Sum %	Height Sum% (Calc)
			303.193	303.195	8.68	2.6	17508.3	17961.4	100	100	78.8	80.9
			304.197	304.199	6.99	2.1	3880.2	3767.3	22.2	21	17.5	17
			305.203	305.202	-3.28	-1	826	485.9	4.7	2.7	3.7	2.2
	FALSE	[8]-Dehydroshogaol	C19 H26 O3	80.12	302.186	302.188		7.97	7.97	2.41	7.803	N			DBSearch	80.12			(M+H)+	303.1928	7354
		Species	Ion Formula	m/z	Height	Score (MFG)	Score (MS)	Score (mass)	Score (iso. abund)	Score (iso. spacing)
		(M+H)+		303.193	17508.3		80.12	65.36	95.31	91.44
			m/z	m/z (Calc)	Diff (ppm)	Diff (mDa)	Height	Height (Calc)	Height %	Height % (Calc)	Height Sum %	Height Sum% (Calc)
			303.193	303.195	8.68	2.6	17508.3	17961.4	100	100	78.8	80.9
			304.197	304.199	6.99	2.1	3880.2	3767.3	22.2	21	17.5	17
			305.203	305.202	-3.28	-1	826	485.9	4.7	2.7	3.7	2.2
Cpd 26: PC-M6; C27 H35 N O3	TRUE	26	PC-M6	C27 H35 N O3	59.34	421.257				421.262						260.174	444.246	Positive	1	1	8.326	8.413	8.5			42858							1		DBSearch	DBSearch			59.34	3			133613-76-0	HMDB38568			93239	12.15	1
	Best	Name	Formula	Score	Mass	Mass (DB)	Mass (MFG)	Diff (ppm)	Diff (abs. ppm)	Diff (mDa)	RT	RT Available (DB)	RT (DB)	RT Diff	ID Source	Score (DB)	Score (MFG)	DBE	Species	m/z	Cpd ID	Notes	Library
	TRUE	PC-M6	C27 H35 N O3	59.34	421.257	421.262		12.15	12.15	5.12	8.413	N			DBSearch	59.34			(M+Na)+	444.2459	3098
		Species	Ion Formula	m/z	Height	Score (MFG)	Score (MS)	Score (mass)	Score (iso. abund)	Score (iso. spacing)
		(M+Na)+		444.246	59344.7		59.34	25.17	83.34	98.87
			m/z	m/z (Calc)	Diff (ppm)	Diff (mDa)	Height	Height (Calc)	Height %	Height % (Calc)	Height Sum %	Height Sum% (Calc)
			444.246	444.251	11.26	5	59344.7	56988.7	100	100	77.1	74
			445.249	445.254	12.12	5.4	14627.6	17144.8	24.6	30.1	19	22.3
			446.251	446.257	13.6	6.1	3001	2839.9	5.1	5	3.9	3.7
	FALSE	Proansamitocin	C25 H33 N O6	52.59	443.238	443.231		-17.47	17.47	-7.74	8.413	N			DBSearch	52.59			(M+H)+	444.2459	24947
		Species	Ion Formula	m/z	Height	Score (MFG)	Score (MS)	Score (mass)	Score (iso. abund)	Score (iso. spacing)
		(M+H)+		444.246	59344.7		52.59	5.06	93.05	99.11
			m/z	m/z (Calc)	Diff (ppm)	Diff (mDa)	Height	Height (Calc)	Height %	Height % (Calc)	Height Sum %	Height Sum% (Calc)
			444.246	444.238	-17.66	-7.8	59344.7	57858.6	100	100	77.1	75.2
			445.249	445.241	-16.75	-7.5	14627.6	16214.4	24.6	28	19	21.1
			446.251	446.244	-15.85	-7.1	3001	2900.4	5.1	5	3.9	3.8
	FALSE	N,N-Diethyl-2-[4-[6-methoxy-2-(4-methoxyphenyl)-1H-inden-3-yl]phenoxy]ethanamine	C29 H33 N O3	47	443.238	443.246		16.98	16.98	7.53	8.413	N			DBSearch	47			(M+H)+	444.2459	26727
		Species	Ion Formula	m/z	Height	Score (MFG)	Score (MS)	Score (mass)	Score (iso. abund)	Score (iso. spacing)
		(M+H)+		444.246	59344.7		47	5.96	72.21	98.83
			m/z	m/z (Calc)	Diff (ppm)	Diff (mDa)	Height	Height (Calc)	Height %	Height % (Calc)	Height Sum %	Height Sum% (Calc)
			444.246	444.253	16.68	7.4	59344.7	55827	100	100	77.1	72.5
			445.249	445.257	17.52	7.8	14627.6	17996.6	24.6	32.2	19	23.4
			446.251	446.26	19.07	8.5	3001	3149.8	5.1	5.6	3.9	4.1
Cpd 27: Licoagrodione; C20 H20 O6	TRUE	27	Licoagrodione	C20 H20 O6	77.81	356.123				356.126						137.059	357.131	Positive	1	1	8.953	9.026	9.1			51307	27297						1		DBSearch	DBSearch			77.81	10				HMDB33027			88919	7.12	1
	Best	Name	Formula	Score	Mass	Mass (DB)	Mass (MFG)	Diff (ppm)	Diff (abs. ppm)	Diff (mDa)	RT	RT Available (DB)	RT (DB)	RT Diff	ID Source	Score (DB)	Score (MFG)	DBE	Species	m/z	Cpd ID	Notes	Library
	TRUE	Licoagrodione	C20 H20 O6	77.81	356.123	356.126		7.12	7.12	2.53	9.026	N			DBSearch	77.81			(M+H)+	357.1306	7448
		Species	Ion Formula	m/z	Height	Score (MFG)	Score (MS)	Score (mass)	Score (iso. abund)	Score (iso. spacing)
		(M+H)+		357.131	29153.8		77.81	66.85	82.13	94.55
			m/z	m/z (Calc)	Diff (ppm)	Diff (mDa)	Height	Height (Calc)	Height %	Height % (Calc)	Height Sum %	Height Sum% (Calc)
			357.131	357.133	7.33	2.6	27296.9	29153.8	100	100	74.3	79.3
			358.134	358.137	8.87	3.2	7373.5	6443.4	27	22.1	20.1	17.5
			359.139	359.139	1.66	0.6	1814	1037.4	6.6	3.6	4.9	2.8
			360.152	360.142	-28.42	-10.2	274.6	124.5	1	0.4	0.7	0.3
	FALSE	Plaunol B	C20 H20 O6	77.81	356.123	356.126		7.12	7.12	2.53	9.026	N			DBSearch	77.81			(M+H)+	357.1306	22324
		Species	Ion Formula	m/z	Height	Score (MFG)	Score (MS)	Score (mass)	Score (iso. abund)	Score (iso. spacing)
		(M+H)+		357.131	27296.9		77.81	66.85	82.13	94.55
			m/z	m/z (Calc)	Diff (ppm)	Diff (mDa)	Height	Height (Calc)	Height %	Height % (Calc)	Height Sum %	Height Sum% (Calc)
			357.131	357.133	7.33	2.6	27296.9	29153.8	100	100	74.3	79.3
			358.134	358.137	8.87	3.2	7373.5	6443.4	27	22.1	20.1	17.5
			359.139	359.139	1.66	0.6	1814	1037.4	6.6	3.6	4.9	2.8
			360.152	360.142	-28.42	-10.2	274.6	124.5	1	0.4	0.7	0.3
	FALSE	Kievitone	C20 H20 O6	77.81	356.123	356.126		7.12	7.12	2.53	9.026	N			DBSearch	77.81			(M+H)+	357.1306	18902
		Species	Ion Formula	m/z	Height	Score (MFG)	Score (MS)	Score (mass)	Score (iso. abund)	Score (iso. spacing)
		(M+H)+		357.131	27296.9		77.81	66.85	82.13	94.55
			m/z	m/z (Calc)	Diff (ppm)	Diff (mDa)	Height	Height (Calc)	Height %	Height % (Calc)	Height Sum %	Height Sum% (Calc)
			357.131	357.133	7.33	2.6	27296.9	29153.8	100	100	74.3	79.3
			358.134	358.137	8.87	3.2	7373.5	6443.4	27	22.1	20.1	17.5
			359.139	359.139	1.66	0.6	1814	1037.4	6.6	3.6	4.9	2.8
			360.152	360.142	-28.42	-10.2	274.6	124.5	1	0.4	0.7	0.3
	FALSE	Licofuranone	C20 H20 O6	77.81	356.123	356.126		7.12	7.12	2.53	9.026	N			DBSearch	77.81			(M+H)+	357.1306	5546
		Species	Ion Formula	m/z	Height	Score (MFG)	Score (MS)	Score (mass)	Score (iso. abund)	Score (iso. spacing)
		(M+H)+		357.131	27296.9		77.81	66.85	82.13	94.55
			m/z	m/z (Calc)	Diff (ppm)	Diff (mDa)	Height	Height (Calc)	Height %	Height % (Calc)	Height Sum %	Height Sum% (Calc)
			357.131	357.133	7.33	2.6	27296.9	29153.8	100	100	74.3	79.3
			358.134	358.137	8.87	3.2	7373.5	6443.4	27	22.1	20.1	17.5
			359.139	359.139	1.66	0.6	1814	1037.4	6.6	3.6	4.9	2.8
			360.152	360.142	-28.42	-10.2	274.6	124.5	1	0.4	0.7	0.3
	FALSE	1,8-Dihydroxy-3,5-dimethoxy-2-prenylxanthone	C20 H20 O6	77.81	356.123	356.126		7.12	7.12	2.53	9.026	N			DBSearch	77.81			(M+H)+	357.1306	643
		Species	Ion Formula	m/z	Height	Score (MFG)	Score (MS)	Score (mass)	Score (iso. abund)	Score (iso. spacing)
		(M+H)+		357.131	27296.9		77.81	66.85	82.13	94.55
			m/z	m/z (Calc)	Diff (ppm)	Diff (mDa)	Height	Height (Calc)	Height %	Height % (Calc)	Height Sum %	Height Sum% (Calc)
			357.131	357.133	7.33	2.6	27296.9	29153.8	100	100	74.3	79.3
			358.134	358.137	8.87	3.2	7373.5	6443.4	27	22.1	20.1	17.5
			359.139	359.139	1.66	0.6	1814	1037.4	6.6	3.6	4.9	2.8
			360.152	360.142	-28.42	-10.2	274.6	124.5	1	0.4	0.7	0.3
	FALSE	Leachianone G	C20 H20 O6	77.81	356.123	356.126		7.12	7.12	2.53	9.026	N			DBSearch	77.81			(M+H)+	357.1306	28534
		Species	Ion Formula	m/z	Height	Score (MFG)	Score (MS)	Score (mass)	Score (iso. abund)	Score (iso. spacing)
		(M+H)+		357.131	27296.9		77.81	66.85	82.13	94.55
			m/z	m/z (Calc)	Diff (ppm)	Diff (mDa)	Height	Height (Calc)	Height %	Height % (Calc)	Height Sum %	Height Sum% (Calc)
			357.131	357.133	7.33	2.6	27296.9	29153.8	100	100	74.3	79.3
			358.134	358.137	8.87	3.2	7373.5	6443.4	27	22.1	20.1	17.5
			359.139	359.139	1.66	0.6	1814	1037.4	6.6	3.6	4.9	2.8
			360.152	360.142	-28.42	-10.2	274.6	124.5	1	0.4	0.7	0.3
	FALSE	Kinobeon A	C20 H20 O6	77.81	356.123	356.126		7.12	7.12	2.53	9.026	N			DBSearch	77.81			(M+H)+	357.1306	794
		Species	Ion Formula	m/z	Height	Score (MFG)	Score (MS)	Score (mass)	Score (iso. abund)	Score (iso. spacing)
		(M+H)+		357.131	27296.9		77.81	66.85	82.13	94.55
			m/z	m/z (Calc)	Diff (ppm)	Diff (mDa)	Height	Height (Calc)	Height %	Height % (Calc)	Height Sum %	Height Sum% (Calc)
			357.131	357.133	7.33	2.6	27296.9	29153.8	100	100	74.3	79.3
			358.134	358.137	8.87	3.2	7373.5	6443.4	27	22.1	20.1	17.5
			359.139	359.139	1.66	0.6	1814	1037.4	6.6	3.6	4.9	2.8
			360.152	360.142	-28.42	-10.2	274.6	124.5	1	0.4	0.7	0.3
	FALSE	Xanthoxylol	C20 H20 O6	77.81	356.123	356.126		7.12	7.12	2.53	9.026	N			DBSearch	77.81			(M+H)+	357.1306	10113
		Species	Ion Formula	m/z	Height	Score (MFG)	Score (MS)	Score (mass)	Score (iso. abund)	Score (iso. spacing)
		(M+H)+		357.131	27296.9		77.81	66.85	82.13	94.55
			m/z	m/z (Calc)	Diff (ppm)	Diff (mDa)	Height	Height (Calc)	Height %	Height % (Calc)	Height Sum %	Height Sum% (Calc)
			357.131	357.133	7.33	2.6	27296.9	29153.8	100	100	74.3	79.3
			358.134	358.137	8.87	3.2	7373.5	6443.4	27	22.1	20.1	17.5
			359.139	359.139	1.66	0.6	1814	1037.4	6.6	3.6	4.9	2.8
			360.152	360.142	-28.42	-10.2	274.6	124.5	1	0.4	0.7	0.3
	FALSE	Cubebin	C20 H20 O6	77.81	356.123	356.126		7.12	7.12	2.53	9.026	N			DBSearch	77.81			(M+H)+	357.1306	23573
		Species	Ion Formula	m/z	Height	Score (MFG)	Score (MS)	Score (mass)	Score (iso. abund)	Score (iso. spacing)
		(M+H)+		357.131	27296.9		77.81	66.85	82.13	94.55
			m/z	m/z (Calc)	Diff (ppm)	Diff (mDa)	Height	Height (Calc)	Height %	Height % (Calc)	Height Sum %	Height Sum% (Calc)
			357.131	357.133	7.33	2.6	27296.9	29153.8	100	100	74.3	79.3
			358.134	358.137	8.87	3.2	7373.5	6443.4	27	22.1	20.1	17.5
			359.139	359.139	1.66	0.6	1814	1037.4	6.6	3.6	4.9	2.8
			360.152	360.142	-28.42	-10.2	274.6	124.5	1	0.4	0.7	0.3
	FALSE	amifloxacin	C16 H19 F N4 O3	71.19	334.142	334.144		7.43	7.43	2.48	9.026	N			DBSearch	71.19			(M+Na)+	357.1306	187
		Species	Ion Formula	m/z	Height	Score (MFG)	Score (MS)	Score (mass)	Score (iso. abund)	Score (iso. spacing)
		(M+Na)+		357.131	27296.9		71.19	66.31	60.35	93.96
			m/z	m/z (Calc)	Diff (ppm)	Diff (mDa)	Height	Height (Calc)	Height %	Height % (Calc)	Height Sum %	Height Sum% (Calc)
			357.131	357.133	7.54	2.7	27296.9	30214.8	100	100	74.3	82.2
			358.134	358.136	7.72	2.8	7373.5	5770.8	27	19.1	20.1	15.7
			359.139	359.139	0.4	0.1	1814	708.3	6.6	2.3	4.9	1.9
			360.152	360.141	-30.27	-10.9	274.6	65.2	1	0.2	0.7	0.2
Cpd 28: Gibberellin A91; C19 H24 O7	TRUE	28	Gibberellin A91	C19 H24 O7	87.62	364.151				364.152						137.058	387.14	Positive	1	1	9.183	9.268	9.352			41052	20545						1		DBSearch	DBSearch			87.62	10			160965-01-5	HMDB40651			95129	2.24	1
	Best	Name	Formula	Score	Mass	Mass (DB)	Mass (MFG)	Diff (ppm)	Diff (abs. ppm)	Diff (mDa)	RT	RT Available (DB)	RT (DB)	RT Diff	ID Source	Score (DB)	Score (MFG)	DBE	Species	m/z	Cpd ID	Notes	Library
	TRUE	Gibberellin A91	C19 H24 O7	87.62	364.151	364.152		2.24	2.24	0.82	9.268	N			DBSearch	87.62			(M+Na)+	387.1402	1221
		Species	Ion Formula	m/z	Height	Score (MFG)	Score (MS)	Score (mass)	Score (iso. abund)	Score (iso. spacing)
		(M+Na)+		387.14	21630.7		87.62	95.99	81.4	78.34
			m/z	m/z (Calc)	Diff (ppm)	Diff (mDa)	Height	Height (Calc)	Height %	Height % (Calc)	Height Sum %	Height Sum% (Calc)
			387.14	387.141	3.09	1.2	20545.1	21630.7	100	100	75.9	79.9
			388.144	388.145	2.34	0.9	4622.9	4562.5	22.5	21.1	17.1	16.9
			389.151	389.147	-8.91	-3.5	1679.3	768.3	8.2	3.6	6.2	2.8
			390.154	390.15	-10.19	-4	208.6	94.4	1	0.4	0.8	0.3
	FALSE	(7R*,8R*)-3-Methoxy-3',4,7,9,9'-pentahydroxy-8,4'-oxyneolignan	C19 H24 O7	87.62	364.151	364.152		2.24	2.24	0.82	9.268	N			DBSearch	87.62			(M+Na)+	387.1402	1504
		Species	Ion Formula	m/z	Height	Score (MFG)	Score (MS)	Score (mass)	Score (iso. abund)	Score (iso. spacing)
		(M+Na)+		387.14	20545.1		87.62	95.99	81.4	78.34
			m/z	m/z (Calc)	Diff (ppm)	Diff (mDa)	Height	Height (Calc)	Height %	Height % (Calc)	Height Sum %	Height Sum% (Calc)
			387.14	387.141	3.09	1.2	20545.1	21630.7	100	100	75.9	79.9
			388.144	388.145	2.34	0.9	4622.9	4562.5	22.5	21.1	17.1	16.9
			389.151	389.147	-8.91	-3.5	1679.3	768.3	8.2	3.6	6.2	2.8
			390.154	390.15	-10.19	-4	208.6	94.4	1	0.4	0.8	0.3
	FALSE	Gibberellin A79	C19 H24 O7	87.62	364.151	364.152		2.24	2.24	0.82	9.268	N			DBSearch	87.62			(M+Na)+	387.1402	2159
		Species	Ion Formula	m/z	Height	Score (MFG)	Score (MS)	Score (mass)	Score (iso. abund)	Score (iso. spacing)
		(M+Na)+		387.14	20545.1		87.62	95.99	81.4	78.34
			m/z	m/z (Calc)	Diff (ppm)	Diff (mDa)	Height	Height (Calc)	Height %	Height % (Calc)	Height Sum %	Height Sum% (Calc)
			387.14	387.141	3.09	1.2	20545.1	21630.7	100	100	75.9	79.9
			388.144	388.145	2.34	0.9	4622.9	4562.5	22.5	21.1	17.1	16.9
			389.151	389.147	-8.91	-3.5	1679.3	768.3	8.2	3.6	6.2	2.8
			390.154	390.15	-10.19	-4	208.6	94.4	1	0.4	0.8	0.3
	FALSE	Gibberellin A76	C19 H24 O7	87.62	364.151	364.152		2.24	2.24	0.82	9.268	N			DBSearch	87.62			(M+Na)+	387.1402	4449
		Species	Ion Formula	m/z	Height	Score (MFG)	Score (MS)	Score (mass)	Score (iso. abund)	Score (iso. spacing)
		(M+Na)+		387.14	20545.1		87.62	95.99	81.4	78.34
			m/z	m/z (Calc)	Diff (ppm)	Diff (mDa)	Height	Height (Calc)	Height %	Height % (Calc)	Height Sum %	Height Sum% (Calc)
			387.14	387.141	3.09	1.2	20545.1	21630.7	100	100	75.9	79.9
			388.144	388.145	2.34	0.9	4622.9	4562.5	22.5	21.1	17.1	16.9
			389.151	389.147	-8.91	-3.5	1679.3	768.3	8.2	3.6	6.2	2.8
			390.154	390.15	-10.19	-4	208.6	94.4	1	0.4	0.8	0.3
	FALSE	Gibberellin A72	C19 H24 O7	87.62	364.151	364.152		2.24	2.24	0.82	9.268	N			DBSearch	87.62			(M+Na)+	387.1402	4455
		Species	Ion Formula	m/z	Height	Score (MFG)	Score (MS)	Score (mass)	Score (iso. abund)	Score (iso. spacing)
		(M+Na)+		387.14	20545.1		87.62	95.99	81.4	78.34
			m/z	m/z (Calc)	Diff (ppm)	Diff (mDa)	Height	Height (Calc)	Height %	Height % (Calc)	Height Sum %	Height Sum% (Calc)
			387.14	387.141	3.09	1.2	20545.1	21630.7	100	100	75.9	79.9
			388.144	388.145	2.34	0.9	4622.9	4562.5	22.5	21.1	17.1	16.9
			389.151	389.147	-8.91	-3.5	1679.3	768.3	8.2	3.6	6.2	2.8
			390.154	390.15	-10.19	-4	208.6	94.4	1	0.4	0.8	0.3
	FALSE	Gibberellin A8	C19 H24 O7	87.62	364.151	364.152		2.24	2.24	0.82	9.268	N			DBSearch	87.62			(M+Na)+	387.1402	19638
		Species	Ion Formula	m/z	Height	Score (MFG)	Score (MS)	Score (mass)	Score (iso. abund)	Score (iso. spacing)
		(M+Na)+		387.14	20545.1		87.62	95.99	81.4	78.34
			m/z	m/z (Calc)	Diff (ppm)	Diff (mDa)	Height	Height (Calc)	Height %	Height % (Calc)	Height Sum %	Height Sum% (Calc)
			387.14	387.141	3.09	1.2	20545.1	21630.7	100	100	75.9	79.9
			388.144	388.145	2.34	0.9	4622.9	4562.5	22.5	21.1	17.1	16.9
			389.151	389.147	-8.91	-3.5	1679.3	768.3	8.2	3.6	6.2	2.8
			390.154	390.15	-10.19	-4	208.6	94.4	1	0.4	0.8	0.3
	FALSE	Gibberellin A50	C19 H24 O7	87.62	364.151	364.152		2.24	2.24	0.82	9.268	N			DBSearch	87.62			(M+Na)+	387.1402	5959
		Species	Ion Formula	m/z	Height	Score (MFG)	Score (MS)	Score (mass)	Score (iso. abund)	Score (iso. spacing)
		(M+Na)+		387.14	20545.1		87.62	95.99	81.4	78.34
			m/z	m/z (Calc)	Diff (ppm)	Diff (mDa)	Height	Height (Calc)	Height %	Height % (Calc)	Height Sum %	Height Sum% (Calc)
			387.14	387.141	3.09	1.2	20545.1	21630.7	100	100	75.9	79.9
			388.144	388.145	2.34	0.9	4622.9	4562.5	22.5	21.1	17.1	16.9
			389.151	389.147	-8.91	-3.5	1679.3	768.3	8.2	3.6	6.2	2.8
			390.154	390.15	-10.19	-4	208.6	94.4	1	0.4	0.8	0.3
	FALSE	Zexbrevin B	C19 H24 O7	87.62	364.151	364.152		2.24	2.24	0.82	9.268	N			DBSearch	87.62			(M+Na)+	387.1402	22729
		Species	Ion Formula	m/z	Height	Score (MFG)	Score (MS)	Score (mass)	Score (iso. abund)	Score (iso. spacing)
		(M+Na)+		387.14	20545.1		87.62	95.99	81.4	78.34
			m/z	m/z (Calc)	Diff (ppm)	Diff (mDa)	Height	Height (Calc)	Height %	Height % (Calc)	Height Sum %	Height Sum% (Calc)
			387.14	387.141	3.09	1.2	20545.1	21630.7	100	100	75.9	79.9
			388.144	388.145	2.34	0.9	4622.9	4562.5	22.5	21.1	17.1	16.9
			389.151	389.147	-8.91	-3.5	1679.3	768.3	8.2	3.6	6.2	2.8
			390.154	390.15	-10.19	-4	208.6	94.4	1	0.4	0.8	0.3
	FALSE	Gibberellin A49	C19 H24 O7	87.62	364.151	364.152		2.24	2.24	0.82	9.268	N			DBSearch	87.62			(M+Na)+	387.1402	5947
		Species	Ion Formula	m/z	Height	Score (MFG)	Score (MS)	Score (mass)	Score (iso. abund)	Score (iso. spacing)
		(M+Na)+		387.14	20545.1		87.62	95.99	81.4	78.34
			m/z	m/z (Calc)	Diff (ppm)	Diff (mDa)	Height	Height (Calc)	Height %	Height % (Calc)	Height Sum %	Height Sum% (Calc)
			387.14	387.141	3.09	1.2	20545.1	21630.7	100	100	75.9	79.9
			388.144	388.145	2.34	0.9	4622.9	4562.5	22.5	21.1	17.1	16.9
			389.151	389.147	-8.91	-3.5	1679.3	768.3	8.2	3.6	6.2	2.8
			390.154	390.15	-10.19	-4	208.6	94.4	1	0.4	0.8	0.3
	FALSE	Vernomygdin	C19 H24 O7	87.62	364.151	364.152		2.24	2.24	0.82	9.268	N			DBSearch	87.62			(M+Na)+	387.1402	22711
		Species	Ion Formula	m/z	Height	Score (MFG)	Score (MS)	Score (mass)	Score (iso. abund)	Score (iso. spacing)
		(M+Na)+		387.14	20545.1		87.62	95.99	81.4	78.34
			m/z	m/z (Calc)	Diff (ppm)	Diff (mDa)	Height	Height (Calc)	Height %	Height % (Calc)	Height Sum %	Height Sum% (Calc)
			387.14	387.141	3.09	1.2	20545.1	21630.7	100	100	75.9	79.9
			388.144	388.145	2.34	0.9	4622.9	4562.5	22.5	21.1	17.1	16.9
			389.151	389.147	-8.91	-3.5	1679.3	768.3	8.2	3.6	6.2	2.8
			390.154	390.15	-10.19	-4	208.6	94.4	1	0.4	0.8	0.3
Cpd 29: Riesling acetal; C13 H22 O3	TRUE	29	Riesling acetal	C13 H22 O3	96.58	226.157				226.157						175.147	249.147	Positive	1	1	9.34	9.42	9.5			52502	132100						1		DBSearch	DBSearch			96.58	10				HMDB37562			92419	-2.77	1
	Best	Name	Formula	Score	Mass	Mass (DB)	Mass (MFG)	Diff (ppm)	Diff (abs. ppm)	Diff (mDa)	RT	RT Available (DB)	RT (DB)	RT Diff	ID Source	Score (DB)	Score (MFG)	DBE	Species	m/z	Cpd ID	Notes	Library
	TRUE	Riesling acetal	C13 H22 O3	96.58	226.157	226.157		-2.77	2.77	-0.63	9.42	N			DBSearch	96.58			(M+Na)+	249.1467	3922
		Species	Ion Formula	m/z	Height	Score (MFG)	Score (MS)	Score (mass)	Score (iso. abund)	Score (iso. spacing)
		(M+Na)+		249.147	135517		96.58	96.4	95.54	98.18
			m/z	m/z (Calc)	Diff (ppm)	Diff (mDa)	Height	Height (Calc)	Height %	Height % (Calc)	Height Sum %	Height Sum% (Calc)
			249.147	249.146	-2.28	-0.6	132100	135517	100	100	84	86.2
			250.15	250.149	-2.1	-0.5	21689.4	19552	16.4	14.4	13.8	12.4
			251.155	251.152	-14.06	-3.5	3421.7	2142.8	2.6	1.6	2.2	1.4
	FALSE	4,5-Dihydrovomifoliol	C13 H22 O3	96.58	226.157	226.157		-2.77	2.77	-0.63	9.42	N			DBSearch	96.58			(M+Na)+	249.1467	1255
		Species	Ion Formula	m/z	Height	Score (MFG)	Score (MS)	Score (mass)	Score (iso. abund)	Score (iso. spacing)
		(M+Na)+		249.147	132100		96.58	96.4	95.54	98.18
			m/z	m/z (Calc)	Diff (ppm)	Diff (mDa)	Height	Height (Calc)	Height %	Height % (Calc)	Height Sum %	Height Sum% (Calc)
			249.147	249.146	-2.28	-0.6	132100	135517	100	100	84	86.2
			250.15	250.149	-2.1	-0.5	21689.4	19552	16.4	14.4	13.8	12.4
			251.155	251.152	-14.06	-3.5	3421.7	2142.8	2.6	1.6	2.2	1.4
	FALSE	Eugenyl isovalerate	C15 H20 O3	87.92	248.139	248.141		7.18	7.18	1.78	9.42	N			DBSearch	87.92			(M+H)+	249.1467	6633
		Species	Ion Formula	m/z	Height	Score (MFG)	Score (MS)	Score (mass)	Score (iso. abund)	Score (iso. spacing)
		(M+H)+		249.147	132100		87.92	75.85	99.33	98.36
			m/z	m/z (Calc)	Diff (ppm)	Diff (mDa)	Height	Height (Calc)	Height %	Height % (Calc)	Height Sum %	Height Sum% (Calc)
			249.147	249.149	7.38	1.8	132100	132688	100	100	84	84.4
			250.15	250.152	7.47	1.9	21689.4	21998.8	16.4	16.6	13.8	14
			251.155	251.155	-3.86	-1	3421.7	2525.2	2.6	1.9	2.2	1.6
	FALSE	Heliannuol C	C15 H20 O3	87.92	248.139	248.141		7.18	7.18	1.78	9.42	N			DBSearch	87.92			(M+H)+	249.1467	5885
		Species	Ion Formula	m/z	Height	Score (MFG)	Score (MS)	Score (mass)	Score (iso. abund)	Score (iso. spacing)
		(M+H)+		249.147	132100		87.92	75.85	99.33	98.36
			m/z	m/z (Calc)	Diff (ppm)	Diff (mDa)	Height	Height (Calc)	Height %	Height % (Calc)	Height Sum %	Height Sum% (Calc)
			249.147	249.149	7.38	1.8	132100	132688	100	100	84	84.4
			250.15	250.152	7.47	1.9	21689.4	21998.8	16.4	16.6	13.8	14
			251.155	251.155	-3.86	-1	3421.7	2525.2	2.6	1.9	2.2	1.6
	FALSE	Heliannuol B	C15 H20 O3	87.92	248.139	248.141		7.18	7.18	1.78	9.42	N			DBSearch	87.92			(M+H)+	249.1467	5884
		Species	Ion Formula	m/z	Height	Score (MFG)	Score (MS)	Score (mass)	Score (iso. abund)	Score (iso. spacing)
		(M+H)+		249.147	132100		87.92	75.85	99.33	98.36
			m/z	m/z (Calc)	Diff (ppm)	Diff (mDa)	Height	Height (Calc)	Height %	Height % (Calc)	Height Sum %	Height Sum% (Calc)
			249.147	249.149	7.38	1.8	132100	132688	100	100	84	84.4
			250.15	250.152	7.47	1.9	21689.4	21998.8	16.4	16.6	13.8	14
			251.155	251.155	-3.86	-1	3421.7	2525.2	2.6	1.9	2.2	1.6
	FALSE	4-Epiisoinuviscolide	C15 H20 O3	87.92	248.139	248.141		7.18	7.18	1.78	9.42	N			DBSearch	87.92			(M+H)+	249.1467	8739
		Species	Ion Formula	m/z	Height	Score (MFG)	Score (MS)	Score (mass)	Score (iso. abund)	Score (iso. spacing)
		(M+H)+		249.147	132100		87.92	75.85	99.33	98.36
			m/z	m/z (Calc)	Diff (ppm)	Diff (mDa)	Height	Height (Calc)	Height %	Height % (Calc)	Height Sum %	Height Sum% (Calc)
			249.147	249.149	7.38	1.8	132100	132688	100	100	84	84.4
			250.15	250.152	7.47	1.9	21689.4	21998.8	16.4	16.6	13.8	14
			251.155	251.155	-3.86	-1	3421.7	2525.2	2.6	1.9	2.2	1.6
	FALSE	Heliannuol E	C15 H20 O3	87.92	248.139	248.141		7.18	7.18	1.78	9.42	N			DBSearch	87.92			(M+H)+	249.1467	6882
		Species	Ion Formula	m/z	Height	Score (MFG)	Score (MS)	Score (mass)	Score (iso. abund)	Score (iso. spacing)
		(M+H)+		249.147	132100		87.92	75.85	99.33	98.36
			m/z	m/z (Calc)	Diff (ppm)	Diff (mDa)	Height	Height (Calc)	Height %	Height % (Calc)	Height Sum %	Height Sum% (Calc)
			249.147	249.149	7.38	1.8	132100	132688	100	100	84	84.4
			250.15	250.152	7.47	1.9	21689.4	21998.8	16.4	16.6	13.8	14
			251.155	251.155	-3.86	-1	3421.7	2525.2	2.6	1.9	2.2	1.6
	FALSE	(1(10)E,4beta,5alpha,8beta)-4,5-Epoxy-1(10),11(13)-germacradien-12,8-olide	C15 H20 O3	87.92	248.139	248.141		7.18	7.18	1.78	9.42	N			DBSearch	87.92			(M+H)+	249.1467	8731
		Species	Ion Formula	m/z	Height	Score (MFG)	Score (MS)	Score (mass)	Score (iso. abund)	Score (iso. spacing)
		(M+H)+		249.147	132100		87.92	75.85	99.33	98.36
			m/z	m/z (Calc)	Diff (ppm)	Diff (mDa)	Height	Height (Calc)	Height %	Height % (Calc)	Height Sum %	Height Sum% (Calc)
			249.147	249.149	7.38	1.8	132100	132688	100	100	84	84.4
			250.15	250.152	7.47	1.9	21689.4	21998.8	16.4	16.6	13.8	14
			251.155	251.155	-3.86	-1	3421.7	2525.2	2.6	1.9	2.2	1.6
	FALSE	Pseudoisoeugenol 2-methylbutanoate	C15 H20 O3	87.92	248.139	248.141		7.18	7.18	1.78	9.42	N			DBSearch	87.92			(M+H)+	249.1467	5568
		Species	Ion Formula	m/z	Height	Score (MFG)	Score (MS)	Score (mass)	Score (iso. abund)	Score (iso. spacing)
		(M+H)+		249.147	132100		87.92	75.85	99.33	98.36
			m/z	m/z (Calc)	Diff (ppm)	Diff (mDa)	Height	Height (Calc)	Height %	Height % (Calc)	Height Sum %	Height Sum% (Calc)
			249.147	249.149	7.38	1.8	132100	132688	100	100	84	84.4
			250.15	250.152	7.47	1.9	21689.4	21998.8	16.4	16.6	13.8	14
			251.155	251.155	-3.86	-1	3421.7	2525.2	2.6	1.9	2.2	1.6
	FALSE	(S)-Pterosin D	C15 H20 O3	87.92	248.139	248.141		7.18	7.18	1.78	9.42	N			DBSearch	87.92			(M+H)+	249.1467	5813
		Species	Ion Formula	m/z	Height	Score (MFG)	Score (MS)	Score (mass)	Score (iso. abund)	Score (iso. spacing)
		(M+H)+		249.147	132100		87.92	75.85	99.33	98.36
			m/z	m/z (Calc)	Diff (ppm)	Diff (mDa)	Height	Height (Calc)	Height %	Height % (Calc)	Height Sum %	Height Sum% (Calc)
			249.147	249.149	7.38	1.8	132100	132688	100	100	84	84.4
			250.15	250.152	7.47	1.9	21689.4	21998.8	16.4	16.6	13.8	14
			251.155	251.155	-3.86	-1	3421.7	2525.2	2.6	1.9	2.2	1.6
Cpd 30: 11-Hydroxy-9-tridecenoic acid; C13 H24 O3	TRUE	30	11-Hydroxy-9-tridecenoic acid	C13 H24 O3	93.86	228.173				228.173						133.099	251.162	Positive	1	1	10.108	10.195	10.282			53515							1		DBSearch	DBSearch			93.86	10			105798-56-9	HMDB35881			91087	-0.44	1
	Best	Name	Formula	Score	Mass	Mass (DB)	Mass (MFG)	Diff (ppm)	Diff (abs. ppm)	Diff (mDa)	RT	RT Available (DB)	RT (DB)	RT Diff	ID Source	Score (DB)	Score (MFG)	DBE	Species	m/z	Cpd ID	Notes	Library
	TRUE	11-Hydroxy-9-tridecenoic acid	C13 H24 O3	93.86	228.173	228.173		-0.44	0.44	-0.1	10.195	N			DBSearch	93.86			(M+Na)+	251.1617	5262
		Species	Ion Formula	m/z	Height	Score (MFG)	Score (MS)	Score (mass)	Score (iso. abund)	Score (iso. spacing)
		(M+Na)+		251.162	28696.8		93.86	99.91	81.91	96.12
			m/z	m/z (Calc)	Diff (ppm)	Diff (mDa)	Height	Height (Calc)	Height %	Height % (Calc)	Height Sum %	Height Sum% (Calc)
			251.162	251.162	0.09	0	27166	28696.8	100	100	81.6	86.2
			252.166	252.165	-2.88	-0.7	4732.2	4146.9	17.4	14.5	14.2	12.5
			253.168	253.168	-1.46	-0.4	1400.3	454.7	5.2	1.6	4.2	1.4
	FALSE	Menthone 1,2-glyceryl ketal	C13 H24 O3	93.86	228.173	228.173		-0.44	0.44	-0.1	10.195	N			DBSearch	93.86			(M+Na)+	251.1617	5052
		Species	Ion Formula	m/z	Height	Score (MFG)	Score (MS)	Score (mass)	Score (iso. abund)	Score (iso. spacing)
		(M+Na)+		251.162	27166		93.86	99.91	81.91	96.12
			m/z	m/z (Calc)	Diff (ppm)	Diff (mDa)	Height	Height (Calc)	Height %	Height % (Calc)	Height Sum %	Height Sum% (Calc)
			251.162	251.162	0.09	0	27166	28696.8	100	100	81.6	86.2
			252.166	252.165	-2.88	-0.7	4732.2	4146.9	17.4	14.5	14.2	12.5
			253.168	253.168	-1.46	-0.4	1400.3	454.7	5.2	1.6	4.2	1.4
	FALSE	Menthone 1,3-glyceryl ketal	C13 H24 O3	93.86	228.173	228.173		-0.44	0.44	-0.1	10.195	N			DBSearch	93.86			(M+Na)+	251.1617	1797
		Species	Ion Formula	m/z	Height	Score (MFG)	Score (MS)	Score (mass)	Score (iso. abund)	Score (iso. spacing)
		(M+Na)+		251.162	27166		93.86	99.91	81.91	96.12
			m/z	m/z (Calc)	Diff (ppm)	Diff (mDa)	Height	Height (Calc)	Height %	Height % (Calc)	Height Sum %	Height Sum% (Calc)
			251.162	251.162	0.09	0	27166	28696.8	100	100	81.6	86.2
			252.166	252.165	-2.88	-0.7	4732.2	4146.9	17.4	14.5	14.2	12.5
			253.168	253.168	-1.46	-0.4	1400.3	454.7	5.2	1.6	4.2	1.4
	FALSE	Menthyl lactate	C13 H24 O3	93.86	228.173	228.173		-0.44	0.44	-0.1	10.195	N			DBSearch	93.86			(M+Na)+	251.1617	4168
		Species	Ion Formula	m/z	Height	Score (MFG)	Score (MS)	Score (mass)	Score (iso. abund)	Score (iso. spacing)
		(M+Na)+		251.162	27166		93.86	99.91	81.91	96.12
			m/z	m/z (Calc)	Diff (ppm)	Diff (mDa)	Height	Height (Calc)	Height %	Height % (Calc)	Height Sum %	Height Sum% (Calc)
			251.162	251.162	0.09	0	27166	28696.8	100	100	81.6	86.2
			252.166	252.165	-2.88	-0.7	4732.2	4146.9	17.4	14.5	14.2	12.5
			253.168	253.168	-1.46	-0.4	1400.3	454.7	5.2	1.6	4.2	1.4
	FALSE	13-Hydroxymarasmene	C15 H22 O3	78.2	250.155	250.157		9.24	9.24	2.31	10.195	N			DBSearch	78.2			(M+H)+	251.1617	5133
		Species	Ion Formula	m/z	Height	Score (MFG)	Score (MS)	Score (mass)	Score (iso. abund)	Score (iso. spacing)
		(M+H)+		251.162	27166		78.2	63.03	88.58	96.11
			m/z	m/z (Calc)	Diff (ppm)	Diff (mDa)	Height	Height (Calc)	Height %	Height % (Calc)	Height Sum %	Height Sum% (Calc)
			251.162	251.164	9.67	2.4	27166	28097.8	100	100	81.6	84.4
			252.166	252.168	6.62	1.7	4732.2	4664.9	17.4	16.6	14.2	14
			253.168	253.17	8.66	2.2	1400.3	535.8	5.2	1.9	4.2	1.6
	FALSE	3beta-Dihydroxymarasmene	C15 H22 O3	78.2	250.155	250.157		9.24	9.24	2.31	10.195	N			DBSearch	78.2			(M+H)+	251.1617	5134
		Species	Ion Formula	m/z	Height	Score (MFG)	Score (MS)	Score (mass)	Score (iso. abund)	Score (iso. spacing)
		(M+H)+		251.162	27166		78.2	63.03	88.58	96.11
			m/z	m/z (Calc)	Diff (ppm)	Diff (mDa)	Height	Height (Calc)	Height %	Height % (Calc)	Height Sum %	Height Sum% (Calc)
			251.162	251.164	9.67	2.4	27166	28097.8	100	100	81.6	84.4
			252.166	252.168	6.62	1.7	4732.2	4664.9	17.4	16.6	14.2	14
			253.168	253.17	8.66	2.2	1400.3	535.8	5.2	1.9	4.2	1.6
	FALSE	Ketosantalic acid	C15 H22 O3	78.2	250.155	250.157		9.24	9.24	2.31	10.195	N			DBSearch	78.2			(M+H)+	251.1617	5693
		Species	Ion Formula	m/z	Height	Score (MFG)	Score (MS)	Score (mass)	Score (iso. abund)	Score (iso. spacing)
		(M+H)+		251.162	27166		78.2	63.03	88.58	96.11
			m/z	m/z (Calc)	Diff (ppm)	Diff (mDa)	Height	Height (Calc)	Height %	Height % (Calc)	Height Sum %	Height Sum% (Calc)
			251.162	251.164	9.67	2.4	27166	28097.8	100	100	81.6	84.4
			252.166	252.168	6.62	1.7	4732.2	4664.9	17.4	16.6	14.2	14
			253.168	253.17	8.66	2.2	1400.3	535.8	5.2	1.9	4.2	1.6
	FALSE	3-Hydroxytrichothecene	C15 H22 O3	78.2	250.155	250.157		9.24	9.24	2.31	10.195	N			DBSearch	78.2			(M+H)+	251.1617	5345
		Species	Ion Formula	m/z	Height	Score (MFG)	Score (MS)	Score (mass)	Score (iso. abund)	Score (iso. spacing)
		(M+H)+		251.162	27166		78.2	63.03	88.58	96.11
			m/z	m/z (Calc)	Diff (ppm)	Diff (mDa)	Height	Height (Calc)	Height %	Height % (Calc)	Height Sum %	Height Sum% (Calc)
			251.162	251.164	9.67	2.4	27166	28097.8	100	100	81.6	84.4
			252.166	252.168	6.62	1.7	4732.2	4664.9	17.4	16.6	14.2	14
			253.168	253.17	8.66	2.2	1400.3	535.8	5.2	1.9	4.2	1.6
	FALSE	3-Ketoapotrichothecene	C15 H22 O3	78.2	250.155	250.157		9.24	9.24	2.31	10.195	N			DBSearch	78.2			(M+H)+	251.1617	4720
		Species	Ion Formula	m/z	Height	Score (MFG)	Score (MS)	Score (mass)	Score (iso. abund)	Score (iso. spacing)
		(M+H)+		251.162	27166		78.2	63.03	88.58	96.11
			m/z	m/z (Calc)	Diff (ppm)	Diff (mDa)	Height	Height (Calc)	Height %	Height % (Calc)	Height Sum %	Height Sum% (Calc)
			251.162	251.164	9.67	2.4	27166	28097.8	100	100	81.6	84.4
			252.166	252.168	6.62	1.7	4732.2	4664.9	17.4	16.6	14.2	14
			253.168	253.17	8.66	2.2	1400.3	535.8	5.2	1.9	4.2	1.6
	FALSE	Valerenolic acid	C15 H22 O3	78.2	250.155	250.157		9.24	9.24	2.31	10.195	N			DBSearch	78.2			(M+H)+	251.1617	4711
		Species	Ion Formula	m/z	Height	Score (MFG)	Score (MS)	Score (mass)	Score (iso. abund)	Score (iso. spacing)
		(M+H)+		251.162	27166		78.2	63.03	88.58	96.11
			m/z	m/z (Calc)	Diff (ppm)	Diff (mDa)	Height	Height (Calc)	Height %	Height % (Calc)	Height Sum %	Height Sum% (Calc)
			251.162	251.164	9.67	2.4	27166	28097.8	100	100	81.6	84.4
			252.166	252.168	6.62	1.7	4732.2	4664.9	17.4	16.6	14.2	14
			253.168	253.17	8.66	2.2	1400.3	535.8	5.2	1.9	4.2	1.6
Compound 31	TRUE	31														246.241	246.241	Positive	1	1	10.178	10.264	10.349			39901							1																1
Cpd 32: 1,8-Heptadecadiene-4,6-diyne-3,10-diol; C17 H24 O2	TRUE	32	1,8-Heptadecadiene-4,6-diyne-3,10-diol	C17 H24 O2	83.62	260.178				260.178						147.079	283.167	Positive	1	1	10.986	11.061	11.136			94065							1		DBSearch	DBSearch			83.62	8			63910-76-9	HMDB38781			93424	-0.17	1
	Best	Name	Formula	Score	Mass	Mass (DB)	Mass (MFG)	Diff (ppm)	Diff (abs. ppm)	Diff (mDa)	RT	RT Available (DB)	RT (DB)	RT Diff	ID Source	Score (DB)	Score (MFG)	DBE	Species	m/z	Cpd ID	Notes	Library
	TRUE	1,8-Heptadecadiene-4,6-diyne-3,10-diol	C17 H24 O2	83.62	260.178	260.178		-0.17	0.17	-0.04	11.061	N			DBSearch	83.62			(M+Na)+	283.1668	2911
		Species	Ion Formula	m/z	Height	Score (MFG)	Score (MS)	Score (mass)	Score (iso. abund)	Score (iso. spacing)
		(M+Na)+		283.167	29086.8		83.62	99.98	85.52	48.6
			m/z	m/z (Calc)	Diff (ppm)	Diff (mDa)	Height	Height (Calc)	Height %	Height % (Calc)	Height Sum %	Height Sum% (Calc)
			283.167	283.167	0.15	0	28351.9	29086.8	100	100	82.1	84.2
			284.171	284.17	-1.52	-0.4	6185.5	5450.6	21.8	18.7	17.9	15.8
	FALSE	Virol A	C17 H24 O2	83.62	260.178	260.178		-0.17	0.17	-0.04	11.061	N			DBSearch	83.62			(M+Na)+	283.1668	30117
		Species	Ion Formula	m/z	Height	Score (MFG)	Score (MS)	Score (mass)	Score (iso. abund)	Score (iso. spacing)
		(M+Na)+		283.167	28351.9		83.62	99.98	85.52	48.6
			m/z	m/z (Calc)	Diff (ppm)	Diff (mDa)	Height	Height (Calc)	Height %	Height % (Calc)	Height Sum %	Height Sum% (Calc)
			283.167	283.167	0.15	0	28351.9	29086.8	100	100	82.1	84.2
			284.171	284.17	-1.52	-0.4	6185.5	5450.6	21.8	18.7	17.9	15.8
	FALSE	Miltirone	C19 H22 O2	68.49	282.16	282.162		8.37	8.37	2.36	11.061	N			DBSearch	68.49			(M+H)+	283.1668	25408
		Species	Ion Formula	m/z	Height	Score (MFG)	Score (MS)	Score (mass)	Score (iso. abund)	Score (iso. spacing)
		(M+H)+		283.167	28351.9		68.49	64.73	91.37	48.56
			m/z	m/z (Calc)	Diff (ppm)	Diff (mDa)	Height	Height (Calc)	Height %	Height % (Calc)	Height Sum %	Height Sum% (Calc)
			283.167	283.169	8.64	2.4	28351.9	28569.1	100	100	82.1	82.7
			284.171	284.173	6.92	2	6185.5	5968.3	21.8	20.9	17.9	17.3
	FALSE	4-Prenyldihydropinosylvin	C19 H22 O2	68.49	282.16	282.162		8.37	8.37	2.36	11.061	N			DBSearch	68.49			(M+H)+	283.1668	23334
		Species	Ion Formula	m/z	Height	Score (MFG)	Score (MS)	Score (mass)	Score (iso. abund)	Score (iso. spacing)
		(M+H)+		283.167	28351.9		68.49	64.73	91.37	48.56
			m/z	m/z (Calc)	Diff (ppm)	Diff (mDa)	Height	Height (Calc)	Height %	Height % (Calc)	Height Sum %	Height Sum% (Calc)
			283.167	283.169	8.64	2.4	28351.9	28569.1	100	100	82.1	82.7
			284.171	284.173	6.92	2	6185.5	5968.3	21.8	20.9	17.9	17.3
	FALSE	(-)-(E)-1-(4-Hydroxyphenyl)-7-phenyl-6-hepten-3-ol	C19 H22 O2	68.49	282.16	282.162		8.37	8.37	2.36	11.061	N			DBSearch	68.49			(M+H)+	283.1668	824
		Species	Ion Formula	m/z	Height	Score (MFG)	Score (MS)	Score (mass)	Score (iso. abund)	Score (iso. spacing)
		(M+H)+		283.167	28351.9		68.49	64.73	91.37	48.56
			m/z	m/z (Calc)	Diff (ppm)	Diff (mDa)	Height	Height (Calc)	Height %	Height % (Calc)	Height Sum %	Height Sum% (Calc)
			283.167	283.169	8.64	2.4	28351.9	28569.1	100	100	82.1	82.7
			284.171	284.173	6.92	2	6185.5	5968.3	21.8	20.9	17.9	17.3
	FALSE	3-Hydroxy-1-methylestra-1,3,5(10),6-tetraen-17-one	C19 H22 O2	68.49	282.16	282.162		8.37	8.37	2.36	11.061	N			DBSearch	68.49			(M+H)+	283.1668	26707
		Species	Ion Formula	m/z	Height	Score (MFG)	Score (MS)	Score (mass)	Score (iso. abund)	Score (iso. spacing)
		(M+H)+		283.167	28351.9		68.49	64.73	91.37	48.56
			m/z	m/z (Calc)	Diff (ppm)	Diff (mDa)	Height	Height (Calc)	Height %	Height % (Calc)	Height Sum %	Height Sum% (Calc)
			283.167	283.169	8.64	2.4	28351.9	28569.1	100	100	82.1	82.7
			284.171	284.173	6.92	2	6185.5	5968.3	21.8	20.9	17.9	17.3
	FALSE	Diethylstilbestrol monomethyl ether	C19 H22 O2	68.49	282.16	282.162		8.37	8.37	2.36	11.061	N			DBSearch	68.49			(M+H)+	283.1668	26002
		Species	Ion Formula	m/z	Height	Score (MFG)	Score (MS)	Score (mass)	Score (iso. abund)	Score (iso. spacing)
		(M+H)+		283.167	28351.9		68.49	64.73	91.37	48.56
			m/z	m/z (Calc)	Diff (ppm)	Diff (mDa)	Height	Height (Calc)	Height %	Height % (Calc)	Height Sum %	Height Sum% (Calc)
			283.167	283.169	8.64	2.4	28351.9	28569.1	100	100	82.1	82.7
			284.171	284.173	6.92	2	6185.5	5968.3	21.8	20.9	17.9	17.3
	FALSE	Carisoprodol	C12 H24 N2 O4	37.83	260.178	260.174		-15.84	15.84	-4.12	11.061	N			DBSearch	37.83			(M+Na)+	283.1668	11317	The United States Pharmacopeia 29, The National Formulary 24, 2006
		Species	Ion Formula	m/z	Height	Score (MFG)	Score (MS)	Score (mass)	Score (iso. abund)	Score (iso. spacing)
		(M+Na)+		283.167	28351.9		37.83	24.15	53.59	46.31
			m/z	m/z (Calc)	Diff (ppm)	Diff (mDa)	Height	Height (Calc)	Height %	Height % (Calc)	Height Sum %	Height Sum% (Calc)
			283.167	283.163	-14.06	-4	28351.9	30259.3	100	100	82.1	87.6
			284.171	284.166	-16.76	-4.8	6185.5	4278	21.8	14.1	17.9	12.4
Cpd 33: Ginsenoyne D; C17 H26 O2	TRUE	33	Ginsenoyne D	C17 H26 O2	83.55	262.194				262.193						131.084	285.183	Positive	1	1	11.326	11.403	11.479			46725	64766						1		DBSearch	DBSearch			83.55	10			139163-36-3	HMDB39358			93937	-1.47	1
	Best	Name	Formula	Score	Mass	Mass (DB)	Mass (MFG)	Diff (ppm)	Diff (abs. ppm)	Diff (mDa)	RT	RT Available (DB)	RT (DB)	RT Diff	ID Source	Score (DB)	Score (MFG)	DBE	Species	m/z	Cpd ID	Notes	Library
	TRUE	Ginsenoyne D	C17 H26 O2	83.55	262.194	262.193		-1.47	1.47	-0.39	11.403	N			DBSearch	83.55			(M+Na)+	285.1829	2402
		Species	Ion Formula	m/z	Height	Score (MFG)	Score (MS)	Score (mass)	Score (iso. abund)	Score (iso. spacing)
		(M+Na)+		285.183	66348.1		83.55	98.77	86.36	49.75
			m/z	m/z (Calc)	Diff (ppm)	Diff (mDa)	Height	Height (Calc)	Height %	Height % (Calc)	Height Sum %	Height Sum% (Calc)
			285.183	285.183	-1.48	-0.4	64765.6	66348.1	100	100	82.2	84.2
			286.186	286.186	-0.77	-0.2	14030.7	12448.2	21.7	18.8	17.8	15.8
	FALSE	Vetiveryl acetate	C17 H26 O2	83.55	262.194	262.193		-1.47	1.47	-0.39	11.403	N			DBSearch	83.55			(M+Na)+	285.1829	3703
		Species	Ion Formula	m/z	Height	Score (MFG)	Score (MS)	Score (mass)	Score (iso. abund)	Score (iso. spacing)
		(M+Na)+		285.183	64765.6		83.55	98.77	86.36	49.75
			m/z	m/z (Calc)	Diff (ppm)	Diff (mDa)	Height	Height (Calc)	Height %	Height % (Calc)	Height Sum %	Height Sum% (Calc)
			285.183	285.183	-1.48	-0.4	64765.6	66348.1	100	100	82.2	84.2
			286.186	286.186	-0.77	-0.2	14030.7	12448.2	21.7	18.8	17.8	15.8
	FALSE	beta-Santalyl acetate	C17 H26 O2	83.55	262.194	262.193		-1.47	1.47	-0.39	11.403	N			DBSearch	83.55			(M+Na)+	285.1829	3538
		Species	Ion Formula	m/z	Height	Score (MFG)	Score (MS)	Score (mass)	Score (iso. abund)	Score (iso. spacing)
		(M+Na)+		285.183	64765.6		83.55	98.77	86.36	49.75
			m/z	m/z (Calc)	Diff (ppm)	Diff (mDa)	Height	Height (Calc)	Height %	Height % (Calc)	Height Sum %	Height Sum% (Calc)
			285.183	285.183	-1.48	-0.4	64765.6	66348.1	100	100	82.2	84.2
			286.186	286.186	-0.77	-0.2	14030.7	12448.2	21.7	18.8	17.8	15.8
	FALSE	Ginsenoyne I	C17 H26 O2	83.55	262.194	262.193		-1.47	1.47	-0.39	11.403	N			DBSearch	83.55			(M+Na)+	285.1829	1464
		Species	Ion Formula	m/z	Height	Score (MFG)	Score (MS)	Score (mass)	Score (iso. abund)	Score (iso. spacing)
		(M+Na)+		285.183	64765.6		83.55	98.77	86.36	49.75
			m/z	m/z (Calc)	Diff (ppm)	Diff (mDa)	Height	Height (Calc)	Height %	Height % (Calc)	Height Sum %	Height Sum% (Calc)
			285.183	285.183	-1.48	-0.4	64765.6	66348.1	100	100	82.2	84.2
			286.186	286.186	-0.77	-0.2	14030.7	12448.2	21.7	18.8	17.8	15.8
	FALSE	Santalyl acetate	C17 H26 O2	83.55	262.194	262.193		-1.47	1.47	-0.39	11.403	N			DBSearch	83.55			(M+Na)+	285.1829	7870
		Species	Ion Formula	m/z	Height	Score (MFG)	Score (MS)	Score (mass)	Score (iso. abund)	Score (iso. spacing)
		(M+Na)+		285.183	64765.6		83.55	98.77	86.36	49.75
			m/z	m/z (Calc)	Diff (ppm)	Diff (mDa)	Height	Height (Calc)	Height %	Height % (Calc)	Height Sum %	Height Sum% (Calc)
			285.183	285.183	-1.48	-0.4	64765.6	66348.1	100	100	82.2	84.2
			286.186	286.186	-0.77	-0.2	14030.7	12448.2	21.7	18.8	17.8	15.8
	FALSE	Crithmumdiol	C17 H26 O2	83.55	262.194	262.193		-1.47	1.47	-0.39	11.403	N			DBSearch	83.55			(M+Na)+	285.1829	6724
		Species	Ion Formula	m/z	Height	Score (MFG)	Score (MS)	Score (mass)	Score (iso. abund)	Score (iso. spacing)
		(M+Na)+		285.183	64765.6		83.55	98.77	86.36	49.75
			m/z	m/z (Calc)	Diff (ppm)	Diff (mDa)	Height	Height (Calc)	Height %	Height % (Calc)	Height Sum %	Height Sum% (Calc)
			285.183	285.183	-1.48	-0.4	64765.6	66348.1	100	100	82.2	84.2
			286.186	286.186	-0.77	-0.2	14030.7	12448.2	21.7	18.8	17.8	15.8
	FALSE	1-Heptadecene-4,6-diyne-3,9-diol	C17 H26 O2	83.55	262.194	262.193		-1.47	1.47	-0.39	11.403	N			DBSearch	83.55			(M+Na)+	285.1829	2910
		Species	Ion Formula	m/z	Height	Score (MFG)	Score (MS)	Score (mass)	Score (iso. abund)	Score (iso. spacing)
		(M+Na)+		285.183	64765.6		83.55	98.77	86.36	49.75
			m/z	m/z (Calc)	Diff (ppm)	Diff (mDa)	Height	Height (Calc)	Height %	Height % (Calc)	Height Sum %	Height Sum% (Calc)
			285.183	285.183	-1.48	-0.4	64765.6	66348.1	100	100	82.2	84.2
			286.186	286.186	-0.77	-0.2	14030.7	12448.2	21.7	18.8	17.8	15.8
	FALSE	Virol B	C17 H26 O2	83.55	262.194	262.193		-1.47	1.47	-0.39	11.403	N			DBSearch	83.55			(M+Na)+	285.1829	30118
		Species	Ion Formula	m/z	Height	Score (MFG)	Score (MS)	Score (mass)	Score (iso. abund)	Score (iso. spacing)
		(M+Na)+		285.183	64765.6		83.55	98.77	86.36	49.75
			m/z	m/z (Calc)	Diff (ppm)	Diff (mDa)	Height	Height (Calc)	Height %	Height % (Calc)	Height Sum %	Height Sum% (Calc)
			285.183	285.183	-1.48	-0.4	64765.6	66348.1	100	100	82.2	84.2
			286.186	286.186	-0.77	-0.2	14030.7	12448.2	21.7	18.8	17.8	15.8
	FALSE	alpha-Santalyl acetate	C17 H26 O2	83.55	262.194	262.193		-1.47	1.47	-0.39	11.403	N			DBSearch	83.55			(M+Na)+	285.1829	4171
		Species	Ion Formula	m/z	Height	Score (MFG)	Score (MS)	Score (mass)	Score (iso. abund)	Score (iso. spacing)
		(M+Na)+		285.183	64765.6		83.55	98.77	86.36	49.75
			m/z	m/z (Calc)	Diff (ppm)	Diff (mDa)	Height	Height (Calc)	Height %	Height % (Calc)	Height Sum %	Height Sum% (Calc)
			285.183	285.183	-1.48	-0.4	64765.6	66348.1	100	100	82.2	84.2
			286.186	286.186	-0.77	-0.2	14030.7	12448.2	21.7	18.8	17.8	15.8
	FALSE	Methyltrienolone	C19 H24 O2	72.77	284.176	284.178		7.1	7.1	2.02	11.403	N			DBSearch	72.77			(M+H)+	285.1829	25731
		Species	Ion Formula	m/z	Height	Score (MFG)	Score (MS)	Score (mass)	Score (iso. abund)	Score (iso. spacing)
		(M+H)+		285.183	64765.6		72.77	72.91	91.71	49.76
			m/z	m/z (Calc)	Diff (ppm)	Diff (mDa)	Height	Height (Calc)	Height %	Height % (Calc)	Height Sum %	Height Sum% (Calc)
			285.183	285.185	6.96	2	64765.6	65167.4	100	100	82.2	82.7
			286.186	286.188	7.61	2.2	14030.7	13628.9	21.7	20.9	17.8	17.3
Cpd 34: Sulfadimidine; C12 H14 N4 O2 S	TRUE	34	Sulfadimidine	C12 H14 N4 O2 S	92.04	278.084				278.084						201.045	279.091	Positive	1	1	11.404	11.404	11.404			43411	39341						1		DBSearch	DBSearch			92.04	3			57-68-1		C19530		2529	-0.05	1
	Best	Name	Formula	Score	Mass	Mass (DB)	Mass (MFG)	Diff (ppm)	Diff (abs. ppm)	Diff (mDa)	RT	RT Available (DB)	RT (DB)	RT Diff	ID Source	Score (DB)	Score (MFG)	DBE	Species	m/z	Cpd ID	Notes	Library
	TRUE	Sulfadimidine	C12 H14 N4 O2 S	92.04	278.084	278.084		-0.05	0.05	-0.01	11.404	N			DBSearch	92.04			(M+H)+	279.0909	29787	Antibiotic Drug Dollery, Colin Therapeutic Drugs, 2nd Ed. 1999 p. S130
		Species	Ion Formula	m/z	Height	Score (MFG)	Score (MS)	Score (mass)	Score (iso. abund)	Score (iso. spacing)
		(M+H)+		279.091	39714.4		92.04	100	82.85	87.15
			m/z	m/z (Calc)	Diff (ppm)	Diff (mDa)	Height	Height (Calc)	Height %	Height % (Calc)	Height Sum %	Height Sum% (Calc)
			279.091	279.091	0.62	0.2	39341.5	39714.4	100	100	81.5	82.3
			280.093	280.094	0.72	0.2	7387.1	6147.2	18.8	15.5	15.3	12.7
			281.095	281.089	-20.85	-5.9	1518.7	2385.7	3.9	6	3.1	4.9
	FALSE	Buthidazole	C10 H16 N4 O2 S	68.91	256.102	256.099		-9.56	9.56	-2.45	11.404	N			DBSearch	68.91			(M+Na)+	279.0909	29434
		Species	Ion Formula	m/z	Height	Score (MFG)	Score (MS)	Score (mass)	Score (iso. abund)	Score (iso. spacing)
		(M+Na)+		279.091	39341.5		68.91	60.13	69.57	85.68
			m/z	m/z (Calc)	Diff (ppm)	Diff (mDa)	Height	Height (Calc)	Height %	Height % (Calc)	Height Sum %	Height Sum% (Calc)
			279.091	279.089	-8	-2.2	39341.5	40531.8	100	100	81.5	84
			280.093	280.091	-8.3	-2.3	7387.1	5401.6	18.8	13.3	15.3	11.2
			281.095	281.086	-30.84	-8.7	1518.7	2313.9	3.9	5.7	3.1	4.8
	FALSE	1-(beta-D-Ribofuranosyl)-1,4-dihydronicotinamide	C11 H16 N2 O5	53.18	256.101	256.106		17.16	17.16	4.4	11.404	N			DBSearch	53.18			(M+Na)+	279.0909	12075
		Species	Ion Formula	m/z	Height	Score (MFG)	Score (MS)	Score (mass)	Score (iso. abund)	Score (iso. spacing)
		(M+Na)+		279.091	39341.5		53.18	19.44	71.94	98.15
			m/z	m/z (Calc)	Diff (ppm)	Diff (mDa)	Height	Height (Calc)	Height %	Height % (Calc)	Height Sum %	Height Sum% (Calc)
			279.091	279.095	15.38	4.3	39341.5	42023.7	100	100	81.5	87.1
			280.093	280.098	17.07	4.8	7387.1	5464.1	18.8	13	15.3	11.3
			281.095	281.1	18.42	5.2	1518.7	759.4	3.9	1.8	3.1	1.6
Cpd 35: 8Z,11Z,14Z-heptadecatrienoic acid; C17 H28 O2	TRUE	35	8Z,11Z,14Z-heptadecatrienoic acid	C17 H28 O2	98.49	264.209				264.209						133.099	287.198	Positive	1	1	11.335	11.41	11.485			51410	44010						1		DBSearch	DBSearch			98.49	10					C16344		35345	-0.85	1
	Best	Name	Formula	Score	Mass	Mass (DB)	Mass (MFG)	Diff (ppm)	Diff (abs. ppm)	Diff (mDa)	RT	RT Available (DB)	RT (DB)	RT Diff	ID Source	Score (DB)	Score (MFG)	DBE	Species	m/z	Cpd ID	Notes	Library
	TRUE	8Z,11Z,14Z-heptadecatrienoic acid	C17 H28 O2	98.49	264.209	264.209		-0.85	0.85	-0.22	11.41	N			DBSearch	98.49			(M+Na)+	287.1984	27369
		Species	Ion Formula	m/z	Height	Score (MFG)	Score (MS)	Score (mass)	Score (iso. abund)	Score (iso. spacing)
		(M+Na)+		287.198	45079.8		98.49	99.58	96.17	99.1
			m/z	m/z (Calc)	Diff (ppm)	Diff (mDa)	Height	Height (Calc)	Height %	Height % (Calc)	Height Sum %	Height Sum% (Calc)
			287.198	287.198	-0.74	-0.2	44009.8	45079.8	100	100	80.8	82.7
			288.202	288.202	-0.14	0	9169.4	8468.2	20.8	18.8	16.8	15.5
			289.206	289.204	-6.66	-1.9	1304.6	935.8	3	2.1	2.4	1.7
	FALSE	Shyobunyl acetate	C17 H28 O2	98.49	264.209	264.209		-0.85	0.85	-0.22	11.41	N			DBSearch	98.49			(M+Na)+	287.1984	5039
		Species	Ion Formula	m/z	Height	Score (MFG)	Score (MS)	Score (mass)	Score (iso. abund)	Score (iso. spacing)
		(M+Na)+		287.198	44009.8		98.49	99.58	96.17	99.1
			m/z	m/z (Calc)	Diff (ppm)	Diff (mDa)	Height	Height (Calc)	Height %	Height % (Calc)	Height Sum %	Height Sum% (Calc)
			287.198	287.198	-0.74	-0.2	44009.8	45079.8	100	100	80.8	82.7
			288.202	288.202	-0.14	0	9169.4	8468.2	20.8	18.8	16.8	15.5
			289.206	289.204	-6.66	-1.9	1304.6	935.8	3	2.1	2.4	1.7
	FALSE	beta-Caryophyllene alcohol acetate	C17 H28 O2	98.49	264.209	264.209		-0.85	0.85	-0.22	11.41	N			DBSearch	98.49			(M+Na)+	287.1984	4125
		Species	Ion Formula	m/z	Height	Score (MFG)	Score (MS)	Score (mass)	Score (iso. abund)	Score (iso. spacing)
		(M+Na)+		287.198	44009.8		98.49	99.58	96.17	99.1
			m/z	m/z (Calc)	Diff (ppm)	Diff (mDa)	Height	Height (Calc)	Height %	Height % (Calc)	Height Sum %	Height Sum% (Calc)
			287.198	287.198	-0.74	-0.2	44009.8	45079.8	100	100	80.8	82.7
			288.202	288.202	-0.14	0	9169.4	8468.2	20.8	18.8	16.8	15.5
			289.206	289.204	-6.66	-1.9	1304.6	935.8	3	2.1	2.4	1.7
	FALSE	Nerolidyl acetate	C17 H28 O2	98.49	264.209	264.209		-0.85	0.85	-0.22	11.41	N			DBSearch	98.49			(M+Na)+	287.1984	2152
		Species	Ion Formula	m/z	Height	Score (MFG)	Score (MS)	Score (mass)	Score (iso. abund)	Score (iso. spacing)
		(M+Na)+		287.198	44009.8		98.49	99.58	96.17	99.1
			m/z	m/z (Calc)	Diff (ppm)	Diff (mDa)	Height	Height (Calc)	Height %	Height % (Calc)	Height Sum %	Height Sum% (Calc)
			287.198	287.198	-0.74	-0.2	44009.8	45079.8	100	100	80.8	82.7
			288.202	288.202	-0.14	0	9169.4	8468.2	20.8	18.8	16.8	15.5
			289.206	289.204	-6.66	-1.9	1304.6	935.8	3	2.1	2.4	1.7
	FALSE	Guaiol acetate	C17 H28 O2	98.49	264.209	264.209		-0.85	0.85	-0.22	11.41	N			DBSearch	98.49			(M+Na)+	287.1984	4164
		Species	Ion Formula	m/z	Height	Score (MFG)	Score (MS)	Score (mass)	Score (iso. abund)	Score (iso. spacing)
		(M+Na)+		287.198	44009.8		98.49	99.58	96.17	99.1
			m/z	m/z (Calc)	Diff (ppm)	Diff (mDa)	Height	Height (Calc)	Height %	Height % (Calc)	Height Sum %	Height Sum% (Calc)
			287.198	287.198	-0.74	-0.2	44009.8	45079.8	100	100	80.8	82.7
			288.202	288.202	-0.14	0	9169.4	8468.2	20.8	18.8	16.8	15.5
			289.206	289.204	-6.66	-1.9	1304.6	935.8	3	2.1	2.4	1.7
	FALSE	alpha-Caryophyllene alcohol acetate	C17 H28 O2	98.49	264.209	264.209		-0.85	0.85	-0.22	11.41	N			DBSearch	98.49			(M+Na)+	287.1984	4158
		Species	Ion Formula	m/z	Height	Score (MFG)	Score (MS)	Score (mass)	Score (iso. abund)	Score (iso. spacing)
		(M+Na)+		287.198	44009.8		98.49	99.58	96.17	99.1
			m/z	m/z (Calc)	Diff (ppm)	Diff (mDa)	Height	Height (Calc)	Height %	Height % (Calc)	Height Sum %	Height Sum% (Calc)
			287.198	287.198	-0.74	-0.2	44009.8	45079.8	100	100	80.8	82.7
			288.202	288.202	-0.14	0	9169.4	8468.2	20.8	18.8	16.8	15.5
			289.206	289.204	-6.66	-1.9	1304.6	935.8	3	2.1	2.4	1.7
	FALSE	1-Methylestra-1,3,5(10)-triene-3,17beta-diol	C19 H26 O2	85.1	286.191	286.193		7.62	7.62	2.18	11.41	N			DBSearch	85.1			(M+H)+	287.1984	26714
		Species	Ion Formula	m/z	Height	Score (MFG)	Score (MS)	Score (mass)	Score (iso. abund)	Score (iso. spacing)
		(M+H)+		287.198	44009.8		85.1	69.32	99.67	99.17
			m/z	m/z (Calc)	Diff (ppm)	Diff (mDa)	Height	Height (Calc)	Height %	Height % (Calc)	Height Sum %	Height Sum% (Calc)
			287.198	287.201	7.63	2.2	44009.8	44142.1	100	100	80.8	81
			288.202	288.204	8.18	2.4	9169.4	9241.9	20.8	20.9	16.8	17
			289.206	289.207	1.91	0.6	1304.6	1099.8	3	2.5	2.4	2
	FALSE	Citronellyl cinnamate	C19 H26 O2	85.1	286.191	286.193		7.62	7.62	2.18	11.41	N			DBSearch	85.1			(M+H)+	287.1984	2767
		Species	Ion Formula	m/z	Height	Score (MFG)	Score (MS)	Score (mass)	Score (iso. abund)	Score (iso. spacing)
		(M+H)+		287.198	44009.8		85.1	69.32	99.67	99.17
			m/z	m/z (Calc)	Diff (ppm)	Diff (mDa)	Height	Height (Calc)	Height %	Height % (Calc)	Height Sum %	Height Sum% (Calc)
			287.198	287.201	7.63	2.2	44009.8	44142.1	100	100	80.8	81
			288.202	288.204	8.18	2.4	9169.4	9241.9	20.8	20.9	16.8	17
			289.206	289.207	1.91	0.6	1304.6	1099.8	3	2.5	2.4	2
	FALSE	17alpha-Methylestradiol	C19 H26 O2	85.1	286.191	286.193		7.62	7.62	2.18	11.41	N			DBSearch	85.1			(M+H)+	287.1984	25940
		Species	Ion Formula	m/z	Height	Score (MFG)	Score (MS)	Score (mass)	Score (iso. abund)	Score (iso. spacing)
		(M+H)+		287.198	44009.8		85.1	69.32	99.67	99.17
			m/z	m/z (Calc)	Diff (ppm)	Diff (mDa)	Height	Height (Calc)	Height %	Height % (Calc)	Height Sum %	Height Sum% (Calc)
			287.198	287.201	7.63	2.2	44009.8	44142.1	100	100	80.8	81
			288.202	288.204	8.18	2.4	9169.4	9241.9	20.8	20.9	16.8	17
			289.206	289.207	1.91	0.6	1304.6	1099.8	3	2.5	2.4	2
	FALSE	Androstenedione	C19 H26 O2	85.1	286.191	286.193		7.62	7.62	2.18	11.41	N			DBSearch	85.1			(M+H)+	287.1984	18435	Replacement therapy, and various other applications Endogenous metabolite Dollery, Colin Therapeutic Drugs, 2nd Ed. 1999 p. T56
		Species	Ion Formula	m/z	Height	Score (MFG)	Score (MS)	Score (mass)	Score (iso. abund)	Score (iso. spacing)
		(M+H)+		287.198	44009.8		85.1	69.32	99.67	99.17
			m/z	m/z (Calc)	Diff (ppm)	Diff (mDa)	Height	Height (Calc)	Height %	Height % (Calc)	Height Sum %	Height Sum% (Calc)
			287.198	287.201	7.63	2.2	44009.8	44142.1	100	100	80.8	81
			288.202	288.204	8.18	2.4	9169.4	9241.9	20.8	20.9	16.8	17
			289.206	289.207	1.91	0.6	1304.6	1099.8	3	2.5	2.4	2
Cpd 36: 3-Hydroxynonyl acetate; C11 H22 O3	TRUE	36	3-Hydroxynonyl acetate	C11 H22 O3	90.58	202.157				202.157						225.146	225.147	Positive	1	1	11.323	11.424	11.525			60545	39534						1		DBSearch	DBSearch			90.58	10			60826-15-5	HMDB32443			88466	-2.21	1
	Best	Name	Formula	Score	Mass	Mass (DB)	Mass (MFG)	Diff (ppm)	Diff (abs. ppm)	Diff (mDa)	RT	RT Available (DB)	RT (DB)	RT Diff	ID Source	Score (DB)	Score (MFG)	DBE	Species	m/z	Cpd ID	Notes	Library
	TRUE	3-Hydroxynonyl acetate	C11 H22 O3	90.58	202.157	202.157		-2.21	2.21	-0.45	11.424	N			DBSearch	90.58			(M+Na)+	225.1467	7902
		Species	Ion Formula	m/z	Height	Score (MFG)	Score (MS)	Score (mass)	Score (iso. abund)	Score (iso. spacing)
		(M+Na)+		225.147	41314.7		90.58	97.98	85.73	81.59
			m/z	m/z (Calc)	Diff (ppm)	Diff (mDa)	Height	Height (Calc)	Height %	Height % (Calc)	Height Sum %	Height Sum% (Calc)
			225.147	225.146	-2.79	-0.6	39534.2	41314.7	100	100	84.3	88.1
			226.15	226.149	-4.1	-0.9	6349.6	5067.1	16.1	12.3	13.5	10.8
			227.142	227.152	41.21	9.4	1036.8	538.8	2.6	1.3	2.2	1.1
	FALSE	Methyl jasmonate	C13 H20 O3	80	224.139	224.141		8.75	8.75	1.96	11.424	N			DBSearch	80			(M+H)+	225.1467	4697	Endogenous Metabolite http://dbk.ch.umist.ac.uk/ExactMasses.htm
		Species	Ion Formula	m/z	Height	Score (MFG)	Score (MS)	Score (mass)	Score (iso. abund)	Score (iso. spacing)
		(M+H)+		225.147	39534.2		80	69.58	96.53	81.02
			m/z	m/z (Calc)	Diff (ppm)	Diff (mDa)	Height	Height (Calc)	Height %	Height % (Calc)	Height Sum %	Height Sum% (Calc)
			225.147	225.149	7.89	1.8	39534.2	40450.3	100	100	84.3	86.2
			226.15	226.152	6.48	1.5	6349.6	5831.4	16.1	14.4	13.5	12.4
			227.142	227.154	52.67	12	1036.8	638.9	2.6	1.6	2.2	1.4
	FALSE	13-Oxo-9,11-tridecadienoic acid	C13 H20 O3	80	224.139	224.141		8.75	8.75	1.96	11.424	N			DBSearch	80			(M+H)+	225.1467	6320
		Species	Ion Formula	m/z	Height	Score (MFG)	Score (MS)	Score (mass)	Score (iso. abund)	Score (iso. spacing)
		(M+H)+		225.147	39534.2		80	69.58	96.53	81.02
			m/z	m/z (Calc)	Diff (ppm)	Diff (mDa)	Height	Height (Calc)	Height %	Height % (Calc)	Height Sum %	Height Sum% (Calc)
			225.147	225.149	7.89	1.8	39534.2	40450.3	100	100	84.3	86.2
			226.15	226.152	6.48	1.5	6349.6	5831.4	16.1	14.4	13.5	12.4
			227.142	227.154	52.67	12	1036.8	638.9	2.6	1.6	2.2	1.4
	FALSE	3-Methylbutyl 2-furanbutanoate	C13 H20 O3	80	224.139	224.141		8.75	8.75	1.96	11.424	N			DBSearch	80			(M+H)+	225.1467	3784
		Species	Ion Formula	m/z	Height	Score (MFG)	Score (MS)	Score (mass)	Score (iso. abund)	Score (iso. spacing)
		(M+H)+		225.147	39534.2		80	69.58	96.53	81.02
			m/z	m/z (Calc)	Diff (ppm)	Diff (mDa)	Height	Height (Calc)	Height %	Height % (Calc)	Height Sum %	Height Sum% (Calc)
			225.147	225.149	7.89	1.8	39534.2	40450.3	100	100	84.3	86.2
			226.15	226.152	6.48	1.5	6349.6	5831.4	16.1	14.4	13.5	12.4
			227.142	227.154	52.67	12	1036.8	638.9	2.6	1.6	2.2	1.4
	FALSE	(8alpha,10beta,11beta)-3-Hydroxy-4,15-dinor-1(5)-xanthen-12,8-olide	C13 H20 O3	80	224.139	224.141		8.75	8.75	1.96	11.424	N			DBSearch	80			(M+H)+	225.1467	4145
		Species	Ion Formula	m/z	Height	Score (MFG)	Score (MS)	Score (mass)	Score (iso. abund)	Score (iso. spacing)
		(M+H)+		225.147	39534.2		80	69.58	96.53	81.02
			m/z	m/z (Calc)	Diff (ppm)	Diff (mDa)	Height	Height (Calc)	Height %	Height % (Calc)	Height Sum %	Height Sum% (Calc)
			225.147	225.149	7.89	1.8	39534.2	40450.3	100	100	84.3	86.2
			226.15	226.152	6.48	1.5	6349.6	5831.4	16.1	14.4	13.5	12.4
			227.142	227.154	52.67	12	1036.8	638.9	2.6	1.6	2.2	1.4
	FALSE	methyl (+)-7-isojasmonate	C13 H20 O3	80	224.139	224.141		8.75	8.75	1.96	11.424	N			DBSearch	80			(M+H)+	225.1467	27352
		Species	Ion Formula	m/z	Height	Score (MFG)	Score (MS)	Score (mass)	Score (iso. abund)	Score (iso. spacing)
		(M+H)+		225.147	39534.2		80	69.58	96.53	81.02
			m/z	m/z (Calc)	Diff (ppm)	Diff (mDa)	Height	Height (Calc)	Height %	Height % (Calc)	Height Sum %	Height Sum% (Calc)
			225.147	225.149	7.89	1.8	39534.2	40450.3	100	100	84.3	86.2
			226.15	226.152	6.48	1.5	6349.6	5831.4	16.1	14.4	13.5	12.4
			227.142	227.154	52.67	12	1036.8	638.9	2.6	1.6	2.2	1.4
	FALSE	(6S,9R)-Vomifoliol	C13 H20 O3	80	224.139	224.141		8.75	8.75	1.96	11.424	N			DBSearch	80			(M+H)+	225.1467	18960
		Species	Ion Formula	m/z	Height	Score (MFG)	Score (MS)	Score (mass)	Score (iso. abund)	Score (iso. spacing)
		(M+H)+		225.147	39534.2		80	69.58	96.53	81.02
			m/z	m/z (Calc)	Diff (ppm)	Diff (mDa)	Height	Height (Calc)	Height %	Height % (Calc)	Height Sum %	Height Sum% (Calc)
			225.147	225.149	7.89	1.8	39534.2	40450.3	100	100	84.3	86.2
			226.15	226.152	6.48	1.5	6349.6	5831.4	16.1	14.4	13.5	12.4
			227.142	227.154	52.67	12	1036.8	638.9	2.6	1.6	2.2	1.4
	FALSE	(+/-)-6-Hydroxy-3-oxo-alpha-ionol	C13 H20 O3	80	224.139	224.141		8.75	8.75	1.96	11.424	N			DBSearch	80			(M+H)+	225.1467	19859
		Species	Ion Formula	m/z	Height	Score (MFG)	Score (MS)	Score (mass)	Score (iso. abund)	Score (iso. spacing)
		(M+H)+		225.147	39534.2		80	69.58	96.53	81.02
			m/z	m/z (Calc)	Diff (ppm)	Diff (mDa)	Height	Height (Calc)	Height %	Height % (Calc)	Height Sum %	Height Sum% (Calc)
			225.147	225.149	7.89	1.8	39534.2	40450.3	100	100	84.3	86.2
			226.15	226.152	6.48	1.5	6349.6	5831.4	16.1	14.4	13.5	12.4
			227.142	227.154	52.67	12	1036.8	638.9	2.6	1.6	2.2	1.4
	FALSE	Furfuryl octanoate	C13 H20 O3	80	224.139	224.141		8.75	8.75	1.96	11.424	N			DBSearch	80			(M+H)+	225.1467	3790
		Species	Ion Formula	m/z	Height	Score (MFG)	Score (MS)	Score (mass)	Score (iso. abund)	Score (iso. spacing)
		(M+H)+		225.147	39534.2		80	69.58	96.53	81.02
			m/z	m/z (Calc)	Diff (ppm)	Diff (mDa)	Height	Height (Calc)	Height %	Height % (Calc)	Height Sum %	Height Sum% (Calc)
			225.147	225.149	7.89	1.8	39534.2	40450.3	100	100	84.3	86.2
			226.15	226.152	6.48	1.5	6349.6	5831.4	16.1	14.4	13.5	12.4
			227.142	227.154	52.67	12	1036.8	638.9	2.6	1.6	2.2	1.4
	FALSE	Octyl 2-furoate	C13 H20 O3	80	224.139	224.141		8.75	8.75	1.96	11.424	N			DBSearch	80			(M+H)+	225.1467	3794
		Species	Ion Formula	m/z	Height	Score (MFG)	Score (MS)	Score (mass)	Score (iso. abund)	Score (iso. spacing)
		(M+H)+		225.147	39534.2		80	69.58	96.53	81.02
			m/z	m/z (Calc)	Diff (ppm)	Diff (mDa)	Height	Height (Calc)	Height %	Height % (Calc)	Height Sum %	Height Sum% (Calc)
			225.147	225.149	7.89	1.8	39534.2	40450.3	100	100	84.3	86.2
			226.15	226.152	6.48	1.5	6349.6	5831.4	16.1	14.4	13.5	12.4
			227.142	227.154	52.67	12	1036.8	638.9	2.6	1.6	2.2	1.4
Cpd 37: 1,8-Heptadecadiene-4,6-diyne-3,10-diol; C17 H24 O2	TRUE	37	1,8-Heptadecadiene-4,6-diyne-3,10-diol	C17 H24 O2	81.84	260.178				260.178						147.079	283.167	Positive	1	1	11.502	11.502	11.502			53044	19144						1		DBSearch	DBSearch			81.84	8			63910-76-9	HMDB38781			93424	-1.57	1
	Best	Name	Formula	Score	Mass	Mass (DB)	Mass (MFG)	Diff (ppm)	Diff (abs. ppm)	Diff (mDa)	RT	RT Available (DB)	RT (DB)	RT Diff	ID Source	Score (DB)	Score (MFG)	DBE	Species	m/z	Cpd ID	Notes	Library
	TRUE	1,8-Heptadecadiene-4,6-diyne-3,10-diol	C17 H24 O2	81.84	260.178	260.178		-1.57	1.57	-0.41	11.502	N			DBSearch	81.84			(M+Na)+	283.1670	2911
		Species	Ion Formula	m/z	Height	Score (MFG)	Score (MS)	Score (mass)	Score (iso. abund)	Score (iso. spacing)
		(M+Na)+		283.167	19208.4		81.84	98.62	94.35	33.27
			m/z	m/z (Calc)	Diff (ppm)	Diff (mDa)	Height	Height (Calc)	Height %	Height % (Calc)	Height Sum %	Height Sum% (Calc)
			283.167	283.167	-0.39	-0.1	19143.9	19208.4	100	100	83.9	84.2
			284.172	284.17	-6.89	-2	3664	3599.5	19.1	18.7	16.1	15.8
	FALSE	Virol A	C17 H24 O2	81.84	260.178	260.178		-1.57	1.57	-0.41	11.502	N			DBSearch	81.84			(M+Na)+	283.1670	30117
		Species	Ion Formula	m/z	Height	Score (MFG)	Score (MS)	Score (mass)	Score (iso. abund)	Score (iso. spacing)
		(M+Na)+		283.167	19143.9		81.84	98.62	94.35	33.27
			m/z	m/z (Calc)	Diff (ppm)	Diff (mDa)	Height	Height (Calc)	Height %	Height % (Calc)	Height Sum %	Height Sum% (Calc)
			283.167	283.167	-0.39	-0.1	19143.9	19208.4	100	100	83.9	84.2
			284.172	284.17	-6.89	-2	3664	3599.5	19.1	18.7	16.1	15.8
	FALSE	Miltirone	C19 H22 O2	69.04	282.16	282.162		7.08	7.08	2	11.502	N			DBSearch	69.04			(M+H)+	283.1670	25408
		Species	Ion Formula	m/z	Height	Score (MFG)	Score (MS)	Score (mass)	Score (iso. abund)	Score (iso. spacing)
		(M+H)+		283.167	19143.9		69.04	73.26	91.88	33.18
			m/z	m/z (Calc)	Diff (ppm)	Diff (mDa)	Height	Height (Calc)	Height %	Height % (Calc)	Height Sum %	Height Sum% (Calc)
			283.167	283.169	8.1	2.3	19143.9	18866.6	100	100	83.9	82.7
			284.172	284.173	1.55	0.4	3664	3941.3	19.1	20.9	16.1	17.3
	FALSE	4-Prenyldihydropinosylvin	C19 H22 O2	69.04	282.16	282.162		7.08	7.08	2	11.502	N			DBSearch	69.04			(M+H)+	283.1670	23334
		Species	Ion Formula	m/z	Height	Score (MFG)	Score (MS)	Score (mass)	Score (iso. abund)	Score (iso. spacing)
		(M+H)+		283.167	19143.9		69.04	73.26	91.88	33.18
			m/z	m/z (Calc)	Diff (ppm)	Diff (mDa)	Height	Height (Calc)	Height %	Height % (Calc)	Height Sum %	Height Sum% (Calc)
			283.167	283.169	8.1	2.3	19143.9	18866.6	100	100	83.9	82.7
			284.172	284.173	1.55	0.4	3664	3941.3	19.1	20.9	16.1	17.3
	FALSE	(-)-(E)-1-(4-Hydroxyphenyl)-7-phenyl-6-hepten-3-ol	C19 H22 O2	69.04	282.16	282.162		7.08	7.08	2	11.502	N			DBSearch	69.04			(M+H)+	283.1670	824
		Species	Ion Formula	m/z	Height	Score (MFG)	Score (MS)	Score (mass)	Score (iso. abund)	Score (iso. spacing)
		(M+H)+		283.167	19143.9		69.04	73.26	91.88	33.18
			m/z	m/z (Calc)	Diff (ppm)	Diff (mDa)	Height	Height (Calc)	Height %	Height % (Calc)	Height Sum %	Height Sum% (Calc)
			283.167	283.169	8.1	2.3	19143.9	18866.6	100	100	83.9	82.7
			284.172	284.173	1.55	0.4	3664	3941.3	19.1	20.9	16.1	17.3
	FALSE	3-Hydroxy-1-methylestra-1,3,5(10),6-tetraen-17-one	C19 H22 O2	69.04	282.16	282.162		7.08	7.08	2	11.502	N			DBSearch	69.04			(M+H)+	283.1670	26707
		Species	Ion Formula	m/z	Height	Score (MFG)	Score (MS)	Score (mass)	Score (iso. abund)	Score (iso. spacing)
		(M+H)+		283.167	19143.9		69.04	73.26	91.88	33.18
			m/z	m/z (Calc)	Diff (ppm)	Diff (mDa)	Height	Height (Calc)	Height %	Height % (Calc)	Height Sum %	Height Sum% (Calc)
			283.167	283.169	8.1	2.3	19143.9	18866.6	100	100	83.9	82.7
			284.172	284.173	1.55	0.4	3664	3941.3	19.1	20.9	16.1	17.3
	FALSE	Diethylstilbestrol monomethyl ether	C19 H22 O2	69.04	282.16	282.162		7.08	7.08	2	11.502	N			DBSearch	69.04			(M+H)+	283.1670	26002
		Species	Ion Formula	m/z	Height	Score (MFG)	Score (MS)	Score (mass)	Score (iso. abund)	Score (iso. spacing)
		(M+H)+		283.167	19143.9		69.04	73.26	91.88	33.18
			m/z	m/z (Calc)	Diff (ppm)	Diff (mDa)	Height	Height (Calc)	Height %	Height % (Calc)	Height Sum %	Height Sum% (Calc)
			283.167	283.169	8.1	2.3	19143.9	18866.6	100	100	83.9	82.7
			284.172	284.173	1.55	0.4	3664	3941.3	19.1	20.9	16.1	17.3
	FALSE	Carisoprodol	C12 H24 N2 O4	36.81	260.178	260.174		-17.22	17.22	-4.48	11.502	N			DBSearch	36.81			(M+Na)+	283.1670	11317	The United States Pharmacopeia 29, The National Formulary 24, 2006
		Species	Ion Formula	m/z	Height	Score (MFG)	Score (MS)	Score (mass)	Score (iso. abund)	Score (iso. spacing)
		(M+Na)+		283.167	19143.9		36.81	18.65	73.44	29.15
			m/z	m/z (Calc)	Diff (ppm)	Diff (mDa)	Height	Height (Calc)	Height %	Height % (Calc)	Height Sum %	Height Sum% (Calc)
			283.167	283.163	-14.6	-4.1	19143.9	19982.8	100	100	83.9	87.6
			284.172	284.166	-22.13	-6.3	3664	2825.1	19.1	14.1	16.1	12.4
Cpd 38: C16 Sphinganine; C16 H35 N O2	TRUE	38	C16 Sphinganine	C16 H35 N O2	92.33	273.266				273.267						274.272	274.274	Positive	1	1	11.735	11.815	11.895			120822							1		DBSearch	DBSearch			92.33	1					C13915	LMSP01040001	41556	1.32	1
	Best	Name	Formula	Score	Mass	Mass (DB)	Mass (MFG)	Diff (ppm)	Diff (abs. ppm)	Diff (mDa)	RT	RT Available (DB)	RT (DB)	RT Diff	ID Source	Score (DB)	Score (MFG)	DBE	Species	m/z	Cpd ID	Notes	Library
	TRUE	C16 Sphinganine	C16 H35 N O2	92.33	273.266	273.267		1.32	1.32	0.36	11.815	N			DBSearch	92.33			(M+H)+	274.2740	25541
		Species	Ion Formula	m/z	Height	Score (MFG)	Score (MS)	Score (mass)	Score (iso. abund)	Score (iso. spacing)
		(M+H)+		274.274	5.49243e+06		92.33	98.97	87.36	85.02
			m/z	m/z (Calc)	Diff (ppm)	Diff (mDa)	Height	Height (Calc)	Height %	Height % (Calc)	Height Sum %	Height Sum% (Calc)
			274.274	274.274	0.14	0	5.32042e+06	5.49243e+06	100	100	80.6	83.2
			275.276	275.277	6.24	1.7	1.17756e+06	997465	22.1	18.2	17.8	15.1
			276.279	276.28	5.33	1.5	99882	107968	1.9	2	1.5	1.6
Cpd 39: C16 Sphinganine; C16 H35 N O2	TRUE	39	C16 Sphinganine	C16 H35 N O2	86.3	273.265				273.267						274.272	274.272	Positive	1	1	12.028	12.141	12.255			384779							1		DBSearch	DBSearch			86.3	1					C13915	LMSP01040001	41556	6.87	1
	Best	Name	Formula	Score	Mass	Mass (DB)	Mass (MFG)	Diff (ppm)	Diff (abs. ppm)	Diff (mDa)	RT	RT Available (DB)	RT (DB)	RT Diff	ID Source	Score (DB)	Score (MFG)	DBE	Species	m/z	Cpd ID	Notes	Library
	TRUE	C16 Sphinganine	C16 H35 N O2	86.3	273.265	273.267		6.87	6.87	1.88	12.141	N			DBSearch	86.3			(M+H)+	274.2721	25541
		Species	Ion Formula	m/z	Height	Score (MFG)	Score (MS)	Score (mass)	Score (iso. abund)	Score (iso. spacing)
		(M+H)+		274.272	2.83622e+06		86.3	75.36	94.11	98.83
			m/z	m/z (Calc)	Diff (ppm)	Diff (mDa)	Height	Height (Calc)	Height %	Height % (Calc)	Height Sum %	Height Sum% (Calc)
			274.272	274.274	7.04	1.9	2.83622e+06	2.76422e+06	100	100	85.4	83.2
			275.276	275.277	5.47	1.5	441063	502003	15.6	18.2	13.3	15.1
			276.278	276.28	8.09	2.2	43284.6	54338.3	1.5	2	1.3	1.6
Compound 40	TRUE	40														274.272	272.256	Positive	1	1	12.137	12.198	12.26			716099							1																1
Cpd 41: Gibberellin A74; C20 H28 O6	TRUE	41	Gibberellin A74	C20 H28 O6	96.58	364.188				364.189						105.069	387.177	Positive	1	1	12.267	12.365	12.464			74482							1		DBSearch	DBSearch			96.58	10			90806-14-7	HMDB38746			93399	1.63	1
	Best	Name	Formula	Score	Mass	Mass (DB)	Mass (MFG)	Diff (ppm)	Diff (abs. ppm)	Diff (mDa)	RT	RT Available (DB)	RT (DB)	RT Diff	ID Source	Score (DB)	Score (MFG)	DBE	Species	m/z	Cpd ID	Notes	Library
	TRUE	Gibberellin A74	C20 H28 O6	96.58	364.188	364.189		1.63	1.63	0.59	12.365	N			DBSearch	96.58			(M+Na)+	387.1773	2936
		Species	Ion Formula	m/z	Height	Score (MFG)	Score (MS)	Score (mass)	Score (iso. abund)	Score (iso. spacing)
		(M+Na)+		387.177	143460		96.58	97.87	93.28	97.99
			m/z	m/z (Calc)	Diff (ppm)	Diff (mDa)	Height	Height (Calc)	Height %	Height % (Calc)	Height Sum %	Height Sum% (Calc)
			387.177	387.178	1.22	0.5	139878	143460	100	100	77.5	79.5
			388.18	388.181	2.92	1.1	35211.2	31822.3	25.2	22.2	19.5	17.6
			389.183	389.184	0.53	0.2	5322.5	5130.4	3.8	3.6	3	2.8
	FALSE	Gibberellin A100	C20 H28 O6	96.58	364.188	364.189		1.63	1.63	0.59	12.365	N			DBSearch	96.58			(M+Na)+	387.1773	593
		Species	Ion Formula	m/z	Height	Score (MFG)	Score (MS)	Score (mass)	Score (iso. abund)	Score (iso. spacing)
		(M+Na)+		387.177	139878		96.58	97.87	93.28	97.99
			m/z	m/z (Calc)	Diff (ppm)	Diff (mDa)	Height	Height (Calc)	Height %	Height % (Calc)	Height Sum %	Height Sum% (Calc)
			387.177	387.178	1.22	0.5	139878	143460	100	100	77.5	79.5
			388.18	388.181	2.92	1.1	35211.2	31822.3	25.2	22.2	19.5	17.6
			389.183	389.184	0.53	0.2	5322.5	5130.4	3.8	3.6	3	2.8
	FALSE	Gibberellin A123	C20 H28 O6	96.58	364.188	364.189		1.63	1.63	0.59	12.365	N			DBSearch	96.58			(M+Na)+	387.1773	4411
		Species	Ion Formula	m/z	Height	Score (MFG)	Score (MS)	Score (mass)	Score (iso. abund)	Score (iso. spacing)
		(M+Na)+		387.177	139878		96.58	97.87	93.28	97.99
			m/z	m/z (Calc)	Diff (ppm)	Diff (mDa)	Height	Height (Calc)	Height %	Height % (Calc)	Height Sum %	Height Sum% (Calc)
			387.177	387.178	1.22	0.5	139878	143460	100	100	77.5	79.5
			388.18	388.181	2.92	1.1	35211.2	31822.3	25.2	22.2	19.5	17.6
			389.183	389.184	0.53	0.2	5322.5	5130.4	3.8	3.6	3	2.8
	FALSE	3b,8a-Dihydroxy-6b-angeloyloxy-7(11)-eremophilen-12,8-olide	C20 H28 O6	96.58	364.188	364.189		1.63	1.63	0.59	12.365	N			DBSearch	96.58			(M+Na)+	387.1773	1127
		Species	Ion Formula	m/z	Height	Score (MFG)	Score (MS)	Score (mass)	Score (iso. abund)	Score (iso. spacing)
		(M+Na)+		387.177	139878		96.58	97.87	93.28	97.99
			m/z	m/z (Calc)	Diff (ppm)	Diff (mDa)	Height	Height (Calc)	Height %	Height % (Calc)	Height Sum %	Height Sum% (Calc)
			387.177	387.178	1.22	0.5	139878	143460	100	100	77.5	79.5
			388.18	388.181	2.92	1.1	35211.2	31822.3	25.2	22.2	19.5	17.6
			389.183	389.184	0.53	0.2	5322.5	5130.4	3.8	3.6	3	2.8
	FALSE	3b,8b-Dihydroxy-6b-angeloyloxy-7(11)-eremophilen-12,8-olide	C20 H28 O6	96.58	364.188	364.189		1.63	1.63	0.59	12.365	N			DBSearch	96.58			(M+Na)+	387.1773	1126
		Species	Ion Formula	m/z	Height	Score (MFG)	Score (MS)	Score (mass)	Score (iso. abund)	Score (iso. spacing)
		(M+Na)+		387.177	139878		96.58	97.87	93.28	97.99
			m/z	m/z (Calc)	Diff (ppm)	Diff (mDa)	Height	Height (Calc)	Height %	Height % (Calc)	Height Sum %	Height Sum% (Calc)
			387.177	387.178	1.22	0.5	139878	143460	100	100	77.5	79.5
			388.18	388.181	2.92	1.1	35211.2	31822.3	25.2	22.2	19.5	17.6
			389.183	389.184	0.53	0.2	5322.5	5130.4	3.8	3.6	3	2.8
	FALSE	Blumealactone B	C20 H28 O6	96.58	364.188	364.189		1.63	1.63	0.59	12.365	N			DBSearch	96.58			(M+Na)+	387.1773	4636
		Species	Ion Formula	m/z	Height	Score (MFG)	Score (MS)	Score (mass)	Score (iso. abund)	Score (iso. spacing)
		(M+Na)+		387.177	139878		96.58	97.87	93.28	97.99
			m/z	m/z (Calc)	Diff (ppm)	Diff (mDa)	Height	Height (Calc)	Height %	Height % (Calc)	Height Sum %	Height Sum% (Calc)
			387.177	387.178	1.22	0.5	139878	143460	100	100	77.5	79.5
			388.18	388.181	2.92	1.1	35211.2	31822.3	25.2	22.2	19.5	17.6
			389.183	389.184	0.53	0.2	5322.5	5130.4	3.8	3.6	3	2.8
	FALSE	Eriolangin	C20 H28 O6	96.58	364.188	364.189		1.63	1.63	0.59	12.365	N			DBSearch	96.58			(M+Na)+	387.1773	22547
		Species	Ion Formula	m/z	Height	Score (MFG)	Score (MS)	Score (mass)	Score (iso. abund)	Score (iso. spacing)
		(M+Na)+		387.177	139878		96.58	97.87	93.28	97.99
			m/z	m/z (Calc)	Diff (ppm)	Diff (mDa)	Height	Height (Calc)	Height %	Height % (Calc)	Height Sum %	Height Sum% (Calc)
			387.177	387.178	1.22	0.5	139878	143460	100	100	77.5	79.5
			388.18	388.181	2.92	1.1	35211.2	31822.3	25.2	22.2	19.5	17.6
			389.183	389.184	0.53	0.2	5322.5	5130.4	3.8	3.6	3	2.8
	FALSE	3b-Hydroxy-6b-(2,3-epoxy-2-methylbutanoyloxy)-7(11)-eremophilen-12,8b-olide	C20 H28 O6	96.58	364.188	364.189		1.63	1.63	0.59	12.365	N			DBSearch	96.58			(M+Na)+	387.1773	654
		Species	Ion Formula	m/z	Height	Score (MFG)	Score (MS)	Score (mass)	Score (iso. abund)	Score (iso. spacing)
		(M+Na)+		387.177	139878		96.58	97.87	93.28	97.99
			m/z	m/z (Calc)	Diff (ppm)	Diff (mDa)	Height	Height (Calc)	Height %	Height % (Calc)	Height Sum %	Height Sum% (Calc)
			387.177	387.178	1.22	0.5	139878	143460	100	100	77.5	79.5
			388.18	388.181	2.92	1.1	35211.2	31822.3	25.2	22.2	19.5	17.6
			389.183	389.184	0.53	0.2	5322.5	5130.4	3.8	3.6	3	2.8
	FALSE	Gibberellin A97	C20 H28 O6	96.58	364.188	364.189		1.63	1.63	0.59	12.365	N			DBSearch	96.58			(M+Na)+	387.1773	465
		Species	Ion Formula	m/z	Height	Score (MFG)	Score (MS)	Score (mass)	Score (iso. abund)	Score (iso. spacing)
		(M+Na)+		387.177	139878		96.58	97.87	93.28	97.99
			m/z	m/z (Calc)	Diff (ppm)	Diff (mDa)	Height	Height (Calc)	Height %	Height % (Calc)	Height Sum %	Height Sum% (Calc)
			387.177	387.178	1.22	0.5	139878	143460	100	100	77.5	79.5
			388.18	388.181	2.92	1.1	35211.2	31822.3	25.2	22.2	19.5	17.6
			389.183	389.184	0.53	0.2	5322.5	5130.4	3.8	3.6	3	2.8
	FALSE	3b,9b-Dihydroxy-6b-angeloyloxy-7(11)-eremophilen-12,8b-olide	C20 H28 O6	96.58	364.188	364.189		1.63	1.63	0.59	12.365	N			DBSearch	96.58			(M+Na)+	387.1773	702
		Species	Ion Formula	m/z	Height	Score (MFG)	Score (MS)	Score (mass)	Score (iso. abund)	Score (iso. spacing)
		(M+Na)+		387.177	139878		96.58	97.87	93.28	97.99
			m/z	m/z (Calc)	Diff (ppm)	Diff (mDa)	Height	Height (Calc)	Height %	Height % (Calc)	Height Sum %	Height Sum% (Calc)
			387.177	387.178	1.22	0.5	139878	143460	100	100	77.5	79.5
			388.18	388.181	2.92	1.1	35211.2	31822.3	25.2	22.2	19.5	17.6
			389.183	389.184	0.53	0.2	5322.5	5130.4	3.8	3.6	3	2.8
Cpd 42: Lauroyl diethanolamide; C16 H33 N O3	TRUE	42	Lauroyl diethanolamide	C16 H33 N O3	68.83	287.244				287.246						242.246	288.251	Positive	1	1	12.424	12.424	12.424			123197							1		DBSearch	DBSearch			68.83	1			120-40-1	HMDB32358			88393	7.52	1
	Best	Name	Formula	Score	Mass	Mass (DB)	Mass (MFG)	Diff (ppm)	Diff (abs. ppm)	Diff (mDa)	RT	RT Available (DB)	RT (DB)	RT Diff	ID Source	Score (DB)	Score (MFG)	DBE	Species	m/z	Cpd ID	Notes	Library
	TRUE	Lauroyl diethanolamide	C16 H33 N O3	68.83	287.244	287.246		7.52	7.52	2.16	12.424	N			DBSearch	68.83			(M+H)+	288.2514	7974
		Species	Ion Formula	m/z	Height	Score (MFG)	Score (MS)	Score (mass)	Score (iso. abund)	Score (iso. spacing)
		(M+H)+		288.251	17870		68.83	69.87	92.94	37.8
			m/z	m/z (Calc)	Diff (ppm)	Diff (mDa)	Height	Height (Calc)	Height %	Height % (Calc)	Height Sum %	Height Sum% (Calc)
			288.251	288.253	6.65	1.9	17740.8	17870	100	100	84	84.6
			289.253	289.257	11.9	3.4	3377.2	3248	19	18.2	16	15.4
Compound 43	TRUE	43														242.245	288.269	Positive	1	1	12.78	12.886	12.992			40744	15603						1																1
Cpd 44: Sphinganine; C18 H39 N O2	TRUE	44	Sphinganine	C18 H39 N O2	50.66	301.294				301.298						302.303	302.302	Positive	1	1	13.429	13.429	13.429			47000	13108						1		DBSearch	DBSearch			50.66	1			764-22-7	HMDB00269	C00836	LMSP01020001	395	12.99	1
	Best	Name	Formula	Score	Mass	Mass (DB)	Mass (MFG)	Diff (ppm)	Diff (abs. ppm)	Diff (mDa)	RT	RT Available (DB)	RT (DB)	RT Diff	ID Source	Score (DB)	Score (MFG)	DBE	Species	m/z	Cpd ID	Notes	Library
	TRUE	Sphinganine	C18 H39 N O2	50.66	301.294	301.298		12.99	12.99	3.91	13.429	N			DBSearch	50.66			(M+H)+	302.3022	18300
		Species	Ion Formula	m/z	Height	Score (MFG)	Score (MS)	Score (mass)	Score (iso. abund)	Score (iso. spacing)
		(M+H)+		302.302	13903.6		50.66	32.43	77.3	55.18
			m/z	m/z (Calc)	Diff (ppm)	Diff (mDa)	Height	Height (Calc)	Height %	Height % (Calc)	Height Sum %	Height Sum% (Calc)
			302.302	302.305	10.39	3.1	13108.3	13903.6	100	100	76.7	81.3
			303.307	303.309	7.28	2.2	2822.3	2832.2	21.5	20.4	16.5	16.6
			304.295	304.312	55.9	17	955.9	330.9	7.3	2.4	5.6	1.9
			305.299	305.314	50.92	15.5	208.5	28.3	1.6	0.2	1.2	0.2
Cpd 45: Nigakilactone B; C22 H32 O6	TRUE	45	Nigakilactone B	C22 H32 O6	99.28	392.22				392.22						119.084	415.209	Positive	1	1	13.485	13.572	13.658			91565							1		DBSearch	DBSearch			99.28	10			24148-77-4		C17013		71502	0.48	1
	Best	Name	Formula	Score	Mass	Mass (DB)	Mass (MFG)	Diff (ppm)	Diff (abs. ppm)	Diff (mDa)	RT	RT Available (DB)	RT (DB)	RT Diff	ID Source	Score (DB)	Score (MFG)	DBE	Species	m/z	Cpd ID	Notes	Library
	TRUE	Nigakilactone B	C22 H32 O6	99.28	392.22	392.22		0.48	0.48	0.19	13.572	N			DBSearch	99.28			(M+Na)+	415.2090	27874
		Species	Ion Formula	m/z	Height	Score (MFG)	Score (MS)	Score (mass)	Score (iso. abund)	Score (iso. spacing)
		(M+Na)+		415.209	400532		99.28	99.8	98.5	99.2
			m/z	m/z (Calc)	Diff (ppm)	Diff (mDa)	Height	Height (Calc)	Height %	Height % (Calc)	Height Sum %	Height Sum% (Calc)
			415.209	415.209	0.23	0.1	396118	400532	100	100	77	77.8
			416.212	416.212	1.23	0.5	101490	97694.6	25.6	24.4	19.7	19
			417.215	417.215	1.1	0.5	16956.2	16337.3	4.3	4.1	3.3	3.2
	FALSE	Dihydrofukinolide	C22 H32 O6	99.28	392.22	392.22		0.48	0.48	0.19	13.572	N			DBSearch	99.28			(M+Na)+	415.2090	6230
		Species	Ion Formula	m/z	Height	Score (MFG)	Score (MS)	Score (mass)	Score (iso. abund)	Score (iso. spacing)
		(M+Na)+		415.209	396118		99.28	99.8	98.5	99.2
			m/z	m/z (Calc)	Diff (ppm)	Diff (mDa)	Height	Height (Calc)	Height %	Height % (Calc)	Height Sum %	Height Sum% (Calc)
			415.209	415.209	0.23	0.1	396118	400532	100	100	77	77.8
			416.212	416.212	1.23	0.5	101490	97694.6	25.6	24.4	19.7	19
			417.215	417.215	1.1	0.5	16956.2	16337.3	4.3	4.1	3.3	3.2
	FALSE	Isodomedin	C22 H32 O6	99.28	392.22	392.22		0.48	0.48	0.19	13.572	N			DBSearch	99.28			(M+Na)+	415.2090	22277
		Species	Ion Formula	m/z	Height	Score (MFG)	Score (MS)	Score (mass)	Score (iso. abund)	Score (iso. spacing)
		(M+Na)+		415.209	396118		99.28	99.8	98.5	99.2
			m/z	m/z (Calc)	Diff (ppm)	Diff (mDa)	Height	Height (Calc)	Height %	Height % (Calc)	Height Sum %	Height Sum% (Calc)
			415.209	415.209	0.23	0.1	396118	400532	100	100	77	77.8
			416.212	416.212	1.23	0.5	101490	97694.6	25.6	24.4	19.7	19
			417.215	417.215	1.1	0.5	16956.2	16337.3	4.3	4.1	3.3	3.2
	FALSE	Armillaripin	C24 H30 O6	85.16	414.202	414.204		6.27	6.27	2.6	13.572	N			DBSearch	85.16			(M+H)+	415.2090	9444
		Species	Ion Formula	m/z	Height	Score (MFG)	Score (MS)	Score (mass)	Score (iso. abund)	Score (iso. spacing)
		(M+H)+		415.209	396118		85.16	69.68	99.25	99.2
			m/z	m/z (Calc)	Diff (ppm)	Diff (mDa)	Height	Height (Calc)	Height %	Height % (Calc)	Height Sum %	Height Sum% (Calc)
			415.209	415.212	6.02	2.5	396118	392324	100	100	77	76.2
			416.212	416.215	6.99	2.9	101490	104134	25.6	26.5	19.7	20.2
			417.215	417.218	7.06	2.9	16956.2	18106.4	4.3	4.6	3.3	3.5
	FALSE	Eplerenone	C24 H30 O6	85.16	414.202	414.204		6.27	6.27	2.6	13.572	N			DBSearch	85.16			(M+H)+	415.2090	11183
		Species	Ion Formula	m/z	Height	Score (MFG)	Score (MS)	Score (mass)	Score (iso. abund)	Score (iso. spacing)
		(M+H)+		415.209	396118		85.16	69.68	99.25	99.2
			m/z	m/z (Calc)	Diff (ppm)	Diff (mDa)	Height	Height (Calc)	Height %	Height % (Calc)	Height Sum %	Height Sum% (Calc)
			415.209	415.212	6.02	2.5	396118	392324	100	100	77	76.2
			416.212	416.215	6.99	2.9	101490	104134	25.6	26.5	19.7	20.2
			417.215	417.218	7.06	2.9	16956.2	18106.4	4.3	4.6	3.3	3.5
	FALSE	Clausarinol	C24 H30 O6	85.16	414.202	414.204		6.27	6.27	2.6	13.572	N			DBSearch	85.16			(M+H)+	415.2090	541
		Species	Ion Formula	m/z	Height	Score (MFG)	Score (MS)	Score (mass)	Score (iso. abund)	Score (iso. spacing)
		(M+H)+		415.209	396118		85.16	69.68	99.25	99.2
			m/z	m/z (Calc)	Diff (ppm)	Diff (mDa)	Height	Height (Calc)	Height %	Height % (Calc)	Height Sum %	Height Sum% (Calc)
			415.209	415.212	6.02	2.5	396118	392324	100	100	77	76.2
			416.212	416.215	6.99	2.9	101490	104134	25.6	26.5	19.7	20.2
			417.215	417.218	7.06	2.9	16956.2	18106.4	4.3	4.6	3.3	3.5
	FALSE	Estra-1,3,5(10)-triene-3,6beta,17beta-triol triacetate	C24 H30 O6	85.16	414.202	414.204		6.27	6.27	2.6	13.572	N			DBSearch	85.16			(M+H)+	415.2090	26837
		Species	Ion Formula	m/z	Height	Score (MFG)	Score (MS)	Score (mass)	Score (iso. abund)	Score (iso. spacing)
		(M+H)+		415.209	396118		85.16	69.68	99.25	99.2
			m/z	m/z (Calc)	Diff (ppm)	Diff (mDa)	Height	Height (Calc)	Height %	Height % (Calc)	Height Sum %	Height Sum% (Calc)
			415.209	415.212	6.02	2.5	396118	392324	100	100	77	76.2
			416.212	416.215	6.99	2.9	101490	104134	25.6	26.5	19.7	20.2
			417.215	417.218	7.06	2.9	16956.2	18106.4	4.3	4.6	3.3	3.5
	FALSE	Magnoshinin	C24 H30 O6	85.16	414.202	414.204		6.27	6.27	2.6	13.572	N			DBSearch	85.16			(M+H)+	415.2090	23679
		Species	Ion Formula	m/z	Height	Score (MFG)	Score (MS)	Score (mass)	Score (iso. abund)	Score (iso. spacing)
		(M+H)+		415.209	396118		85.16	69.68	99.25	99.2
			m/z	m/z (Calc)	Diff (ppm)	Diff (mDa)	Height	Height (Calc)	Height %	Height % (Calc)	Height Sum %	Height Sum% (Calc)
			415.209	415.212	6.02	2.5	396118	392324	100	100	77	76.2
			416.212	416.215	6.99	2.9	101490	104134	25.6	26.5	19.7	20.2
			417.215	417.218	7.06	2.9	16956.2	18106.4	4.3	4.6	3.3	3.5
	FALSE	Armillarin	C24 H30 O6	85.16	414.202	414.204		6.27	6.27	2.6	13.572	N			DBSearch	85.16			(M+H)+	415.2090	2383
		Species	Ion Formula	m/z	Height	Score (MFG)	Score (MS)	Score (mass)	Score (iso. abund)	Score (iso. spacing)
		(M+H)+		415.209	396118		85.16	69.68	99.25	99.2
			m/z	m/z (Calc)	Diff (ppm)	Diff (mDa)	Height	Height (Calc)	Height %	Height % (Calc)	Height Sum %	Height Sum% (Calc)
			415.209	415.212	6.02	2.5	396118	392324	100	100	77	76.2
			416.212	416.215	6.99	2.9	101490	104134	25.6	26.5	19.7	20.2
			417.215	417.218	7.06	2.9	16956.2	18106.4	4.3	4.6	3.3	3.5
	FALSE	4-O-Methylmelleolide	C24 H30 O6	85.16	414.202	414.204		6.27	6.27	2.6	13.572	N			DBSearch	85.16			(M+H)+	415.2090	4327
		Species	Ion Formula	m/z	Height	Score (MFG)	Score (MS)	Score (mass)	Score (iso. abund)	Score (iso. spacing)
		(M+H)+		415.209	396118		85.16	69.68	99.25	99.2
			m/z	m/z (Calc)	Diff (ppm)	Diff (mDa)	Height	Height (Calc)	Height %	Height % (Calc)	Height Sum %	Height Sum% (Calc)
			415.209	415.212	6.02	2.5	396118	392324	100	100	77	76.2
			416.212	416.215	6.99	2.9	101490	104134	25.6	26.5	19.7	20.2
			417.215	417.218	7.06	2.9	16956.2	18106.4	4.3	4.6	3.3	3.5
Cpd 46: Sphinganine; C18 H39 N O2	TRUE	46	Sphinganine	C18 H39 N O2	86.67	301.296				301.298						302.301	302.303	Positive	1	1	13.577	13.657	13.737			58525							1		DBSearch	DBSearch			86.67	1			764-22-7	HMDB00269	C00836	LMSP01020001	395	6.49	1
	Best	Name	Formula	Score	Mass	Mass (DB)	Mass (MFG)	Diff (ppm)	Diff (abs. ppm)	Diff (mDa)	RT	RT Available (DB)	RT (DB)	RT Diff	ID Source	Score (DB)	Score (MFG)	DBE	Species	m/z	Cpd ID	Notes	Library
	TRUE	Sphinganine	C18 H39 N O2	86.67	301.296	301.298		6.49	6.49	1.96	13.657	N			DBSearch	86.67			(M+H)+	302.3034	18300
		Species	Ion Formula	m/z	Height	Score (MFG)	Score (MS)	Score (mass)	Score (iso. abund)	Score (iso. spacing)
		(M+H)+		302.303	745874		86.67	75.47	94.25	99.97
			m/z	m/z (Calc)	Diff (ppm)	Diff (mDa)	Height	Height (Calc)	Height %	Height % (Calc)	Height Sum %	Height Sum% (Calc)
			302.303	302.305	6.45	2	745874	727559	100	100	83.5	81.5
			303.307	303.309	6.38	1.9	131814	148203	17.7	20.4	14.8	16.6
			304.309	304.312	8.06	2.5	15386.6	17313.5	2.1	2.4	1.7	1.9
Compound 47	TRUE	47														119.085	120.088	Positive	1	1	13.668	13.668	13.668			55359							1																1
Cpd 48: 5-Acetoxydihydrotheaespirane; C15 H26 O3	TRUE	48	5-Acetoxydihydrotheaespirane	C15 H26 O3	97.65	254.189				254.188						235.167	277.178	Positive	1	1	16.355	16.419	16.482			69929							1		DBSearch	DBSearch			97.65	10			72541-09-4	HMDB40276			94801	-2.02	1
	Best	Name	Formula	Score	Mass	Mass (DB)	Mass (MFG)	Diff (ppm)	Diff (abs. ppm)	Diff (mDa)	RT	RT Available (DB)	RT (DB)	RT Diff	ID Source	Score (DB)	Score (MFG)	DBE	Species	m/z	Cpd ID	Notes	Library
	TRUE	5-Acetoxydihydrotheaespirane	C15 H26 O3	97.65	254.189	254.188		-2.02	2.02	-0.51	16.419	N			DBSearch	97.65			(M+Na)+	277.1779	1544
		Species	Ion Formula	m/z	Height	Score (MFG)	Score (MS)	Score (mass)	Score (iso. abund)	Score (iso. spacing)
		(M+Na)+		277.178	63413.8		97.65	97.77	95.74	99.69
			m/z	m/z (Calc)	Diff (ppm)	Diff (mDa)	Height	Height (Calc)	Height %	Height % (Calc)	Height Sum %	Height Sum% (Calc)
			277.178	277.177	-1.7	-0.5	61776.7	63413.8	100	100	82.2	84.4
			278.182	278.181	-2.26	-0.6	11404.3	10550.1	18.5	16.6	15.2	14
			279.185	279.183	-4.24	-1.2	1995.7	1212.9	3.2	1.9	2.7	1.6
	FALSE	Kessyl glycol	C15 H26 O3	97.65	254.189	254.188		-2.02	2.02	-0.51	16.419	N			DBSearch	97.65			(M+Na)+	277.1779	4182
		Species	Ion Formula	m/z	Height	Score (MFG)	Score (MS)	Score (mass)	Score (iso. abund)	Score (iso. spacing)
		(M+Na)+		277.178	61776.7		97.65	97.77	95.74	99.69
			m/z	m/z (Calc)	Diff (ppm)	Diff (mDa)	Height	Height (Calc)	Height %	Height % (Calc)	Height Sum %	Height Sum% (Calc)
			277.178	277.177	-1.7	-0.5	61776.7	63413.8	100	100	82.2	84.4
			278.182	278.181	-2.26	-0.6	11404.3	10550.1	18.5	16.6	15.2	14
			279.185	279.183	-4.24	-1.2	1995.7	1212.9	3.2	1.9	2.7	1.6
	FALSE	7-Drimene-11,12,14-triol	C15 H26 O3	97.65	254.189	254.188		-2.02	2.02	-0.51	16.419	N			DBSearch	97.65			(M+Na)+	277.1779	4474
		Species	Ion Formula	m/z	Height	Score (MFG)	Score (MS)	Score (mass)	Score (iso. abund)	Score (iso. spacing)
		(M+Na)+		277.178	61776.7		97.65	97.77	95.74	99.69
			m/z	m/z (Calc)	Diff (ppm)	Diff (mDa)	Height	Height (Calc)	Height %	Height % (Calc)	Height Sum %	Height Sum% (Calc)
			277.178	277.177	-1.7	-0.5	61776.7	63413.8	100	100	82.2	84.4
			278.182	278.181	-2.26	-0.6	11404.3	10550.1	18.5	16.6	15.2	14
			279.185	279.183	-4.24	-1.2	1995.7	1212.9	3.2	1.9	2.7	1.6
	FALSE	(3beta,9beta)-7-Drimene-3,11,12-triol	C15 H26 O3	97.65	254.189	254.188		-2.02	2.02	-0.51	16.419	N			DBSearch	97.65			(M+Na)+	277.1779	5117
		Species	Ion Formula	m/z	Height	Score (MFG)	Score (MS)	Score (mass)	Score (iso. abund)	Score (iso. spacing)
		(M+Na)+		277.178	61776.7		97.65	97.77	95.74	99.69
			m/z	m/z (Calc)	Diff (ppm)	Diff (mDa)	Height	Height (Calc)	Height %	Height % (Calc)	Height Sum %	Height Sum% (Calc)
			277.178	277.177	-1.7	-0.5	61776.7	63413.8	100	100	82.2	84.4
			278.182	278.181	-2.26	-0.6	11404.3	10550.1	18.5	16.6	15.2	14
			279.185	279.183	-4.24	-1.2	1995.7	1212.9	3.2	1.9	2.7	1.6
	FALSE	8-Hydroxy-4(6)-lactarene-5,14-diol	C15 H26 O3	97.65	254.189	254.188		-2.02	2.02	-0.51	16.419	N			DBSearch	97.65			(M+Na)+	277.1779	5333
		Species	Ion Formula	m/z	Height	Score (MFG)	Score (MS)	Score (mass)	Score (iso. abund)	Score (iso. spacing)
		(M+Na)+		277.178	61776.7		97.65	97.77	95.74	99.69
			m/z	m/z (Calc)	Diff (ppm)	Diff (mDa)	Height	Height (Calc)	Height %	Height % (Calc)	Height Sum %	Height Sum% (Calc)
			277.178	277.177	-1.7	-0.5	61776.7	63413.8	100	100	82.2	84.4
			278.182	278.181	-2.26	-0.6	11404.3	10550.1	18.5	16.6	15.2	14
			279.185	279.183	-4.24	-1.2	1995.7	1212.9	3.2	1.9	2.7	1.6
	FALSE	Kikkanol F	C15 H26 O3	97.65	254.189	254.188		-2.02	2.02	-0.51	16.419	N			DBSearch	97.65			(M+Na)+	277.1779	28273
		Species	Ion Formula	m/z	Height	Score (MFG)	Score (MS)	Score (mass)	Score (iso. abund)	Score (iso. spacing)
		(M+Na)+		277.178	61776.7		97.65	97.77	95.74	99.69
			m/z	m/z (Calc)	Diff (ppm)	Diff (mDa)	Height	Height (Calc)	Height %	Height % (Calc)	Height Sum %	Height Sum% (Calc)
			277.178	277.177	-1.7	-0.5	61776.7	63413.8	100	100	82.2	84.4
			278.182	278.181	-2.26	-0.6	11404.3	10550.1	18.5	16.6	15.2	14
			279.185	279.183	-4.24	-1.2	1995.7	1212.9	3.2	1.9	2.7	1.6
	FALSE	Kikkanol A	C15 H26 O3	97.65	254.189	254.188		-2.02	2.02	-0.51	16.419	N			DBSearch	97.65			(M+Na)+	277.1779	28268
		Species	Ion Formula	m/z	Height	Score (MFG)	Score (MS)	Score (mass)	Score (iso. abund)	Score (iso. spacing)
		(M+Na)+		277.178	61776.7		97.65	97.77	95.74	99.69
			m/z	m/z (Calc)	Diff (ppm)	Diff (mDa)	Height	Height (Calc)	Height %	Height % (Calc)	Height Sum %	Height Sum% (Calc)
			277.178	277.177	-1.7	-0.5	61776.7	63413.8	100	100	82.2	84.4
			278.182	278.181	-2.26	-0.6	11404.3	10550.1	18.5	16.6	15.2	14
			279.185	279.183	-4.24	-1.2	1995.7	1212.9	3.2	1.9	2.7	1.6
	FALSE	Prohydrojasmon	C15 H26 O3	97.65	254.189	254.188		-2.02	2.02	-0.51	16.419	N			DBSearch	97.65			(M+Na)+	277.1779	28933
		Species	Ion Formula	m/z	Height	Score (MFG)	Score (MS)	Score (mass)	Score (iso. abund)	Score (iso. spacing)
		(M+Na)+		277.178	61776.7		97.65	97.77	95.74	99.69
			m/z	m/z (Calc)	Diff (ppm)	Diff (mDa)	Height	Height (Calc)	Height %	Height % (Calc)	Height Sum %	Height Sum% (Calc)
			277.178	277.177	-1.7	-0.5	61776.7	63413.8	100	100	82.2	84.4
			278.182	278.181	-2.26	-0.6	11404.3	10550.1	18.5	16.6	15.2	14
			279.185	279.183	-4.24	-1.2	1995.7	1212.9	3.2	1.9	2.7	1.6
	FALSE	Lubiminol	C15 H26 O3	97.65	254.189	254.188		-2.02	2.02	-0.51	16.419	N			DBSearch	97.65			(M+Na)+	277.1779	10020
		Species	Ion Formula	m/z	Height	Score (MFG)	Score (MS)	Score (mass)	Score (iso. abund)	Score (iso. spacing)
		(M+Na)+		277.178	61776.7		97.65	97.77	95.74	99.69
			m/z	m/z (Calc)	Diff (ppm)	Diff (mDa)	Height	Height (Calc)	Height %	Height % (Calc)	Height Sum %	Height Sum% (Calc)
			277.178	277.177	-1.7	-0.5	61776.7	63413.8	100	100	82.2	84.4
			278.182	278.181	-2.26	-0.6	11404.3	10550.1	18.5	16.6	15.2	14
			279.185	279.183	-4.24	-1.2	1995.7	1212.9	3.2	1.9	2.7	1.6
	FALSE	Chrysanthetriol	C15 H26 O3	97.65	254.189	254.188		-2.02	2.02	-0.51	16.419	N			DBSearch	97.65			(M+Na)+	277.1779	28275
		Species	Ion Formula	m/z	Height	Score (MFG)	Score (MS)	Score (mass)	Score (iso. abund)	Score (iso. spacing)
		(M+Na)+		277.178	61776.7		97.65	97.77	95.74	99.69
			m/z	m/z (Calc)	Diff (ppm)	Diff (mDa)	Height	Height (Calc)	Height %	Height % (Calc)	Height Sum %	Height Sum% (Calc)
			277.178	277.177	-1.7	-0.5	61776.7	63413.8	100	100	82.2	84.4
			278.182	278.181	-2.26	-0.6	11404.3	10550.1	18.5	16.6	15.2	14
			279.185	279.183	-4.24	-1.2	1995.7	1212.9	3.2	1.9	2.7	1.6
Cpd 49: Albuterol; C13 H21 N O3	TRUE	49	Albuterol	C13 H21 N O3	95.12	239.152				239.152						262.142	262.142	Positive	1	1	16.421	16.507	16.594			48078	30041						1		DBSearch	DBSearch			95.12	10			18559-94-9		D02147		799	-1.05	1
	Best	Name	Formula	Score	Mass	Mass (DB)	Mass (MFG)	Diff (ppm)	Diff (abs. ppm)	Diff (mDa)	RT	RT Available (DB)	RT (DB)	RT Diff	ID Source	Score (DB)	Score (MFG)	DBE	Species	m/z	Cpd ID	Notes	Library
	TRUE	Albuterol	C13 H21 N O3	95.12	239.152	239.152		-1.05	1.05	-0.25	16.507	N			DBSearch	95.12			(M+Na)+	262.1415	30244	Postive MS/MS Also known as salbutomal in UK Treatment of asthma and other forms of diffuse airways obstruction Dollery, Colin Therapeutic Drugs, 2nd Ed. 1999 p. A59
		Species	Ion Formula	m/z	Height	Score (MFG)	Score (MS)	Score (mass)	Score (iso. abund)	Score (iso. spacing)
		(M+Na)+		262.142	31340		95.12	99.43	86.63	96.69
			m/z	m/z (Calc)	Diff (ppm)	Diff (mDa)	Height	Height (Calc)	Height %	Height % (Calc)	Height Sum %	Height Sum% (Calc)
			262.142	262.141	-0.44	-0.1	30041.5	31340	100	100	82.3	85.9
			263.145	263.145	-2.8	-0.7	5612.3	4632.5	18.7	14.8	15.4	12.7
			264.149	264.147	-7.36	-1.9	830.3	511.5	2.8	1.6	2.3	1.4
	FALSE	Macrophylline	C13 H21 N O3	95.12	239.152	239.152		-1.05	1.05	-0.25	16.507	N			DBSearch	95.12			(M+Na)+	262.1415	23393
		Species	Ion Formula	m/z	Height	Score (MFG)	Score (MS)	Score (mass)	Score (iso. abund)	Score (iso. spacing)
		(M+Na)+		262.142	30041.5		95.12	99.43	86.63	96.69
			m/z	m/z (Calc)	Diff (ppm)	Diff (mDa)	Height	Height (Calc)	Height %	Height % (Calc)	Height Sum %	Height Sum% (Calc)
			262.142	262.141	-0.44	-0.1	30041.5	31340	100	100	82.3	85.9
			263.145	263.145	-2.8	-0.7	5612.3	4632.5	18.7	14.8	15.4	12.7
			264.149	264.147	-7.36	-1.9	830.3	511.5	2.8	1.6	2.3	1.4
	FALSE	3alpha-Tigloyloxytropane N-oxide	C13 H21 N O3	95.12	239.152	239.152		-1.05	1.05	-0.25	16.507	N			DBSearch	95.12			(M+Na)+	262.1415	7082
		Species	Ion Formula	m/z	Height	Score (MFG)	Score (MS)	Score (mass)	Score (iso. abund)	Score (iso. spacing)
		(M+Na)+		262.142	30041.5		95.12	99.43	86.63	96.69
			m/z	m/z (Calc)	Diff (ppm)	Diff (mDa)	Height	Height (Calc)	Height %	Height % (Calc)	Height Sum %	Height Sum% (Calc)
			262.142	262.141	-0.44	-0.1	30041.5	31340	100	100	82.3	85.9
			263.145	263.145	-2.8	-0.7	5612.3	4632.5	18.7	14.8	15.4	12.7
			264.149	264.147	-7.36	-1.9	830.3	511.5	2.8	1.6	2.3	1.4
	FALSE	Moprolol	C13 H21 N O3	95.12	239.152	239.152		-1.05	1.05	-0.25	16.507	N			DBSearch	95.12			(M+Na)+	262.1415	146
		Species	Ion Formula	m/z	Height	Score (MFG)	Score (MS)	Score (mass)	Score (iso. abund)	Score (iso. spacing)
		(M+Na)+		262.142	30041.5		95.12	99.43	86.63	96.69
			m/z	m/z (Calc)	Diff (ppm)	Diff (mDa)	Height	Height (Calc)	Height %	Height % (Calc)	Height Sum %	Height Sum% (Calc)
			262.142	262.141	-0.44	-0.1	30041.5	31340	100	100	82.3	85.9
			263.145	263.145	-2.8	-0.7	5612.3	4632.5	18.7	14.8	15.4	12.7
			264.149	264.147	-7.36	-1.9	830.3	511.5	2.8	1.6	2.3	1.4
	FALSE	Isoetharine	C13 H21 N O3	95.12	239.152	239.152		-1.05	1.05	-0.25	16.507	N			DBSearch	95.12			(M+Na)+	262.1415	20975	Bronchodilator Drug Dollery, Colin Therapeutic Drugs, 2nd Ed. 1999 p. I83
		Species	Ion Formula	m/z	Height	Score (MFG)	Score (MS)	Score (mass)	Score (iso. abund)	Score (iso. spacing)
		(M+Na)+		262.142	30041.5		95.12	99.43	86.63	96.69
			m/z	m/z (Calc)	Diff (ppm)	Diff (mDa)	Height	Height (Calc)	Height %	Height % (Calc)	Height Sum %	Height Sum% (Calc)
			262.142	262.141	-0.44	-0.1	30041.5	31340	100	100	82.3	85.9
			263.145	263.145	-2.8	-0.7	5612.3	4632.5	18.7	14.8	15.4	12.7
			264.149	264.147	-7.36	-1.9	830.3	511.5	2.8	1.6	2.3	1.4
	FALSE	Petasinine	C13 H21 N O3	95.12	239.152	239.152		-1.05	1.05	-0.25	16.507	N			DBSearch	95.12			(M+Na)+	262.1415	9356
		Species	Ion Formula	m/z	Height	Score (MFG)	Score (MS)	Score (mass)	Score (iso. abund)	Score (iso. spacing)
		(M+Na)+		262.142	30041.5		95.12	99.43	86.63	96.69
			m/z	m/z (Calc)	Diff (ppm)	Diff (mDa)	Height	Height (Calc)	Height %	Height % (Calc)	Height Sum %	Height Sum% (Calc)
			262.142	262.141	-0.44	-0.1	30041.5	31340	100	100	82.3	85.9
			263.145	263.145	-2.8	-0.7	5612.3	4632.5	18.7	14.8	15.4	12.7
			264.149	264.147	-7.36	-1.9	830.3	511.5	2.8	1.6	2.3	1.4
	FALSE	cis-1,3,4,6,7,11b-Hexahydro-9-methoxy-2H-benzo[a]quinolizine-3-carboxylic acid	C15 H19 N O3	83.05	261.134	261.137		8.26	8.26	2.16	16.507	N			DBSearch	83.05			(M+H)+	262.1415	26857
		Species	Ion Formula	m/z	Height	Score (MFG)	Score (MS)	Score (mass)	Score (iso. abund)	Score (iso. spacing)
		(M+H)+		262.142	30041.5		83.05	67.81	96.91	96.9
			m/z	m/z (Calc)	Diff (ppm)	Diff (mDa)	Height	Height (Calc)	Height %	Height % (Calc)	Height Sum %	Height Sum% (Calc)
			262.142	262.144	8.74	2.3	30041.5	30686	100	100	82.3	84.1
			263.145	263.147	6.38	1.7	5612.3	5196.1	18.7	16.9	15.4	14.2
			264.149	264.15	2.35	0.6	830.3	602	2.8	2	2.3	1.6
	FALSE	Zinnimidine	C15 H19 N O3	83.05	261.134	261.137		8.26	8.26	2.16	16.507	N			DBSearch	83.05			(M+H)+	262.1415	23648
		Species	Ion Formula	m/z	Height	Score (MFG)	Score (MS)	Score (mass)	Score (iso. abund)	Score (iso. spacing)
		(M+H)+		262.142	30041.5		83.05	67.81	96.91	96.9
			m/z	m/z (Calc)	Diff (ppm)	Diff (mDa)	Height	Height (Calc)	Height %	Height % (Calc)	Height Sum %	Height Sum% (Calc)
			262.142	262.144	8.74	2.3	30041.5	30686	100	100	82.3	84.1
			263.145	263.147	6.38	1.7	5612.3	5196.1	18.7	16.9	15.4	14.2
			264.149	264.15	2.35	0.6	830.3	602	2.8	2	2.3	1.6
	FALSE	Cochlearine	C15 H19 N O3	83.05	261.134	261.137		8.26	8.26	2.16	16.507	N			DBSearch	83.05			(M+H)+	262.1415	23856
		Species	Ion Formula	m/z	Height	Score (MFG)	Score (MS)	Score (mass)	Score (iso. abund)	Score (iso. spacing)
		(M+H)+		262.142	30041.5		83.05	67.81	96.91	96.9
			m/z	m/z (Calc)	Diff (ppm)	Diff (mDa)	Height	Height (Calc)	Height %	Height % (Calc)	Height Sum %	Height Sum% (Calc)
			262.142	262.144	8.74	2.3	30041.5	30686	100	100	82.3	84.1
			263.145	263.147	6.38	1.7	5612.3	5196.1	18.7	16.9	15.4	14.2
			264.149	264.15	2.35	0.6	830.3	602	2.8	2	2.3	1.6
	FALSE	Aspartyl-Lysine	C10 H19 N3 O5	76.05	261.134	261.132		-7.46	7.46	-1.95	16.507	N			DBSearch	76.05			(M+H)+	262.1415	10724
		Species	Ion Formula	m/z	Height	Score (MFG)	Score (MS)	Score (mass)	Score (iso. abund)	Score (iso. spacing)
		(M+H)+		262.142	30041.5		76.05	72.85	68.07	92
			m/z	m/z (Calc)	Diff (ppm)	Diff (mDa)	Height	Height (Calc)	Height %	Height % (Calc)	Height Sum %	Height Sum% (Calc)
			262.142	262.14	-6.61	-1.7	30041.5	31986.9	100	100	82.3	87.7
			263.145	263.143	-10.44	-2.7	5612.3	3944.7	18.7	12.3	15.4	10.8
			264.149	264.145	-16.6	-4.4	830.3	552.5	2.8	1.7	2.3	1.5
Compound 50	TRUE	50														305.127	473.314	Positive	1	1	23.339	23.422	23.506			43435							1																1
[truncated: 16 more columns]
