# Supplementary material for: Metabolomic Profiling of Leptadenia reticulata: Unveiling Therapeutic Potential for Inflammatory Diseases through Network Pharmacology and Docking Studies
Source: Pharmaceuticals (Basel). 2024 Mar 26;17(4):423. doi: 10.3390/ph17040423 (PMC11054655; doi:10.3390/ph17040423)
Supplement: Supplementary file 1 [file pharmaceuticals-17-00423-s001.zip › HR LCMS chromatogram/R_-VE.XLS]

## Sheet: Sheet1
Label	Show/Hide	Cpd	Name	Formula	Score	Mass	Avg Mass	Std Dev	Mass (Tgt)	Mass (DB)	Mass (MFG)	Diff (Tgt, ppm)	Diff (Tgt, mDa)	Diff (MFG, ppm)	Diff (MFG, mDa)	Base Peak	m/z	Polarity	Max Z	Min Z	Start	RT	End	RT (DB)	RT Diff (DB)	Height	Abund	Width	Area	Vol	Vol %	Ions	Z Count	Saturated	ID Source	ID Techniques Applied	Score (MFG)	Score (Tgt)	Score (DB)	Hits (DB)	FV	Score (Lib)	CAS	HMP	KEGG	LMP	METLIN	Diff (DB, ppm)	MS/MS Count
Cpd 1: 9-HOTE; C18 H30 O3	TRUE	1	9-HOTE	C18 H30 O3	71.16	294.221				294.219						134.897	293.214	Negative	1	1	17.351	17.564	17.677			1662	528	2.349	12222			2	1		DBSearch	DBSearch-FBF			71.16					HMDB10224			61551	-5.15
	Best	Name	Formula	Score	Mass	Mass (DB)	Mass (MFG)	Diff (ppm)	Diff (abs. ppm)	Diff (mDa)	RT	RT Available (DB)	RT (DB)	RT Diff	ID Source	Score (DB)	Score (MFG)	DBE	Species	m/z	Cpd ID	Notes	Library
	TRUE	9-HOTE	C18 H30 O3	71.16	294.221	294.219		-5.15	5.15	-1.51	17.564	N			DBSearch	71.16			(M-H)-	293.2142	12940
		Species	Ion Formula	m/z	Height	Score (MFG)	Score (MS)	Score (mass)	Score (iso. abund)	Score (iso. spacing)
		(M-H)-		293.214	528.1		71.16	84.17	91.5	20.72
			m/z	m/z (Calc)	Diff (ppm)	Diff (mDa)	Height	Height (Calc)	Height %	Height % (Calc)	Height Sum %	Height Sum% (Calc)
			293.214	293.212	-6.69	-2	528.1	520.1	100	100	84.7	83.4
			294.215	294.216	3.27	1	95.6	103.6	18.1	19.9	15.3	16.6
	FALSE	17-hydroxy-linolenic acid	C18 H30 O3	71.16	294.221	294.219		-5.15	5.15	-1.51	17.564	N			DBSearch	71.16			(M-H)-	293.2142	12508
		Species	Ion Formula	m/z	Height	Score (MFG)	Score (MS)	Score (mass)	Score (iso. abund)	Score (iso. spacing)
		(M-H)-		293.214	528.1		71.16	84.17	91.5	20.72
			m/z	m/z (Calc)	Diff (ppm)	Diff (mDa)	Height	Height (Calc)	Height %	Height % (Calc)	Height Sum %	Height Sum% (Calc)
			293.214	293.212	-6.69	-2	528.1	520.1	100	100	84.7	83.4
			294.215	294.216	3.27	1	95.6	103.6	18.1	19.9	15.3	16.6
	FALSE	17-Hydroxylinolenic acid	C18 H30 O3	71.16	294.221	294.219		-5.15	5.15	-1.51	17.564	N			DBSearch	71.16			(M-H)-	293.2142	12507
		Species	Ion Formula	m/z	Height	Score (MFG)	Score (MS)	Score (mass)	Score (iso. abund)	Score (iso. spacing)
		(M-H)-		293.214	528.1		71.16	84.17	91.5	20.72
			m/z	m/z (Calc)	Diff (ppm)	Diff (mDa)	Height	Height (Calc)	Height %	Height % (Calc)	Height Sum %	Height Sum% (Calc)
			293.214	293.212	-6.69	-2	528.1	520.1	100	100	84.7	83.4
			294.215	294.216	3.27	1	95.6	103.6	18.1	19.9	15.3	16.6
	FALSE	10-Oxo-11-octadecen-13-olide	C18 H30 O3	71.16	294.221	294.219		-5.15	5.15	-1.51	17.564	N			DBSearch	71.16			(M-H)-	293.2142	9894
		Species	Ion Formula	m/z	Height	Score (MFG)	Score (MS)	Score (mass)	Score (iso. abund)	Score (iso. spacing)
		(M-H)-		293.214	528.1		71.16	84.17	91.5	20.72
			m/z	m/z (Calc)	Diff (ppm)	Diff (mDa)	Height	Height (Calc)	Height %	Height % (Calc)	Height Sum %	Height Sum% (Calc)
			293.214	293.212	-6.69	-2	528.1	520.1	100	100	84.7	83.4
			294.215	294.216	3.27	1	95.6	103.6	18.1	19.9	15.3	16.6
	FALSE	Squamostanal A	C18 H30 O3	71.16	294.221	294.219		-5.15	5.15	-1.51	17.564	N			DBSearch	71.16			(M-H)-	293.2142	9770
		Species	Ion Formula	m/z	Height	Score (MFG)	Score (MS)	Score (mass)	Score (iso. abund)	Score (iso. spacing)
		(M-H)-		293.214	528.1		71.16	84.17	91.5	20.72
			m/z	m/z (Calc)	Diff (ppm)	Diff (mDa)	Height	Height (Calc)	Height %	Height % (Calc)	Height Sum %	Height Sum% (Calc)
			293.214	293.212	-6.69	-2	528.1	520.1	100	100	84.7	83.4
			294.215	294.216	3.27	1	95.6	103.6	18.1	19.9	15.3	16.6
	FALSE	15,16-Epoxy-9,12-octadecadienoic acid	C18 H30 O3	71.16	294.221	294.219		-5.15	5.15	-1.51	17.564	N			DBSearch	71.16			(M-H)-	293.2142	9063
		Species	Ion Formula	m/z	Height	Score (MFG)	Score (MS)	Score (mass)	Score (iso. abund)	Score (iso. spacing)
		(M-H)-		293.214	528.1		71.16	84.17	91.5	20.72
			m/z	m/z (Calc)	Diff (ppm)	Diff (mDa)	Height	Height (Calc)	Height %	Height % (Calc)	Height Sum %	Height Sum% (Calc)
			293.214	293.212	-6.69	-2	528.1	520.1	100	100	84.7	83.4
			294.215	294.216	3.27	1	95.6	103.6	18.1	19.9	15.3	16.6
	FALSE	12,13-Epoxy-9,15-octadecadienoic acid	C18 H30 O3	71.16	294.221	294.219		-5.15	5.15	-1.51	17.564	N			DBSearch	71.16			(M-H)-	293.2142	8971
		Species	Ion Formula	m/z	Height	Score (MFG)	Score (MS)	Score (mass)	Score (iso. abund)	Score (iso. spacing)
		(M-H)-		293.214	528.1		71.16	84.17	91.5	20.72
			m/z	m/z (Calc)	Diff (ppm)	Diff (mDa)	Height	Height (Calc)	Height %	Height % (Calc)	Height Sum %	Height Sum% (Calc)
			293.214	293.212	-6.69	-2	528.1	520.1	100	100	84.7	83.4
			294.215	294.216	3.27	1	95.6	103.6	18.1	19.9	15.3	16.6
	FALSE	2-Hydroxylinolenic acid	C18 H30 O3	71.16	294.221	294.219		-5.15	5.15	-1.51	17.564	N			DBSearch	71.16			(M-H)-	293.2142	8961
		Species	Ion Formula	m/z	Height	Score (MFG)	Score (MS)	Score (mass)	Score (iso. abund)	Score (iso. spacing)
		(M-H)-		293.214	528.1		71.16	84.17	91.5	20.72
			m/z	m/z (Calc)	Diff (ppm)	Diff (mDa)	Height	Height (Calc)	Height %	Height % (Calc)	Height Sum %	Height Sum% (Calc)
			293.214	293.212	-6.69	-2	528.1	520.1	100	100	84.7	83.4
			294.215	294.216	3.27	1	95.6	103.6	18.1	19.9	15.3	16.6
	FALSE	(9Z,12Z,14E)-16-Hydroxy-9,12,14-octadecatrienoic acid	C18 H30 O3	71.16	294.221	294.219		-5.15	5.15	-1.51	17.564	N			DBSearch	71.16			(M-H)-	293.2142	6299
		Species	Ion Formula	m/z	Height	Score (MFG)	Score (MS)	Score (mass)	Score (iso. abund)	Score (iso. spacing)
		(M-H)-		293.214	528.1		71.16	84.17	91.5	20.72
			m/z	m/z (Calc)	Diff (ppm)	Diff (mDa)	Height	Height (Calc)	Height %	Height % (Calc)	Height Sum %	Height Sum% (Calc)
			293.214	293.212	-6.69	-2	528.1	520.1	100	100	84.7	83.4
			294.215	294.216	3.27	1	95.6	103.6	18.1	19.9	15.3	16.6
	FALSE	Sterebin D	C18 H30 O3	71.16	294.221	294.219		-5.15	5.15	-1.51	17.564	N			DBSearch	71.16			(M-H)-	293.2142	4498
		Species	Ion Formula	m/z	Height	Score (MFG)	Score (MS)	Score (mass)	Score (iso. abund)	Score (iso. spacing)
		(M-H)-		293.214	528.1		71.16	84.17	91.5	20.72
			m/z	m/z (Calc)	Diff (ppm)	Diff (mDa)	Height	Height (Calc)	Height %	Height % (Calc)	Height Sum %	Height Sum% (Calc)
			293.214	293.212	-6.69	-2	528.1	520.1	100	100	84.7	83.4
			294.215	294.216	3.27	1	95.6	103.6	18.1	19.9	15.3	16.6
	FALSE		C18 H30 O3	71.11	294.221			-5.15	5.15	-1.51	17.564				FBF				(M-H)-	293.2142
		Species	Ion Formula	m/z	Height	Score (MFG)	Score (MS)	Score (mass)	Score (iso. abund)	Score (iso. spacing)
		(M-H)-		293.214	528.1		71.11	84.12	91.43	20.72
			m/z	m/z (Calc)	Diff (ppm)	Diff (mDa)	Height	Height (Calc)	Height %	Height % (Calc)	Height Sum %	Height Sum% (Calc)
			293.214	293.212	-6.69	-2	528.1	520.1	100	100	84.7	83.4
			294.215	294.216	3.27	1	95.6	103.6	18.1	19.9	15.3	16.6
Cpd 2: Malvalic acid; C18 H32 O2	TRUE	2	Malvalic acid	C18 H32 O2	68.02	280.243				280.24						134.897	339.256	Negative	1	1	20.555	20.835	21.12			3092	250	0.253	53652			5	1		DBSearch	DBSearch-FBF			68.02						C08321	LMFA01140002	35954	-10.79
	Best	Name	Formula	Score	Mass	Mass (DB)	Mass (MFG)	Diff (ppm)	Diff (abs. ppm)	Diff (mDa)	RT	RT Available (DB)	RT (DB)	RT Diff	ID Source	Score (DB)	Score (MFG)	DBE	Species	m/z	Cpd ID	Notes	Library
	TRUE	Malvalic acid	C18 H32 O2	68.02	280.243	280.24		-10.79	10.79	-3.02	20.835	N			DBSearch	68.02			(M-H)-	279.2360	21580
		Species	Ion Formula	m/z	Height	Score (MFG)	Score (MS)	Score (mass)	Score (iso. abund)	Score (iso. spacing)
		(M-H)-		279.236	1562.7		68.02	48.79	95.04	74.04
			m/z	m/z (Calc)	Diff (ppm)	Diff (mDa)	Height	Height (Calc)	Height %	Height % (Calc)	Height Sum %	Height Sum% (Calc)
			279.236	279.233	-10.83	-3	1562.7	1532.1	100	100	83.5	81.8
			280.238	280.236	-5.64	-1.6	272.9	304.9	17.5	19.9	14.6	16.3
			281.253	281.239	-49.19	-13.8	36.5	35	2.3	2.3	1.9	1.9
	FALSE		C18 H32 O2	75.06	280.243			-9.89	9.89	-2.77	20.835				FBF				(M-H)- (M+CH3COO)-	279.2360 339.2557
		Species	Ion Formula	m/z	Height	Score (MFG)	Score (MS)	Score (mass)	Score (iso. abund)	Score (iso. spacing)
		(M-H)-		279.236	1562.7		67.97	48.69	95.03	74.04
			m/z	m/z (Calc)	Diff (ppm)	Diff (mDa)	Height	Height (Calc)	Height %	Height % (Calc)	Height Sum %	Height Sum% (Calc)
			279.236	279.233	-10.83	-3	1562.7	1532.1	100	100	83.5	81.8
			280.238	280.236	-5.64	-1.6	272.9	304.9	17.5	19.9	14.6	16.3
			281.253	281.239	-49.19	-13.8	36.5	35	2.3	2.3	1.9	1.9
		(M+CH3COO)-		339.256	250.2		75.06	91.11	86.95	28.68
			m/z	m/z (Calc)	Diff (ppm)	Diff (mDa)	Height	Height (Calc)	Height %	Height % (Calc)	Height Sum %	Height Sum% (Calc)
			339.256	339.254	-4.66	-1.6	250.2	245.2	100	100	83.5	81.8
			340.257	340.257	2.35	0.8	49.4	54.4	19.7	22.2	16.5	18.2
	FALSE	Ethyl 2E,4Z-hexadecadienoate	C18 H32 O2	68.02	280.243	280.24		-10.79	10.79	-3.02	20.835	N			DBSearch	68.02			(M-H)-	279.2360	8997
		Species	Ion Formula	m/z	Height	Score (MFG)	Score (MS)	Score (mass)	Score (iso. abund)	Score (iso. spacing)
		(M-H)-		279.236	1562.7		68.02	48.79	95.04	74.04
			m/z	m/z (Calc)	Diff (ppm)	Diff (mDa)	Height	Height (Calc)	Height %	Height % (Calc)	Height Sum %	Height Sum% (Calc)
			279.236	279.233	-10.83	-3	1562.7	1532.1	100	100	83.5	81.8
			280.238	280.236	-5.64	-1.6	272.9	304.9	17.5	19.9	14.6	16.3
			281.253	281.239	-49.19	-13.8	36.5	35	2.3	2.3	1.9	1.9
	FALSE	Linalyl caprylate	C18 H32 O2	68.02	280.243	280.24		-10.79	10.79	-3.02	20.835	N			DBSearch	68.02			(M-H)-	279.2360	9422
		Species	Ion Formula	m/z	Height	Score (MFG)	Score (MS)	Score (mass)	Score (iso. abund)	Score (iso. spacing)
		(M-H)-		279.236	1562.7		68.02	48.79	95.04	74.04
			m/z	m/z (Calc)	Diff (ppm)	Diff (mDa)	Height	Height (Calc)	Height %	Height % (Calc)	Height Sum %	Height Sum% (Calc)
			279.236	279.233	-10.83	-3	1562.7	1532.1	100	100	83.5	81.8
			280.238	280.236	-5.64	-1.6	272.9	304.9	17.5	19.9	14.6	16.3
			281.253	281.239	-49.19	-13.8	36.5	35	2.3	2.3	1.9	1.9
	FALSE	Mangiferic acid	C18 H32 O2	68.02	280.243	280.24		-10.79	10.79	-3.02	20.835	N			DBSearch	68.02			(M-H)-	279.2360	9880
		Species	Ion Formula	m/z	Height	Score (MFG)	Score (MS)	Score (mass)	Score (iso. abund)	Score (iso. spacing)
		(M-H)-		279.236	1562.7		68.02	48.79	95.04	74.04
			m/z	m/z (Calc)	Diff (ppm)	Diff (mDa)	Height	Height (Calc)	Height %	Height % (Calc)	Height Sum %	Height Sum% (Calc)
			279.236	279.233	-10.83	-3	1562.7	1532.1	100	100	83.5	81.8
			280.238	280.236	-5.64	-1.6	272.9	304.9	17.5	19.9	14.6	16.3
			281.253	281.239	-49.19	-13.8	36.5	35	2.3	2.3	1.9	1.9
	FALSE	Linoelaidic Acid	C18 H32 O2	68.02	280.243	280.24		-10.79	10.79	-3.02	20.835	N			DBSearch	68.02			(M-H)-	279.2360	16152
		Species	Ion Formula	m/z	Height	Score (MFG)	Score (MS)	Score (mass)	Score (iso. abund)	Score (iso. spacing)
		(M-H)-		279.236	1562.7		68.02	48.79	95.04	74.04
			m/z	m/z (Calc)	Diff (ppm)	Diff (mDa)	Height	Height (Calc)	Height %	Height % (Calc)	Height Sum %	Height Sum% (Calc)
			279.236	279.233	-10.83	-3	1562.7	1532.1	100	100	83.5	81.8
			280.238	280.236	-5.64	-1.6	272.9	304.9	17.5	19.9	14.6	16.3
			281.253	281.239	-49.19	-13.8	36.5	35	2.3	2.3	1.9	1.9
	FALSE	10E,12Z-Octadecadienoic acid	C18 H32 O2	68.02	280.243	280.24		-10.79	10.79	-3.02	20.835	N			DBSearch	68.02			(M-H)-	279.2360	16277
		Species	Ion Formula	m/z	Height	Score (MFG)	Score (MS)	Score (mass)	Score (iso. abund)	Score (iso. spacing)
		(M-H)-		279.236	1562.7		68.02	48.79	95.04	74.04
			m/z	m/z (Calc)	Diff (ppm)	Diff (mDa)	Height	Height (Calc)	Height %	Height % (Calc)	Height Sum %	Height Sum% (Calc)
			279.236	279.233	-10.83	-3	1562.7	1532.1	100	100	83.5	81.8
			280.238	280.236	-5.64	-1.6	272.9	304.9	17.5	19.9	14.6	16.3
			281.253	281.239	-49.19	-13.8	36.5	35	2.3	2.3	1.9	1.9
	FALSE	Chaulmoogric acid	C18 H32 O2	68.02	280.243	280.24		-10.79	10.79	-3.02	20.835	N			DBSearch	68.02			(M-H)-	279.2360	21548
		Species	Ion Formula	m/z	Height	Score (MFG)	Score (MS)	Score (mass)	Score (iso. abund)	Score (iso. spacing)
		(M-H)-		279.236	1562.7		68.02	48.79	95.04	74.04
			m/z	m/z (Calc)	Diff (ppm)	Diff (mDa)	Height	Height (Calc)	Height %	Height % (Calc)	Height Sum %	Height Sum% (Calc)
			279.236	279.233	-10.83	-3	1562.7	1532.1	100	100	83.5	81.8
			280.238	280.236	-5.64	-1.6	272.9	304.9	17.5	19.9	14.6	16.3
			281.253	281.239	-49.19	-13.8	36.5	35	2.3	2.3	1.9	1.9
	FALSE	9(Z),11(E)-Conjugated Linoleic Acid	C18 H32 O2	68.02	280.243	280.24		-10.79	10.79	-3.02	20.835	N			DBSearch	68.02			(M-H)-	279.2360	16647	Linoleic Acid A doubly unsaturated fatty acid, occurring widely in plant glycosides. It is an essential fatty acid in mammalian nutrition and is used in the biosynthesis of prostaglandins and cell membranes. (From Stedman, 26th ed) Linoleic linoleic
		Species	Ion Formula	m/z	Height	Score (MFG)	Score (MS)	Score (mass)	Score (iso. abund)	Score (iso. spacing)
		(M-H)-		279.236	1562.7		68.02	48.79	95.04	74.04
			m/z	m/z (Calc)	Diff (ppm)	Diff (mDa)	Height	Height (Calc)	Height %	Height % (Calc)	Height Sum %	Height Sum% (Calc)
			279.236	279.233	-10.83	-3	1562.7	1532.1	100	100	83.5	81.8
			280.238	280.236	-5.64	-1.6	272.9	304.9	17.5	19.9	14.6	16.3
			281.253	281.239	-49.19	-13.8	36.5	35	2.3	2.3	1.9	1.9
	FALSE	Stearolic acid	C18 H32 O2	68.02	280.243	280.24		-10.79	10.79	-3.02	20.835	N			DBSearch	68.02			(M-H)-	279.2360	21695	http://pubchem.ncbi.nlm.nih.gov/summary/summary.cgi?cid=68167
		Species	Ion Formula	m/z	Height	Score (MFG)	Score (MS)	Score (mass)	Score (iso. abund)	Score (iso. spacing)
		(M-H)-		279.236	1562.7		68.02	48.79	95.04	74.04
			m/z	m/z (Calc)	Diff (ppm)	Diff (mDa)	Height	Height (Calc)	Height %	Height % (Calc)	Height Sum %	Height Sum% (Calc)
			279.236	279.233	-10.83	-3	1562.7	1532.1	100	100	83.5	81.8
			280.238	280.236	-5.64	-1.6	272.9	304.9	17.5	19.9	14.6	16.3
			281.253	281.239	-49.19	-13.8	36.5	35	2.3	2.3	1.9	1.9
	FALSE	trans-9, trans-11-octadecadienoic acid; C18:2n-7,9	C18 H32 O2	68.02	280.243	280.24		-10.79	10.79	-3.02	20.835	N			DBSearch	68.02			(M-H)-	279.2360	16278
		Species	Ion Formula	m/z	Height	Score (MFG)	Score (MS)	Score (mass)	Score (iso. abund)	Score (iso. spacing)
		(M-H)-		279.236	1562.7		68.02	48.79	95.04	74.04
			m/z	m/z (Calc)	Diff (ppm)	Diff (mDa)	Height	Height (Calc)	Height %	Height % (Calc)	Height Sum %	Height Sum% (Calc)
			279.236	279.233	-10.83	-3	1562.7	1532.1	100	100	83.5	81.8
			280.238	280.236	-5.64	-1.6	272.9	304.9	17.5	19.9	14.6	16.3
			281.253	281.239	-49.19	-13.8	36.5	35	2.3	2.3	1.9	1.9
Cpd 3: 6-Feruloylglucose 2,3,4-trihydroxy-3-methylbutylglycoside; C21 H30 O12	TRUE	3	6-Feruloylglucose 2,3,4-trihydroxy-3-methylbutylglycoside	C21 H30 O12	96.08	474.175				474.174						131.048	473.168	Negative	1	1	1.57	1.57	1.57			23485							1		DBSearch	DBSearch			96.08	5			257939-69-8	HMDB36214			91362	-2.61	1
	Best	Name	Formula	Score	Mass	Mass (DB)	Mass (MFG)	Diff (ppm)	Diff (abs. ppm)	Diff (mDa)	RT	RT Available (DB)	RT (DB)	RT Diff	ID Source	Score (DB)	Score (MFG)	DBE	Species	m/z	Cpd ID	Notes	Library
	TRUE	6-Feruloylglucose 2,3,4-trihydroxy-3-methylbutylglycoside	C21 H30 O12	96.08	474.175	474.174		-2.61	2.61	-1.24	1.57	N			DBSearch	96.08			(M-H)-	473.1676	4986
		Species	Ion Formula	m/z	Height	Score (MFG)	Score (MS)	Score (mass)	Score (iso. abund)	Score (iso. spacing)
		(M-H)-		473.168	19537.5		96.08	93.16	98.66	98.82
			m/z	m/z (Calc)	Diff (ppm)	Diff (mDa)	Height	Height (Calc)	Height %	Height % (Calc)	Height Sum %	Height Sum% (Calc)
			473.168	473.166	-2.37	-1.1	19537.5	19283.7	100	100	78.8	77.8
			474.171	474.17	-3.21	-1.5	4368.2	4532.4	22.4	23.5	17.6	18.3
			475.174	475.172	-5.06	-2.4	894.8	984.5	4.6	5.1	3.6	4
	FALSE	Ptelatoside B	C20 H28 O10	95.7	428.17	428.168		-2.89	2.89	-1.24	1.57	N			DBSearch	95.7			(M+HCOO)-	473.1676	6408
		Species	Ion Formula	m/z	Height	Score (MFG)	Score (MS)	Score (mass)	Score (iso. abund)	Score (iso. spacing)
		(M+HCOO)-		473.168	19537.5		95.7	92.37	98.66	98.82
			m/z	m/z (Calc)	Diff (ppm)	Diff (mDa)	Height	Height (Calc)	Height %	Height % (Calc)	Height Sum %	Height Sum% (Calc)
			473.168	473.166	-2.37	-1.1	19537.5	19283.7	100	100	78.8	77.8
			474.171	474.17	-3.21	-1.5	4368.2	4532.4	22.4	23.5	17.6	18.3
			475.174	475.172	-5.06	-2.4	894.8	984.5	4.6	5.1	3.6	4
	FALSE	Furcatin	C20 H28 O10	95.7	428.17	428.168		-2.89	2.89	-1.24	1.57	N			DBSearch	95.7			(M+HCOO)-	473.1676	23492
		Species	Ion Formula	m/z	Height	Score (MFG)	Score (MS)	Score (mass)	Score (iso. abund)	Score (iso. spacing)
		(M+HCOO)-		473.168	19537.5		95.7	92.37	98.66	98.82
			m/z	m/z (Calc)	Diff (ppm)	Diff (mDa)	Height	Height (Calc)	Height %	Height % (Calc)	Height Sum %	Height Sum% (Calc)
			473.168	473.166	-2.37	-1.1	19537.5	19283.7	100	100	78.8	77.8
			474.171	474.17	-3.21	-1.5	4368.2	4532.4	22.4	23.5	17.6	18.3
			475.174	475.172	-5.06	-2.4	894.8	984.5	4.6	5.1	3.6	4
	FALSE	Ptelatoside A	C19 H26 O10	95.57	414.154	414.153		-2.99	2.99	-1.24	1.57	N			DBSearch	95.57			(M+CH3COO)-	473.1676	7815
		Species	Ion Formula	m/z	Height	Score (MFG)	Score (MS)	Score (mass)	Score (iso. abund)	Score (iso. spacing)
		(M+CH3COO)-		473.168	19537.5		95.57	92.1	98.66	98.82
			m/z	m/z (Calc)	Diff (ppm)	Diff (mDa)	Height	Height (Calc)	Height %	Height % (Calc)	Height Sum %	Height Sum% (Calc)
			473.168	473.166	-2.37	-1.1	19537.5	19283.7	100	100	78.8	77.8
			474.171	474.17	-3.21	-1.5	4368.2	4532.4	22.4	23.5	17.6	18.3
			475.174	475.172	-5.06	-2.4	894.8	984.5	4.6	5.1	3.6	4
	FALSE	Diltiazem	C22 H26 N2 O4 S	44.47	414.154	414.161		17.57	17.57	7.28	1.57	N			DBSearch	44.47			(M+CH3COO)-	473.1676	11337	benzothiazepine calcium antagonist used in treatment of angina pectoris drug Dollery, Colin Therapeutic Drugs, 2nd Ed. 1999 p. D139
		Species	Ion Formula	m/z	Height	Score (MFG)	Score (MS)	Score (mass)	Score (iso. abund)	Score (iso. spacing)
		(M+CH3COO)-		473.168	19537.5		44.47	5.85	72.59	87.94
			m/z	m/z (Calc)	Diff (ppm)	Diff (mDa)	Height	Height (Calc)	Height %	Height % (Calc)	Height Sum %	Height Sum% (Calc)
			473.168	473.175	16.08	7.6	19537.5	18032.3	100	100	78.8	72.7
			474.171	474.178	14.58	6.9	4368.2	5056.3	22.4	28	17.6	20.4
			475.174	475.176	3.79	1.8	894.8	1711.9	4.6	9.5	3.6	6.9
Cpd 4: Lusitanicoside; C21 H30 O10	TRUE	4	Lusitanicoside	C21 H30 O10	79.9	442.185				442.184						145.064	487.184	Negative	1	1	1.606	1.606	1.606			18120							1		DBSearch	DBSearch			79.9	3			499-35-4		C10474		68347	-2.33	1
	Best	Name	Formula	Score	Mass	Mass (DB)	Mass (MFG)	Diff (ppm)	Diff (abs. ppm)	Diff (mDa)	RT	RT Available (DB)	RT (DB)	RT Diff	ID Source	Score (DB)	Score (MFG)	DBE	Species	m/z	Cpd ID	Notes	Library
	TRUE	Lusitanicoside	C21 H30 O10	79.9	442.185	442.184		-2.33	2.33	-1.03	1.606	N			DBSearch	79.9			(M+HCOO)-	487.1836	23505
		Species	Ion Formula	m/z	Height	Score (MFG)	Score (MS)	Score (mass)	Score (iso. abund)	Score (iso. spacing)
		(M+HCOO)-		487.184	14250.4		79.9	94.84	63.53	69.66
			m/z	m/z (Calc)	Diff (ppm)	Diff (mDa)	Height	Height (Calc)	Height %	Height % (Calc)	Height Sum %	Height Sum% (Calc)
			487.184	487.182	-3.13	-1.5	14250.4	13588.1	100	100	80.7	76.9
			488.183	488.185	4.81	2.3	2463.2	3343.8	17.3	24.6	13.9	18.9
			489.19	489.188	-4.87	-2.4	947.3	729	6.6	5.4	5.4	4.1
	FALSE	Ptelatoside B	C20 H28 O10	79.81	428.169	428.168		-2.41	2.41	-1.03	1.606	N			DBSearch	79.81			(M+CH3COO)-	487.1836	6408
		Species	Ion Formula	m/z	Height	Score (MFG)	Score (MS)	Score (mass)	Score (iso. abund)	Score (iso. spacing)
		(M+CH3COO)-		487.184	14250.4		79.81	94.66	63.53	69.66
			m/z	m/z (Calc)	Diff (ppm)	Diff (mDa)	Height	Height (Calc)	Height %	Height % (Calc)	Height Sum %	Height Sum% (Calc)
			487.184	487.182	-3.13	-1.5	14250.4	13588.1	100	100	80.7	76.9
			488.183	488.185	4.81	2.3	2463.2	3343.8	17.3	24.6	13.9	18.9
			489.19	489.188	-4.87	-2.4	947.3	729	6.6	5.4	5.4	4.1
	FALSE	Furcatin	C20 H28 O10	79.81	428.169	428.168		-2.41	2.41	-1.03	1.606	N			DBSearch	79.81			(M+CH3COO)-	487.1836	23492
		Species	Ion Formula	m/z	Height	Score (MFG)	Score (MS)	Score (mass)	Score (iso. abund)	Score (iso. spacing)
		(M+CH3COO)-		487.184	14250.4		79.81	94.66	63.53	69.66
			m/z	m/z (Calc)	Diff (ppm)	Diff (mDa)	Height	Height (Calc)	Height %	Height % (Calc)	Height Sum %	Height Sum% (Calc)
			487.184	487.182	-3.13	-1.5	14250.4	13588.1	100	100	80.7	76.9
			488.183	488.185	4.81	2.3	2463.2	3343.8	17.3	24.6	13.9	18.9
			489.19	489.188	-4.87	-2.4	947.3	729	6.6	5.4	5.4	4.1
Cpd 5: Thiazopyr; C16 H17 F5 N2 O2 S	TRUE	5	Thiazopyr	C16 H17 F5 N2 O2 S	92.87	396.092				396.093						112.985	455.106	Negative	1	1	1.614	1.614	1.614			9761							1		DBSearch	DBSearch			92.87	10			117718-60-2	HMDB37058			92036	2.54	1
	Best	Name	Formula	Score	Mass	Mass (DB)	Mass (MFG)	Diff (ppm)	Diff (abs. ppm)	Diff (mDa)	RT	RT Available (DB)	RT (DB)	RT Diff	ID Source	Score (DB)	Score (MFG)	DBE	Species	m/z	Cpd ID	Notes	Library
	TRUE	Thiazopyr	C16 H17 F5 N2 O2 S	92.87	396.092	396.093		2.54	2.54	1.01	1.614	N			DBSearch	92.87			(M+CH3COO)-	455.1058	4309
		Species	Ion Formula	m/z	Height	Score (MFG)	Score (MS)	Score (mass)	Score (iso. abund)	Score (iso. spacing)
		(M+CH3COO)-		455.106	13095.1		92.87	94.46	85.27	98.82
			m/z	m/z (Calc)	Diff (ppm)	Diff (mDa)	Height	Height (Calc)	Height %	Height % (Calc)	Height Sum %	Height Sum% (Calc)
			455.106	455.107	2.43	1.1	13095.1	12493.1	100	100	81.4	77.6
			456.109	456.11	1.51	0.7	2201	2669.9	16.8	21.4	13.7	16.6
			457.106	457.107	0.52	0.2	800	933.2	6.1	7.5	5	5.8
	FALSE	Spirodiclofen	C21 H24 Cl2 O4	55.31	410.108	410.105		-6.4	6.4	-2.62	1.614	N			DBSearch	55.31			(M+HCOO)-	455.1058	28948
		Species	Ion Formula	m/z	Height	Score (MFG)	Score (MS)	Score (mass)	Score (iso. abund)	Score (iso. spacing)
		(M+HCOO)-		455.106	13095.1		55.31	68.89	0	94.53
			m/z	m/z (Calc)	Diff (ppm)	Diff (mDa)	Height	Height (Calc)	Height %	Height % (Calc)	Height Sum %	Height Sum% (Calc)
			455.106	455.103	-5.42	-2.5	13095.1	8367.7	100	100	81.4	52
			456.109	456.107	-5.52	-2.5	2201	2034.2	16.8	24.3	13.7	12.6
			457.106	457.101	-11.95	-5.5	800	5694.3	6.1	68.1	5	35.4
	FALSE	Nicosulfuron	C15 H18 N6 O6 S	51.39	410.108	410.101		-16.91	16.91	-6.93	1.614	N			DBSearch	51.39			(M+HCOO)-	455.1058	23944
		Species	Ion Formula	m/z	Height	Score (MFG)	Score (MS)	Score (mass)	Score (iso. abund)	Score (iso. spacing)
		(M+HCOO)-		455.106	13095.1		51.39	7.39	86.89	96.79
			m/z	m/z (Calc)	Diff (ppm)	Diff (mDa)	Height	Height (Calc)	Height %	Height % (Calc)	Height Sum %	Height Sum% (Calc)
			455.106	455.099	-14.9	-6.8	13095.1	12478.4	100	100	81.4	77.5
			456.109	456.102	-16.76	-7.6	2201	2596.7	16.8	20.8	13.7	16.1
			457.106	457.099	-16.43	-7.5	800	1021.1	6.1	8.2	5	6.3
	FALSE	Flavine mononucleotide (FMN)	C17 H21 N4 O9 P	46.05	456.113	456.105		-18.29	18.29	-8.34	1.614	N			DBSearch	46.05			(M-H)-	455.1058	18473	Vitamin Derivative Endogenous Metabolite of Riboflavin (Vitamin B2) Dollery, Colin Therapeutic Drugs, 2nd Ed. 1999 p. R24
		Species	Ion Formula	m/z	Height	Score (MFG)	Score (MS)	Score (mass)	Score (iso. abund)	Score (iso. spacing)
		(M-H)-		455.106	13095.1		46.05	3.49	82.25	87.71
			m/z	m/z (Calc)	Diff (ppm)	Diff (mDa)	Height	Height (Calc)	Height %	Height % (Calc)	Height Sum %	Height Sum% (Calc)
			455.106	455.097	-18.67	-8.5	13095.1	12954.3	100	100	81.4	80.5
			456.109	456.1	-19.72	-9	2201	2645.4	16.8	20.4	13.7	16.4
			457.106	457.102	-8.72	-4	800	496.5	6.1	3.8	5	3.1
	FALSE	Epicatechin 3-O-(4-methylgallate)	C23 H20 O10	39.92	456.113	456.106		-15.82	15.82	-7.21	1.614	N			DBSearch	39.92			(M-H)-	455.1058	2428
		Species	Ion Formula	m/z	Height	Score (MFG)	Score (MS)	Score (mass)	Score (iso. abund)	Score (iso. spacing)
		(M-H)-		455.106	13095.1		39.92	8.14	54.75	85.7
			m/z	m/z (Calc)	Diff (ppm)	Diff (mDa)	Height	Height (Calc)	Height %	Height % (Calc)	Height Sum %	Height Sum% (Calc)
			455.106	455.098	-16.4	-7.5	13095.1	12320.9	100	100	81.4	76.5
			456.109	456.102	-16.49	-7.5	2201	3138.8	16.8	25.5	13.7	19.5
			457.106	457.104	-4.96	-2.3	800	636.4	6.1	5.2	5	4
	FALSE	Aklaviketone	C22 H18 O8	38.89	410.107	410.1		-17.59	17.59	-7.21	1.614	N			DBSearch	38.89			(M+HCOO)-	455.1058	25136
		Species	Ion Formula	m/z	Height	Score (MFG)	Score (MS)	Score (mass)	Score (iso. abund)	Score (iso. spacing)
		(M+HCOO)-		455.106	13095.1		38.89	5.97	54.75	85.7
			m/z	m/z (Calc)	Diff (ppm)	Diff (mDa)	Height	Height (Calc)	Height %	Height % (Calc)	Height Sum %	Height Sum% (Calc)
			455.106	455.098	-16.4	-7.5	13095.1	12320.9	100	100	81.4	76.5
			456.109	456.102	-16.49	-7.5	2201	3138.8	16.8	25.5	13.7	19.5
			457.106	457.104	-4.96	-2.3	800	636.4	6.1	5.2	5	4
	FALSE	3-(4-Hydroxybenzoyl)epicatechin	C22 H18 O8	38.89	410.107	410.1		-17.59	17.59	-7.21	1.614	N			DBSearch	38.89			(M+HCOO)-	455.1058	2429
		Species	Ion Formula	m/z	Height	Score (MFG)	Score (MS)	Score (mass)	Score (iso. abund)	Score (iso. spacing)
		(M+HCOO)-		455.106	13095.1		38.89	5.97	54.75	85.7
			m/z	m/z (Calc)	Diff (ppm)	Diff (mDa)	Height	Height (Calc)	Height %	Height % (Calc)	Height Sum %	Height Sum% (Calc)
			455.106	455.098	-16.4	-7.5	13095.1	12320.9	100	100	81.4	76.5
			456.109	456.102	-16.49	-7.5	2201	3138.8	16.8	25.5	13.7	19.5
			457.106	457.104	-4.96	-2.3	800	636.4	6.1	5.2	5	4
	FALSE	Aklanonic acid methyl ester	C22 H18 O8	38.89	410.107	410.1		-17.59	17.59	-7.21	1.614	N			DBSearch	38.89			(M+HCOO)-	455.1058	25135
		Species	Ion Formula	m/z	Height	Score (MFG)	Score (MS)	Score (mass)	Score (iso. abund)	Score (iso. spacing)
		(M+HCOO)-		455.106	13095.1		38.89	5.97	54.75	85.7
			m/z	m/z (Calc)	Diff (ppm)	Diff (mDa)	Height	Height (Calc)	Height %	Height % (Calc)	Height Sum %	Height Sum% (Calc)
			455.106	455.098	-16.4	-7.5	13095.1	12320.9	100	100	81.4	76.5
			456.109	456.102	-16.49	-7.5	2201	3138.8	16.8	25.5	13.7	19.5
			457.106	457.104	-4.96	-2.3	800	636.4	6.1	5.2	5	4
	FALSE	Auraviketone	C21 H16 O8	38.6	396.092	396.084		-18.21	18.21	-7.21	1.614	N			DBSearch	38.6			(M+CH3COO)-	455.1058	25130
		Species	Ion Formula	m/z	Height	Score (MFG)	Score (MS)	Score (mass)	Score (iso. abund)	Score (iso. spacing)
		(M+CH3COO)-		455.106	13095.1		38.6	5.37	54.75	85.7
			m/z	m/z (Calc)	Diff (ppm)	Diff (mDa)	Height	Height (Calc)	Height %	Height % (Calc)	Height Sum %	Height Sum% (Calc)
			455.106	455.098	-16.4	-7.5	13095.1	12320.9	100	100	81.4	76.5
			456.109	456.102	-16.49	-7.5	2201	3138.8	16.8	25.5	13.7	19.5
			457.106	457.104	-4.96	-2.3	800	636.4	6.1	5.2	5	4
	FALSE	Nogalonic acid methyl ester	C21 H16 O8	38.6	396.092	396.084		-18.21	18.21	-7.21	1.614	N			DBSearch	38.6			(M+CH3COO)-	455.1058	25128
		Species	Ion Formula	m/z	Height	Score (MFG)	Score (MS)	Score (mass)	Score (iso. abund)	Score (iso. spacing)
		(M+CH3COO)-		455.106	13095.1		38.6	5.37	54.75	85.7
			m/z	m/z (Calc)	Diff (ppm)	Diff (mDa)	Height	Height (Calc)	Height %	Height % (Calc)	Height Sum %	Height Sum% (Calc)
			455.106	455.098	-16.4	-7.5	13095.1	12320.9	100	100	81.4	76.5
			456.109	456.102	-16.49	-7.5	2201	3138.8	16.8	25.5	13.7	19.5
			457.106	457.104	-4.96	-2.3	800	636.4	6.1	5.2	5	4
Cpd 6: beta-D-3-[5-Deoxy-5-(dimethylarsinyl)ribofuranosyloxy]-2-hydroxy-1-propanesulfonic acid; C10 H21 As O9 S	TRUE	6	beta-D-3-[5-Deoxy-5-(dimethylarsinyl)ribofuranosyloxy]-2-hydroxy-1-propanesulfonic acid	C10 H21 As O9 S	38.34	392.008				392.012						110.901	451.023	Negative	1	1	1.724	1.806	1.889			15517							1		DBSearch	DBSearch			38.34	2			77939-92-5	HMDB32686			88625	11.13	1
	Best	Name	Formula	Score	Mass	Mass (DB)	Mass (MFG)	Diff (ppm)	Diff (abs. ppm)	Diff (mDa)	RT	RT Available (DB)	RT (DB)	RT Diff	ID Source	Score (DB)	Score (MFG)	DBE	Species	m/z	Cpd ID	Notes	Library
	TRUE	beta-D-3-[5-Deoxy-5-(dimethylarsinyl)ribofuranosyloxy]-2-hydroxy-1-propanesulfonic acid	C10 H21 As O9 S	38.34	392.008	392.012		11.13	11.13	4.36	1.806	N			DBSearch	38.34			(M+CH3COO)-	451.0233	7746
		Species	Ion Formula	m/z	Height	Score (MFG)	Score (MS)	Score (mass)	Score (iso. abund)	Score (iso. spacing)
		(M+CH3COO)-		451.023	42674.7		38.34	33.92	0	93.18
			m/z	m/z (Calc)	Diff (ppm)	Diff (mDa)	Height	Height (Calc)	Height %	Height % (Calc)	Height Sum %	Height Sum% (Calc)
			451.023	451.026	6.19	2.8	24784.7	42674.7	100	100	47.1	81.1
			452.026	452.029	6.62	3	2983.4	6172.3	12	14.5	5.7	11.7
			453.021	453.026	10.64	4.8	16410.3	3289	66.2	7.7	31.2	6.2
			454.025	454.029	8.5	3.9	2988.9	417.4	12.1	1	5.7	0.8
			455.018	455.029	23.35	10.6	4423.1	83.9	17.8	0.2	8.4	0.2
			456.02	456.031	23.53	10.7	462.1	9	1.9	0	0.9	0
			457.017	457.032	32.69	14.9	595.1	1.1	2.4	0	1.1	0
	FALSE	Allura red AC	C18 H16 N2 O8 S2	37.58	452.03	452.035		11	11	4.97	1.806	N			DBSearch	37.58			(M-H)-	451.0233	7572
		Species	Ion Formula	m/z	Height	Score (MFG)	Score (MS)	Score (mass)	Score (iso. abund)	Score (iso. spacing)
		(M-H)-		451.023	24784.7		37.58	30	0	97.85
			m/z	m/z (Calc)	Diff (ppm)	Diff (mDa)	Height	Height (Calc)	Height %	Height % (Calc)	Height Sum %	Height Sum% (Calc)
			451.023	451.027	9.41	4.2	24784.7	38042.9	100	100	47.1	72.3
			452.026	452.03	9.12	4.1	2983.4	8466.6	12	22.3	5.7	16.1
			453.021	453.026	11.8	5.3	16410.3	4928.8	66.2	13	31.2	9.4
			454.025	454.028	7.95	3.6	2988.9	930.3	12.1	2.4	5.7	1.8
			455.018	455.026	17.96	8.2	4423.1	237	17.8	0.6	8.4	0.5
			456.02	456.027	15.54	7.1	462.1	36.4	1.9	0.1	0.9	0.1
			457.017	457.028	23.1	10.6	595.1	5.5	2.4	0	1.1	0
Cpd 7: Tosyllysine Chloromethyl Ketone; C14 H21 Cl N2 O3 S	TRUE	7	Tosyllysine Chloromethyl Ketone	C14 H21 Cl N2 O3 S	63.7	332.092				332.096						119.036	377.09	Negative	1	1	1.827	1.91	1.993			16648							1		DBSearch	DBSearch			63.7	10			4238-41-9		C00896		45451	12.26	1
	Best	Name	Formula	Score	Mass	Mass (DB)	Mass (MFG)	Diff (ppm)	Diff (abs. ppm)	Diff (mDa)	RT	RT Available (DB)	RT (DB)	RT Diff	ID Source	Score (DB)	Score (MFG)	DBE	Species	m/z	Cpd ID	Notes	Library
	TRUE	Tosyllysine Chloromethyl Ketone	C14 H21 Cl N2 O3 S	63.7	332.092	332.096		12.26	12.26	4.07	1.91	N			DBSearch	63.7			(M+HCOO)-	377.0903	18657
		Species	Ion Formula	m/z	Height	Score (MFG)	Score (MS)	Score (mass)	Score (iso. abund)	Score (iso. spacing)
		(M+HCOO)-		377.09	553714		63.7	32.86	84.89	99.97
			m/z	m/z (Calc)	Diff (ppm)	Diff (mDa)	Height	Height (Calc)	Height %	Height % (Calc)	Height Sum %	Height Sum% (Calc)
			377.09	377.094	10.8	4.1	553714	510438	100	100	66.1	60.9
			378.093	378.097	10.98	4.2	75181.9	92835	13.6	18.2	9	11.1
			379.088	379.092	10.78	4.1	183747	199373	33.2	39.1	21.9	23.8
			380.091	380.095	9.74	3.7	25061.2	35057.9	4.5	6.9	3	4.2
	FALSE	2',3,5-Trihydroxy-5',7-dimethoxyflavanone	C17 H16 O7	61.38	332.09	332.09		-1.25	1.25	-0.41	1.91	N			DBSearch	61.38			(M+HCOO)-	377.0903	1375
		Species	Ion Formula	m/z	Height	Score (MFG)	Score (MS)	Score (mass)	Score (iso. abund)	Score (iso. spacing)
		(M+HCOO)-		377.09	553714		61.38	98.86	0.06	60
			m/z	m/z (Calc)	Diff (ppm)	Diff (mDa)	Height	Height (Calc)	Height %	Height % (Calc)	Height Sum %	Height Sum% (Calc)
			377.09	377.088	-6.54	-2.5	553714	674292	100	100	66.1	80.5
			378.093	378.091	-5.2	-2	75181.9	134903	13.6	20	9	16.1
			379.088	379.093	14.87	5.6	183747	25255.4	33.2	3.7	21.9	3
			380.091	380.096	13.68	5.2	25061.2	3253.2	4.5	0.5	3	0.4
	FALSE	3,5,7-Trihydroxy-4',6-dimethoxyflavanone	C17 H16 O7	61.38	332.09	332.09		-1.25	1.25	-0.41	1.91	N			DBSearch	61.38			(M+HCOO)-	377.0903	1505
		Species	Ion Formula	m/z	Height	Score (MFG)	Score (MS)	Score (mass)	Score (iso. abund)	Score (iso. spacing)
		(M+HCOO)-		377.09	553714		61.38	98.86	0.06	60
			m/z	m/z (Calc)	Diff (ppm)	Diff (mDa)	Height	Height (Calc)	Height %	Height % (Calc)	Height Sum %	Height Sum% (Calc)
			377.09	377.088	-6.54	-2.5	553714	674292	100	100	66.1	80.5
			378.093	378.091	-5.2	-2	75181.9	134903	13.6	20	9	16.1
			379.088	379.093	14.87	5.6	183747	25255.4	33.2	3.7	21.9	3
			380.091	380.096	13.68	5.2	25061.2	3253.2	4.5	0.5	3	0.4
	FALSE	3,3',5-Trihydroxy-4',7-dimethoxyflavanone	C17 H16 O7	61.38	332.09	332.09		-1.25	1.25	-0.41	1.91	N			DBSearch	61.38			(M+HCOO)-	377.0903	3961
		Species	Ion Formula	m/z	Height	Score (MFG)	Score (MS)	Score (mass)	Score (iso. abund)	Score (iso. spacing)
		(M+HCOO)-		377.09	553714		61.38	98.86	0.06	60
			m/z	m/z (Calc)	Diff (ppm)	Diff (mDa)	Height	Height (Calc)	Height %	Height % (Calc)	Height Sum %	Height Sum% (Calc)
			377.09	377.088	-6.54	-2.5	553714	674292	100	100	66.1	80.5
			378.093	378.091	-5.2	-2	75181.9	134903	13.6	20	9	16.1
			379.088	379.093	14.87	5.6	183747	25255.4	33.2	3.7	21.9	3
			380.091	380.096	13.68	5.2	25061.2	3253.2	4.5	0.5	3	0.4
	FALSE	3,4',5-Trihydroxy-3',7-dimethoxyflavanone	C17 H16 O7	61.38	332.09	332.09		-1.25	1.25	-0.41	1.91	N			DBSearch	61.38			(M+HCOO)-	377.0903	3962
		Species	Ion Formula	m/z	Height	Score (MFG)	Score (MS)	Score (mass)	Score (iso. abund)	Score (iso. spacing)
		(M+HCOO)-		377.09	553714		61.38	98.86	0.06	60
			m/z	m/z (Calc)	Diff (ppm)	Diff (mDa)	Height	Height (Calc)	Height %	Height % (Calc)	Height Sum %	Height Sum% (Calc)
			377.09	377.088	-6.54	-2.5	553714	674292	100	100	66.1	80.5
			378.093	378.091	-5.2	-2	75181.9	134903	13.6	20	9	16.1
			379.088	379.093	14.87	5.6	183747	25255.4	33.2	3.7	21.9	3
			380.091	380.096	13.68	5.2	25061.2	3253.2	4.5	0.5	3	0.4
	FALSE	Sulochrin	C17 H16 O7	61.38	332.09	332.09		-1.25	1.25	-0.41	1.91	N			DBSearch	61.38			(M+HCOO)-	377.0903	30322
		Species	Ion Formula	m/z	Height	Score (MFG)	Score (MS)	Score (mass)	Score (iso. abund)	Score (iso. spacing)
		(M+HCOO)-		377.09	553714		61.38	98.86	0.06	60
			m/z	m/z (Calc)	Diff (ppm)	Diff (mDa)	Height	Height (Calc)	Height %	Height % (Calc)	Height Sum %	Height Sum% (Calc)
			377.09	377.088	-6.54	-2.5	553714	674292	100	100	66.1	80.5
			378.093	378.091	-5.2	-2	75181.9	134903	13.6	20	9	16.1
			379.088	379.093	14.87	5.6	183747	25255.4	33.2	3.7	21.9	3
			380.091	380.096	13.68	5.2	25061.2	3253.2	4.5	0.5	3	0.4
	FALSE	Lecanoric acid	C16 H14 O7	61.36	318.074	318.074		-1.3	1.3	-0.41	1.91	N			DBSearch	61.36			(M+CH3COO)-	377.0903	19347
		Species	Ion Formula	m/z	Height	Score (MFG)	Score (MS)	Score (mass)	Score (iso. abund)	Score (iso. spacing)
		(M+CH3COO)-		377.09	553714		61.36	98.81	0.06	60
			m/z	m/z (Calc)	Diff (ppm)	Diff (mDa)	Height	Height (Calc)	Height %	Height % (Calc)	Height Sum %	Height Sum% (Calc)
			377.09	377.088	-6.54	-2.5	553714	674292	100	100	66.1	80.5
			378.093	378.091	-5.2	-2	75181.9	134903	13.6	20	9	16.1
			379.088	379.093	14.87	5.6	183747	25255.4	33.2	3.7	21.9	3
			380.091	380.096	13.68	5.2	25061.2	3253.2	4.5	0.5	3	0.4
	FALSE	Mycochromone	C16 H14 O7	61.36	318.074	318.074		-1.3	1.3	-0.41	1.91	N			DBSearch	61.36			(M+CH3COO)-	377.0903	6767
		Species	Ion Formula	m/z	Height	Score (MFG)	Score (MS)	Score (mass)	Score (iso. abund)	Score (iso. spacing)
		(M+CH3COO)-		377.09	553714		61.36	98.81	0.06	60
			m/z	m/z (Calc)	Diff (ppm)	Diff (mDa)	Height	Height (Calc)	Height %	Height % (Calc)	Height Sum %	Height Sum% (Calc)
			377.09	377.088	-6.54	-2.5	553714	674292	100	100	66.1	80.5
			378.093	378.091	-5.2	-2	75181.9	134903	13.6	20	9	16.1
			379.088	379.093	14.87	5.6	183747	25255.4	33.2	3.7	21.9	3
			380.091	380.096	13.68	5.2	25061.2	3253.2	4.5	0.5	3	0.4
	FALSE	Demethylsulochrin	C16 H14 O7	61.36	318.074	318.074		-1.3	1.3	-0.41	1.91	N			DBSearch	61.36			(M+CH3COO)-	377.0903	26887
		Species	Ion Formula	m/z	Height	Score (MFG)	Score (MS)	Score (mass)	Score (iso. abund)	Score (iso. spacing)
		(M+CH3COO)-		377.09	553714		61.36	98.81	0.06	60
			m/z	m/z (Calc)	Diff (ppm)	Diff (mDa)	Height	Height (Calc)	Height %	Height % (Calc)	Height Sum %	Height Sum% (Calc)
			377.09	377.088	-6.54	-2.5	553714	674292	100	100	66.1	80.5
			378.093	378.091	-5.2	-2	75181.9	134903	13.6	20	9	16.1
			379.088	379.093	14.87	5.6	183747	25255.4	33.2	3.7	21.9	3
			380.091	380.096	13.68	5.2	25061.2	3253.2	4.5	0.5	3	0.4
	FALSE	Dihydroisorhamnetin	C16 H14 O7	61.36	318.074	318.074		-1.3	1.3	-0.41	1.91	N			DBSearch	61.36			(M+CH3COO)-	377.0903	3963
		Species	Ion Formula	m/z	Height	Score (MFG)	Score (MS)	Score (mass)	Score (iso. abund)	Score (iso. spacing)
		(M+CH3COO)-		377.09	553714		61.36	98.81	0.06	60
			m/z	m/z (Calc)	Diff (ppm)	Diff (mDa)	Height	Height (Calc)	Height %	Height % (Calc)	Height Sum %	Height Sum% (Calc)
			377.09	377.088	-6.54	-2.5	553714	674292	100	100	66.1	80.5
			378.093	378.091	-5.2	-2	75181.9	134903	13.6	20	9	16.1
			379.088	379.093	14.87	5.6	183747	25255.4	33.2	3.7	21.9	3
			380.091	380.096	13.68	5.2	25061.2	3253.2	4.5	0.5	3	0.4
Cpd 8: Dictyoquinazol C; C18 H18 N2 O5	TRUE	8	Dictyoquinazol C	C18 H18 N2 O5	85.11	342.12				342.122						101.027	341.113	Negative	1	1	1.83	1.913	1.996			10839							1		DBSearch	DBSearch			85.11	10				HMDB40442			94945	4.59	1
	Best	Name	Formula	Score	Mass	Mass (DB)	Mass (MFG)	Diff (ppm)	Diff (abs. ppm)	Diff (mDa)	RT	RT Available (DB)	RT (DB)	RT Diff	ID Source	Score (DB)	Score (MFG)	DBE	Species	m/z	Cpd ID	Notes	Library
	TRUE	Dictyoquinazol C	C18 H18 N2 O5	85.11	342.12	342.122		4.59	4.59	1.57	1.913	N			DBSearch	85.11			(M-H)-	341.1128	1406
		Species	Ion Formula	m/z	Height	Score (MFG)	Score (MS)	Score (mass)	Score (iso. abund)	Score (iso. spacing)
		(M-H)-		341.113	52199.1		85.11	85.16	73.38	99.09
			m/z	m/z (Calc)	Diff (ppm)	Diff (mDa)	Height	Height (Calc)	Height %	Height % (Calc)	Height Sum %	Height Sum% (Calc)
			341.113	341.114	4.4	1.5	52199.1	50064.7	100	100	84.3	80.9
			342.116	342.118	5.53	1.9	7736	10305.8	14.8	20.6	12.5	16.7
			343.118	343.12	6.08	2.1	1957	1521.7	3.7	3	3.2	2.5
	FALSE	Saphenic acid methyl ester	C16 H14 N2 O3	83.85	282.099	282.1		5.56	5.56	1.57	1.913	N			DBSearch	83.85			(M+CH3COO)-	341.1128	24900
		Species	Ion Formula	m/z	Height	Score (MFG)	Score (MS)	Score (mass)	Score (iso. abund)	Score (iso. spacing)
		(M+CH3COO)-		341.113	52199.1		83.85	82.52	73.38	99.09
			m/z	m/z (Calc)	Diff (ppm)	Diff (mDa)	Height	Height (Calc)	Height %	Height % (Calc)	Height Sum %	Height Sum% (Calc)
			341.113	341.114	4.4	1.5	52199.1	50064.7	100	100	84.3	80.9
			342.116	342.118	5.53	1.9	7736	10305.8	14.8	20.6	12.5	16.7
			343.118	343.12	6.08	2.1	1957	1521.7	3.7	3	3.2	2.5
	FALSE	8-Oxocoformycin	C11 H14 N4 O5	80.48	282.099	282.096		-8.93	8.93	-2.52	1.913	N			DBSearch	80.48			(M+CH3COO)-	341.1128	19133
		Species	Ion Formula	m/z	Height	Score (MFG)	Score (MS)	Score (mass)	Score (iso. abund)	Score (iso. spacing)
		(M+CH3COO)-		341.113	52199.1		80.48	60.94	96.79	99.98
			m/z	m/z (Calc)	Diff (ppm)	Diff (mDa)	Height	Height (Calc)	Height %	Height % (Calc)	Height Sum %	Height Sum% (Calc)
			341.113	341.11	-7.39	-2.5	52199.1	52176.4	100	100	84.3	84.3
			342.116	342.113	-7.22	-2.5	7736	8339.8	14.8	16	12.5	13.5
			343.118	343.115	-7.84	-2.7	1957	1376	3.7	2.6	3.2	2.2
	FALSE	1-Methylinosine	C11 H14 N4 O5	80.48	282.099	282.096		-8.93	8.93	-2.52	1.913	N			DBSearch	80.48			(M+CH3COO)-	341.1128	16881	Nugo Website Http://Nugo.org/metabolomics/13496 Urine
		Species	Ion Formula	m/z	Height	Score (MFG)	Score (MS)	Score (mass)	Score (iso. abund)	Score (iso. spacing)
		(M+CH3COO)-		341.113	52199.1		80.48	60.94	96.79	99.98
			m/z	m/z (Calc)	Diff (ppm)	Diff (mDa)	Height	Height (Calc)	Height %	Height % (Calc)	Height Sum %	Height Sum% (Calc)
			341.113	341.11	-7.39	-2.5	52199.1	52176.4	100	100	84.3	84.3
			342.116	342.113	-7.22	-2.5	7736	8339.8	14.8	16	12.5	13.5
			343.118	343.115	-7.84	-2.7	1957	1376	3.7	2.6	3.2	2.2
	FALSE	Beta-d-lactose	C12 H22 O11	70.09	342.12	342.116		-11.04	11.04	-3.78	1.913	N			DBSearch	70.09			(M-H)-	341.1128	19040
		Species	Ion Formula	m/z	Height	Score (MFG)	Score (MS)	Score (mass)	Score (iso. abund)	Score (iso. spacing)
		(M-H)-		341.113	52199.1		70.09	39.43	98.12	97.77
			m/z	m/z (Calc)	Diff (ppm)	Diff (mDa)	Height	Height (Calc)	Height %	Height % (Calc)	Height Sum %	Height Sum% (Calc)
			341.113	341.109	-11.31	-3.9	52199.1	53008.1	100	100	84.3	85.6
			342.116	342.112	-9.36	-3.2	7736	7230	14.8	13.6	12.5	11.7
			343.118	343.114	-11.43	-3.9	1957	1654.1	3.7	3.1	3.2	2.7
	FALSE	Galactinol dihydrate	C12 H22 O11	70.09	342.12	342.116		-11.04	11.04	-3.78	1.913	N			DBSearch	70.09			(M-H)-	341.1128	12009
		Species	Ion Formula	m/z	Height	Score (MFG)	Score (MS)	Score (mass)	Score (iso. abund)	Score (iso. spacing)
		(M-H)-		341.113	52199.1		70.09	39.43	98.12	97.77
			m/z	m/z (Calc)	Diff (ppm)	Diff (mDa)	Height	Height (Calc)	Height %	Height % (Calc)	Height Sum %	Height Sum% (Calc)
			341.113	341.109	-11.31	-3.9	52199.1	53008.1	100	100	84.3	85.6
			342.116	342.112	-9.36	-3.2	7736	7230	14.8	13.6	12.5	11.7
			343.118	343.114	-11.43	-3.9	1957	1654.1	3.7	3.1	3.2	2.7
	FALSE	alpha-D-Glucosyl-(1,3)-D-mannose	C12 H22 O11	70.09	342.12	342.116		-11.04	11.04	-3.78	1.913	N			DBSearch	70.09			(M-H)-	341.1128	19856
		Species	Ion Formula	m/z	Height	Score (MFG)	Score (MS)	Score (mass)	Score (iso. abund)	Score (iso. spacing)
		(M-H)-		341.113	52199.1		70.09	39.43	98.12	97.77
			m/z	m/z (Calc)	Diff (ppm)	Diff (mDa)	Height	Height (Calc)	Height %	Height % (Calc)	Height Sum %	Height Sum% (Calc)
			341.113	341.109	-11.31	-3.9	52199.1	53008.1	100	100	84.3	85.6
			342.116	342.112	-9.36	-3.2	7736	7230	14.8	13.6	12.5	11.7
			343.118	343.114	-11.43	-3.9	1957	1654.1	3.7	3.1	3.2	2.7
	FALSE	Epimelibiose	C12 H22 O11	70.09	342.12	342.116		-11.04	11.04	-3.78	1.913	N			DBSearch	70.09			(M-H)-	341.1128	20255	Endogenous Metabolite http://dbk.ch.umist.ac.uk/ExactMasses.htm
		Species	Ion Formula	m/z	Height	Score (MFG)	Score (MS)	Score (mass)	Score (iso. abund)	Score (iso. spacing)
		(M-H)-		341.113	52199.1		70.09	39.43	98.12	97.77
			m/z	m/z (Calc)	Diff (ppm)	Diff (mDa)	Height	Height (Calc)	Height %	Height % (Calc)	Height Sum %	Height Sum% (Calc)
			341.113	341.109	-11.31	-3.9	52199.1	53008.1	100	100	84.3	85.6
			342.116	342.112	-9.36	-3.2	7736	7230	14.8	13.6	12.5	11.7
			343.118	343.114	-11.43	-3.9	1957	1654.1	3.7	3.1	3.2	2.7
	FALSE	Inulobiose	C12 H22 O11	70.09	342.12	342.116		-11.04	11.04	-3.78	1.913	N			DBSearch	70.09			(M-H)-	341.1128	18936
		Species	Ion Formula	m/z	Height	Score (MFG)	Score (MS)	Score (mass)	Score (iso. abund)	Score (iso. spacing)
		(M-H)-		341.113	52199.1		70.09	39.43	98.12	97.77
			m/z	m/z (Calc)	Diff (ppm)	Diff (mDa)	Height	Height (Calc)	Height %	Height % (Calc)	Height Sum %	Height Sum% (Calc)
			341.113	341.109	-11.31	-3.9	52199.1	53008.1	100	100	84.3	85.6
			342.116	342.112	-9.36	-3.2	7736	7230	14.8	13.6	12.5	11.7
			343.118	343.114	-11.43	-3.9	1957	1654.1	3.7	3.1	3.2	2.7
	FALSE	Levanbiose	C12 H22 O11	70.09	342.12	342.116		-11.04	11.04	-3.78	1.913	N			DBSearch	70.09			(M-H)-	341.1128	18941
		Species	Ion Formula	m/z	Height	Score (MFG)	Score (MS)	Score (mass)	Score (iso. abund)	Score (iso. spacing)
		(M-H)-		341.113	52199.1		70.09	39.43	98.12	97.77
			m/z	m/z (Calc)	Diff (ppm)	Diff (mDa)	Height	Height (Calc)	Height %	Height % (Calc)	Height Sum %	Height Sum% (Calc)
			341.113	341.109	-11.31	-3.9	52199.1	53008.1	100	100	84.3	85.6
			342.116	342.112	-9.36	-3.2	7736	7230	14.8	13.6	12.5	11.7
			343.118	343.114	-11.43	-3.9	1957	1654.1	3.7	3.1	3.2	2.7
Compound 9	TRUE	9														122.039	488.188	Negative	1	1	5.291	5.381	5.471			31134	34589						1																1
Compound 10	TRUE	10														121.033	488.188	Negative	1	1	5.663	5.663	5.663			19010	34760						1																1
Cpd 11: Methyl (3x,10R)-dihydroxy-11-dodecene-6,8-diynoate 10-glucoside; C19 H26 O9	TRUE	11	Methyl (3x,10R)-dihydroxy-11-dodecene-6,8-diynoate 10-glucoside	C19 H26 O9	48.85	398.162				398.158						109.031	443.16	Negative	1	1	7.944	8.04	8.136			12487							1		DBSearch	DBSearch			48.85	3			152141-43-0	HMDB40896			95349	-11.26	1
	Best	Name	Formula	Score	Mass	Mass (DB)	Mass (MFG)	Diff (ppm)	Diff (abs. ppm)	Diff (mDa)	RT	RT Available (DB)	RT (DB)	RT Diff	ID Source	Score (DB)	Score (MFG)	DBE	Species	m/z	Cpd ID	Notes	Library
	TRUE	Methyl (3x,10R)-dihydroxy-11-dodecene-6,8-diynoate 10-glucoside	C19 H26 O9	48.85	398.162	398.158		-11.26	11.26	-4.48	8.04	N			DBSearch	48.85			(M+HCOO)-	443.1604	1000
		Species	Ion Formula	m/z	Height	Score (MFG)	Score (MS)	Score (mass)	Score (iso. abund)	Score (iso. spacing)
		(M+HCOO)-		443.16	12020.5		48.85	32.53	75.23	49.83
			m/z	m/z (Calc)	Diff (ppm)	Diff (mDa)	Height	Height (Calc)	Height %	Height % (Calc)	Height Sum %	Height Sum% (Calc)
			443.16	443.156	-10.19	-4.5	12020.5	11682.9	100	100	84.1	81.7
			444.164	444.159	-9.7	-4.3	2274.7	2612.4	18.9	22.4	15.9	18.3
	FALSE	Methyl 3,4-dihydroxy-5-prenylbenzoate 3-glucoside	C19 H26 O9	48.85	398.162	398.158		-11.26	11.26	-4.48	8.04	N			DBSearch	48.85			(M+HCOO)-	443.1604	1680
		Species	Ion Formula	m/z	Height	Score (MFG)	Score (MS)	Score (mass)	Score (iso. abund)	Score (iso. spacing)
		(M+HCOO)-		443.16	12020.5		48.85	32.53	75.23	49.83
			m/z	m/z (Calc)	Diff (ppm)	Diff (mDa)	Height	Height (Calc)	Height %	Height % (Calc)	Height Sum %	Height Sum% (Calc)
			443.16	443.156	-10.19	-4.5	12020.5	11682.9	100	100	84.1	81.7
			444.164	444.159	-9.7	-4.3	2274.7	2612.4	18.9	22.4	15.9	18.3
	FALSE	Difenacoum	C31 H24 O3	32.57	444.168	444.173		11.02	11.02	4.9	8.04	N			DBSearch	32.57			(M-H)-	443.1604	27708
		Species	Ion Formula	m/z	Height	Score (MFG)	Score (MS)	Score (mass)	Score (iso. abund)	Score (iso. spacing)
		(M-H)-		443.16	12020.5		32.57	30.41	21.75	49.87
			m/z	m/z (Calc)	Diff (ppm)	Diff (mDa)	Height	Height (Calc)	Height %	Height % (Calc)	Height Sum %	Height Sum% (Calc)
			443.16	443.165	10.98	4.9	12020.5	10675.5	100	100	84.1	74.7
			444.164	444.169	11.36	5	2274.7	3619.8	18.9	33.9	15.9	25.3
Cpd 12: Haemocorin; C32 H34 O14	TRUE	12	Haemocorin	C32 H34 O14	67.25	642.201				642.195						153.02	687.199	Negative	1	1	8.144	8.236	8.328			16307							1		DBSearch	DBSearch			67.25	1			11034-94-9		C09932		68021	-9.2	1
	Best	Name	Formula	Score	Mass	Mass (DB)	Mass (MFG)	Diff (ppm)	Diff (abs. ppm)	Diff (mDa)	RT	RT Available (DB)	RT (DB)	RT Diff	ID Source	Score (DB)	Score (MFG)	DBE	Species	m/z	Cpd ID	Notes	Library
	TRUE	Haemocorin	C32 H34 O14	67.25	642.201	642.195		-9.2	9.2	-5.91	8.236	N			DBSearch	67.25			(M+HCOO)-	687.1990	23014
		Species	Ion Formula	m/z	Height	Score (MFG)	Score (MS)	Score (mass)	Score (iso. abund)	Score (iso. spacing)
		(M+HCOO)-		687.199	12522.1		67.25	32.81	97.92	99.32
			m/z	m/z (Calc)	Diff (ppm)	Diff (mDa)	Height	Height (Calc)	Height %	Height % (Calc)	Height Sum %	Height Sum% (Calc)
			687.199	687.193	-8.7	-6	12486.4	12522.1	100	100	67.2	67.3
			688.203	688.197	-9.24	-6.4	4718.5	4596.1	37.8	36.7	25.4	24.7
			689.204	689.199	-7.75	-5.3	1092.1	1231	8.7	9.8	5.9	6.6
			690.2	690.202	2.97	2	297.6	245.5	2.4	2	1.6	1.3
Cpd 13: Sudachiin A; C24 H26 O13	TRUE	13	Sudachiin A	C24 H26 O13	59.99	522.143				522.137						152.014	521.136	Negative	1	1	8.232	8.327	8.422			17685							1		DBSearch	DBSearch			59.99	10			70575-17-6	HMDB37336			92270	-10.49	1
	Best	Name	Formula	Score	Mass	Mass (DB)	Mass (MFG)	Diff (ppm)	Diff (abs. ppm)	Diff (mDa)	RT	RT Available (DB)	RT (DB)	RT Diff	ID Source	Score (DB)	Score (MFG)	DBE	Species	m/z	Cpd ID	Notes	Library
	TRUE	Sudachiin A	C24 H26 O13	59.99	522.143	522.137		-10.49	10.49	-5.48	8.327	N			DBSearch	59.99			(M-H)-	521.1356	4078
		Species	Ion Formula	m/z	Height	Score (MFG)	Score (MS)	Score (mass)	Score (iso. abund)	Score (iso. spacing)
		(M-H)-		521.136	16867.7		59.99	29.01	82.15	95.37
			m/z	m/z (Calc)	Diff (ppm)	Diff (mDa)	Height	Height (Calc)	Height %	Height % (Calc)	Height Sum %	Height Sum% (Calc)
			521.136	521.13	-10.66	-5.6	16867.7	16160.5	100	100	78.6	75.3
			522.138	522.134	-8.8	-4.6	3589.4	4321.4	21.3	26.7	16.7	20.1
			523.143	523.136	-13.98	-7.3	1011.5	986.8	6	6.1	4.7	4.6
	FALSE	Irigenin 7-O-glucoside	C24 H26 O13	59.99	522.143	522.137		-10.49	10.49	-5.48	8.327	N			DBSearch	59.99			(M-H)-	521.1356	23499
		Species	Ion Formula	m/z	Height	Score (MFG)	Score (MS)	Score (mass)	Score (iso. abund)	Score (iso. spacing)
		(M-H)-		521.136	16867.7		59.99	29.01	82.15	95.37
			m/z	m/z (Calc)	Diff (ppm)	Diff (mDa)	Height	Height (Calc)	Height %	Height % (Calc)	Height Sum %	Height Sum% (Calc)
			521.136	521.13	-10.66	-5.6	16867.7	16160.5	100	100	78.6	75.3
			522.138	522.134	-8.8	-4.6	3589.4	4321.4	21.3	26.7	16.7	20.1
			523.143	523.136	-13.98	-7.3	1011.5	986.8	6	6.1	4.7	4.6
	FALSE	Salviaflaside	C24 H26 O13	59.99	522.143	522.137		-10.49	10.49	-5.48	8.327	N			DBSearch	59.99			(M-H)-	521.1356	6884
		Species	Ion Formula	m/z	Height	Score (MFG)	Score (MS)	Score (mass)	Score (iso. abund)	Score (iso. spacing)
		(M-H)-		521.136	16867.7		59.99	29.01	82.15	95.37
			m/z	m/z (Calc)	Diff (ppm)	Diff (mDa)	Height	Height (Calc)	Height %	Height % (Calc)	Height Sum %	Height Sum% (Calc)
			521.136	521.13	-10.66	-5.6	16867.7	16160.5	100	100	78.6	75.3
			522.138	522.134	-8.8	-4.6	3589.4	4321.4	21.3	26.7	16.7	20.1
			523.143	523.136	-13.98	-7.3	1011.5	986.8	6	6.1	4.7	4.6
	FALSE	6-beta-D-Glucopyranosyl-4',5-dihydroxy-3',7-dimethoxyflavone	C23 H24 O11	58.18	476.137	476.132		-11.5	11.5	-5.48	8.327	N			DBSearch	58.18			(M+HCOO)-	521.1356	3917
		Species	Ion Formula	m/z	Height	Score (MFG)	Score (MS)	Score (mass)	Score (iso. abund)	Score (iso. spacing)
		(M+HCOO)-		521.136	16867.7		58.18	25.21	82.15	95.37
			m/z	m/z (Calc)	Diff (ppm)	Diff (mDa)	Height	Height (Calc)	Height %	Height % (Calc)	Height Sum %	Height Sum% (Calc)
			521.136	521.13	-10.66	-5.6	16867.7	16160.5	100	100	78.6	75.3
			522.138	522.134	-8.8	-4.6	3589.4	4321.4	21.3	26.7	16.7	20.1
			523.143	523.136	-13.98	-7.3	1011.5	986.8	6	6.1	4.7	4.6
	FALSE	Hesperetin 3'-O-glucuronide	C23 H24 O11	58.18	476.137	476.132		-11.5	11.5	-5.48	8.327	N			DBSearch	58.18			(M+HCOO)-	521.1356	246
		Species	Ion Formula	m/z	Height	Score (MFG)	Score (MS)	Score (mass)	Score (iso. abund)	Score (iso. spacing)
		(M+HCOO)-		521.136	16867.7		58.18	25.21	82.15	95.37
			m/z	m/z (Calc)	Diff (ppm)	Diff (mDa)	Height	Height (Calc)	Height %	Height % (Calc)	Height Sum %	Height Sum% (Calc)
			521.136	521.13	-10.66	-5.6	16867.7	16160.5	100	100	78.6	75.3
			522.138	522.134	-8.8	-4.6	3589.4	4321.4	21.3	26.7	16.7	20.1
			523.143	523.136	-13.98	-7.3	1011.5	986.8	6	6.1	4.7	4.6
	FALSE	Hesperetin 7-O-glucuronide	C23 H24 O11	58.18	476.137	476.132		-11.5	11.5	-5.48	8.327	N			DBSearch	58.18			(M+HCOO)-	521.1356	244
		Species	Ion Formula	m/z	Height	Score (MFG)	Score (MS)	Score (mass)	Score (iso. abund)	Score (iso. spacing)
		(M+HCOO)-		521.136	16867.7		58.18	25.21	82.15	95.37
			m/z	m/z (Calc)	Diff (ppm)	Diff (mDa)	Height	Height (Calc)	Height %	Height % (Calc)	Height Sum %	Height Sum% (Calc)
			521.136	521.13	-10.66	-5.6	16867.7	16160.5	100	100	78.6	75.3
			522.138	522.134	-8.8	-4.6	3589.4	4321.4	21.3	26.7	16.7	20.1
			523.143	523.136	-13.98	-7.3	1011.5	986.8	6	6.1	4.7	4.6
	FALSE	2-Cinnamoyl-1-galloyl-beta-D-glucopyranose	C22 H22 O11	57.63	462.122	462.116		-11.85	11.85	-5.48	8.327	N			DBSearch	57.63			(M+CH3COO)-	521.1356	2554
		Species	Ion Formula	m/z	Height	Score (MFG)	Score (MS)	Score (mass)	Score (iso. abund)	Score (iso. spacing)
		(M+CH3COO)-		521.136	16867.7		57.63	24.04	82.15	95.37
			m/z	m/z (Calc)	Diff (ppm)	Diff (mDa)	Height	Height (Calc)	Height %	Height % (Calc)	Height Sum %	Height Sum% (Calc)
			521.136	521.13	-10.66	-5.6	16867.7	16160.5	100	100	78.6	75.3
			522.138	522.134	-8.8	-4.6	3589.4	4321.4	21.3	26.7	16.7	20.1
			523.143	523.136	-13.98	-7.3	1011.5	986.8	6	6.1	4.7	4.6
	FALSE	(-)-Isoscoparin	C22 H22 O11	57.63	462.122	462.116		-11.85	11.85	-5.48	8.327	N			DBSearch	57.63			(M+CH3COO)-	521.1356	20443
		Species	Ion Formula	m/z	Height	Score (MFG)	Score (MS)	Score (mass)	Score (iso. abund)	Score (iso. spacing)
		(M+CH3COO)-		521.136	16867.7		57.63	24.04	82.15	95.37
			m/z	m/z (Calc)	Diff (ppm)	Diff (mDa)	Height	Height (Calc)	Height %	Height % (Calc)	Height Sum %	Height Sum% (Calc)
			521.136	521.13	-10.66	-5.6	16867.7	16160.5	100	100	78.6	75.3
			522.138	522.134	-8.8	-4.6	3589.4	4321.4	21.3	26.7	16.7	20.1
			523.143	523.136	-13.98	-7.3	1011.5	986.8	6	6.1	4.7	4.6
	FALSE	6-Cinnamoyl-1-galloylglucose	C22 H22 O11	57.63	462.122	462.116		-11.85	11.85	-5.48	8.327	N			DBSearch	57.63			(M+CH3COO)-	521.1356	2548
		Species	Ion Formula	m/z	Height	Score (MFG)	Score (MS)	Score (mass)	Score (iso. abund)	Score (iso. spacing)
		(M+CH3COO)-		521.136	16867.7		57.63	24.04	82.15	95.37
			m/z	m/z (Calc)	Diff (ppm)	Diff (mDa)	Height	Height (Calc)	Height %	Height % (Calc)	Height Sum %	Height Sum% (Calc)
			521.136	521.13	-10.66	-5.6	16867.7	16160.5	100	100	78.6	75.3
			522.138	522.134	-8.8	-4.6	3589.4	4321.4	21.3	26.7	16.7	20.1
			523.143	523.136	-13.98	-7.3	1011.5	986.8	6	6.1	4.7	4.6
	FALSE	Tricin arabinoside	C22 H22 O11	57.63	462.122	462.116		-11.85	11.85	-5.48	8.327	N			DBSearch	57.63			(M+CH3COO)-	521.1356	2030
		Species	Ion Formula	m/z	Height	Score (MFG)	Score (MS)	Score (mass)	Score (iso. abund)	Score (iso. spacing)
		(M+CH3COO)-		521.136	16867.7		57.63	24.04	82.15	95.37
			m/z	m/z (Calc)	Diff (ppm)	Diff (mDa)	Height	Height (Calc)	Height %	Height % (Calc)	Height Sum %	Height Sum% (Calc)
			521.136	521.13	-10.66	-5.6	16867.7	16160.5	100	100	78.6	75.3
			522.138	522.134	-8.8	-4.6	3589.4	4321.4	21.3	26.7	16.7	20.1
			523.143	523.136	-13.98	-7.3	1011.5	986.8	6	6.1	4.7	4.6
Cpd 14: Sudachiin A; C24 H26 O13	TRUE	14	Sudachiin A	C24 H26 O13	63.66	522.143				522.137						109.031	521.135	Negative	1	1	8.627	8.627	8.627			16792	18150						1		DBSearch	DBSearch			63.66	10			70575-17-6	HMDB37336			92270	-10.9	1
	Best	Name	Formula	Score	Mass	Mass (DB)	Mass (MFG)	Diff (ppm)	Diff (abs. ppm)	Diff (mDa)	RT	RT Available (DB)	RT (DB)	RT Diff	ID Source	Score (DB)	Score (MFG)	DBE	Species	m/z	Cpd ID	Notes	Library
	TRUE	Sudachiin A	C24 H26 O13	63.66	522.143	522.137		-10.9	10.9	-5.69	8.627	N			DBSearch	63.66			(M-H)-	521.1355	4078
		Species	Ion Formula	m/z	Height	Score (MFG)	Score (MS)	Score (mass)	Score (iso. abund)	Score (iso. spacing)
		(M-H)-		521.135	18453.5		63.66	26.31	98.97	96.01
			m/z	m/z (Calc)	Diff (ppm)	Diff (mDa)	Height	Height (Calc)	Height %	Height % (Calc)	Height Sum %	Height Sum% (Calc)
			521.135	521.13	-10.43	-5.4	18149.9	18453.5	100	100	73.5	74.7
			522.139	522.134	-10.32	-5.4	5066.8	4934.6	27.9	26.7	20.5	20
			523.144	523.136	-15.27	-8	1189.9	1126.8	6.6	6.1	4.8	4.6
			524.156	524.138	-33.4	-17.5	292.1	183.7	1.6	1	1.2	0.7
	FALSE	Irigenin 7-O-glucoside	C24 H26 O13	63.66	522.143	522.137		-10.9	10.9	-5.69	8.627	N			DBSearch	63.66			(M-H)-	521.1355	23499
		Species	Ion Formula	m/z	Height	Score (MFG)	Score (MS)	Score (mass)	Score (iso. abund)	Score (iso. spacing)
		(M-H)-		521.135	18149.9		63.66	26.31	98.97	96.01
			m/z	m/z (Calc)	Diff (ppm)	Diff (mDa)	Height	Height (Calc)	Height %	Height % (Calc)	Height Sum %	Height Sum% (Calc)
			521.135	521.13	-10.43	-5.4	18149.9	18453.5	100	100	73.5	74.7
			522.139	522.134	-10.32	-5.4	5066.8	4934.6	27.9	26.7	20.5	20
			523.144	523.136	-15.27	-8	1189.9	1126.8	6.6	6.1	4.8	4.6
			524.156	524.138	-33.4	-17.5	292.1	183.7	1.6	1	1.2	0.7
	FALSE	Salviaflaside	C24 H26 O13	63.66	522.143	522.137		-10.9	10.9	-5.69	8.627	N			DBSearch	63.66			(M-H)-	521.1355	6884
		Species	Ion Formula	m/z	Height	Score (MFG)	Score (MS)	Score (mass)	Score (iso. abund)	Score (iso. spacing)
		(M-H)-		521.135	18149.9		63.66	26.31	98.97	96.01
			m/z	m/z (Calc)	Diff (ppm)	Diff (mDa)	Height	Height (Calc)	Height %	Height % (Calc)	Height Sum %	Height Sum% (Calc)
			521.135	521.13	-10.43	-5.4	18149.9	18453.5	100	100	73.5	74.7
			522.139	522.134	-10.32	-5.4	5066.8	4934.6	27.9	26.7	20.5	20
			523.144	523.136	-15.27	-8	1189.9	1126.8	6.6	6.1	4.8	4.6
			524.156	524.138	-33.4	-17.5	292.1	183.7	1.6	1	1.2	0.7
	FALSE	6-beta-D-Glucopyranosyl-4',5-dihydroxy-3',7-dimethoxyflavone	C23 H24 O11	61.9	476.138	476.132		-11.95	11.95	-5.69	8.627	N			DBSearch	61.9			(M+HCOO)-	521.1355	3917
		Species	Ion Formula	m/z	Height	Score (MFG)	Score (MS)	Score (mass)	Score (iso. abund)	Score (iso. spacing)
		(M+HCOO)-		521.135	18149.9		61.9	22.61	98.97	96.01
			m/z	m/z (Calc)	Diff (ppm)	Diff (mDa)	Height	Height (Calc)	Height %	Height % (Calc)	Height Sum %	Height Sum% (Calc)
			521.135	521.13	-10.43	-5.4	18149.9	18453.5	100	100	73.5	74.7
			522.139	522.134	-10.32	-5.4	5066.8	4934.6	27.9	26.7	20.5	20
			523.144	523.136	-15.27	-8	1189.9	1126.8	6.6	6.1	4.8	4.6
			524.156	524.138	-33.4	-17.5	292.1	183.7	1.6	1	1.2	0.7
	FALSE	Hesperetin 3'-O-glucuronide	C23 H24 O11	61.9	476.138	476.132		-11.95	11.95	-5.69	8.627	N			DBSearch	61.9			(M+HCOO)-	521.1355	246
		Species	Ion Formula	m/z	Height	Score (MFG)	Score (MS)	Score (mass)	Score (iso. abund)	Score (iso. spacing)
		(M+HCOO)-		521.135	18149.9		61.9	22.61	98.97	96.01
			m/z	m/z (Calc)	Diff (ppm)	Diff (mDa)	Height	Height (Calc)	Height %	Height % (Calc)	Height Sum %	Height Sum% (Calc)
			521.135	521.13	-10.43	-5.4	18149.9	18453.5	100	100	73.5	74.7
			522.139	522.134	-10.32	-5.4	5066.8	4934.6	27.9	26.7	20.5	20
			523.144	523.136	-15.27	-8	1189.9	1126.8	6.6	6.1	4.8	4.6
			524.156	524.138	-33.4	-17.5	292.1	183.7	1.6	1	1.2	0.7
	FALSE	Hesperetin 7-O-glucuronide	C23 H24 O11	61.9	476.138	476.132		-11.95	11.95	-5.69	8.627	N			DBSearch	61.9			(M+HCOO)-	521.1355	244
		Species	Ion Formula	m/z	Height	Score (MFG)	Score (MS)	Score (mass)	Score (iso. abund)	Score (iso. spacing)
		(M+HCOO)-		521.135	18149.9		61.9	22.61	98.97	96.01
			m/z	m/z (Calc)	Diff (ppm)	Diff (mDa)	Height	Height (Calc)	Height %	Height % (Calc)	Height Sum %	Height Sum% (Calc)
			521.135	521.13	-10.43	-5.4	18149.9	18453.5	100	100	73.5	74.7
			522.139	522.134	-10.32	-5.4	5066.8	4934.6	27.9	26.7	20.5	20
			523.144	523.136	-15.27	-8	1189.9	1126.8	6.6	6.1	4.8	4.6
			524.156	524.138	-33.4	-17.5	292.1	183.7	1.6	1	1.2	0.7
	FALSE	2-Cinnamoyl-1-galloyl-beta-D-glucopyranose	C22 H22 O11	61.36	462.122	462.116		-12.31	12.31	-5.69	8.627	N			DBSearch	61.36			(M+CH3COO)-	521.1355	2554
		Species	Ion Formula	m/z	Height	Score (MFG)	Score (MS)	Score (mass)	Score (iso. abund)	Score (iso. spacing)
		(M+CH3COO)-		521.135	18149.9		61.36	21.48	98.97	96.01
			m/z	m/z (Calc)	Diff (ppm)	Diff (mDa)	Height	Height (Calc)	Height %	Height % (Calc)	Height Sum %	Height Sum% (Calc)
			521.135	521.13	-10.43	-5.4	18149.9	18453.5	100	100	73.5	74.7
			522.139	522.134	-10.32	-5.4	5066.8	4934.6	27.9	26.7	20.5	20
			523.144	523.136	-15.27	-8	1189.9	1126.8	6.6	6.1	4.8	4.6
			524.156	524.138	-33.4	-17.5	292.1	183.7	1.6	1	1.2	0.7
	FALSE	(-)-Isoscoparin	C22 H22 O11	61.36	462.122	462.116		-12.31	12.31	-5.69	8.627	N			DBSearch	61.36			(M+CH3COO)-	521.1355	20443
		Species	Ion Formula	m/z	Height	Score (MFG)	Score (MS)	Score (mass)	Score (iso. abund)	Score (iso. spacing)
		(M+CH3COO)-		521.135	18149.9		61.36	21.48	98.97	96.01
			m/z	m/z (Calc)	Diff (ppm)	Diff (mDa)	Height	Height (Calc)	Height %	Height % (Calc)	Height Sum %	Height Sum% (Calc)
			521.135	521.13	-10.43	-5.4	18149.9	18453.5	100	100	73.5	74.7
			522.139	522.134	-10.32	-5.4	5066.8	4934.6	27.9	26.7	20.5	20
			523.144	523.136	-15.27	-8	1189.9	1126.8	6.6	6.1	4.8	4.6
			524.156	524.138	-33.4	-17.5	292.1	183.7	1.6	1	1.2	0.7
	FALSE	6-Cinnamoyl-1-galloylglucose	C22 H22 O11	61.36	462.122	462.116		-12.31	12.31	-5.69	8.627	N			DBSearch	61.36			(M+CH3COO)-	521.1355	2548
		Species	Ion Formula	m/z	Height	Score (MFG)	Score (MS)	Score (mass)	Score (iso. abund)	Score (iso. spacing)
		(M+CH3COO)-		521.135	18149.9		61.36	21.48	98.97	96.01
			m/z	m/z (Calc)	Diff (ppm)	Diff (mDa)	Height	Height (Calc)	Height %	Height % (Calc)	Height Sum %	Height Sum% (Calc)
			521.135	521.13	-10.43	-5.4	18149.9	18453.5	100	100	73.5	74.7
			522.139	522.134	-10.32	-5.4	5066.8	4934.6	27.9	26.7	20.5	20
			523.144	523.136	-15.27	-8	1189.9	1126.8	6.6	6.1	4.8	4.6
			524.156	524.138	-33.4	-17.5	292.1	183.7	1.6	1	1.2	0.7
	FALSE	Tricin arabinoside	C22 H22 O11	61.36	462.122	462.116		-12.31	12.31	-5.69	8.627	N			DBSearch	61.36			(M+CH3COO)-	521.1355	2030
		Species	Ion Formula	m/z	Height	Score (MFG)	Score (MS)	Score (mass)	Score (iso. abund)	Score (iso. spacing)
		(M+CH3COO)-		521.135	18149.9		61.36	21.48	98.97	96.01
			m/z	m/z (Calc)	Diff (ppm)	Diff (mDa)	Height	Height (Calc)	Height %	Height % (Calc)	Height Sum %	Height Sum% (Calc)
			521.135	521.13	-10.43	-5.4	18149.9	18453.5	100	100	73.5	74.7
			522.139	522.134	-10.32	-5.4	5066.8	4934.6	27.9	26.7	20.5	20
			523.144	523.136	-15.27	-8	1189.9	1126.8	6.6	6.1	4.8	4.6
			524.156	524.138	-33.4	-17.5	292.1	183.7	1.6	1	1.2	0.7
Cpd 15: 4-(4-Hydroxyphenyl)-2-butanone O-[2-galloyl-6-p-coumaroylglucoside]; C32 H32 O13	TRUE	15	4-(4-Hydroxyphenyl)-2-butanone O-[2-galloyl-6-p-coumaroylglucoside]	C32 H32 O13	65.63	624.19				624.184						153.022	669.189	Negative	1	1	9.49	9.587	9.685			19932	15436						1		DBSearch	DBSearch			65.63	2			105274-16-6	HMDB39315			93899	-9.77	1
	Best	Name	Formula	Score	Mass	Mass (DB)	Mass (MFG)	Diff (ppm)	Diff (abs. ppm)	Diff (mDa)	RT	RT Available (DB)	RT (DB)	RT Diff	ID Source	Score (DB)	Score (MFG)	DBE	Species	m/z	Cpd ID	Notes	Library
	TRUE	4-(4-Hydroxyphenyl)-2-butanone O-[2-galloyl-6-p-coumaroylglucoside]	C32 H32 O13	65.63	624.19	624.184		-9.77	9.77	-6.1	9.587	N			DBSearch	65.63			(M+HCOO)-	669.1887	2440
		Species	Ion Formula	m/z	Height	Score (MFG)	Score (MS)	Score (mass)	Score (iso. abund)	Score (iso. spacing)
		(M+HCOO)-		669.189	15549.5		65.63	29.19	98.65	98.91
			m/z	m/z (Calc)	Diff (ppm)	Diff (mDa)	Height	Height (Calc)	Height %	Height % (Calc)	Height Sum %	Height Sum% (Calc)
			669.189	669.183	-9.3	-6.2	15436.5	15549.5	100	100	67	67.5
			670.192	670.186	-8.32	-5.6	5798.1	5697.8	37.6	36.6	25.2	24.7
			671.195	671.188	-9.64	-6.5	1385.9	1493.2	9	9.6	6	6.5
			672.198	672.191	-10.99	-7.4	412.1	292.2	2.7	1.9	1.8	1.3
	FALSE	Glutathione amide disulfide	C20 H34 N8 O10 S2	33.38	610.176	610.184		13.87	13.87	8.46	9.587	N			DBSearch	33.38			(M+CH3COO)-	669.1887	29898
		Species	Ion Formula	m/z	Height	Score (MFG)	Score (MS)	Score (mass)	Score (iso. abund)	Score (iso. spacing)
		(M+CH3COO)-		669.189	15436.5		33.38	8.72	39.74	75.07
			m/z	m/z (Calc)	Diff (ppm)	Diff (mDa)	Height	Height (Calc)	Height %	Height % (Calc)	Height Sum %	Height Sum% (Calc)
			669.189	669.198	13.54	9.1	15436.5	15526.6	100	100	67	67.4
			670.192	670.2	13.25	8.9	5798.1	4530.5	37.6	29.2	25.2	19.7
			671.195	671.197	3.64	2.4	1385.9	2411.4	9	15.5	6	10.5
			672.198	672.199	0.42	0.3	412.1	564.1	2.7	3.6	1.8	2.4
Cpd 16: 4-(4-Hydroxyphenyl)-2-butanone O-[2-galloyl-6-p-coumaroylglucoside]; C32 H32 O13	TRUE	16	4-(4-Hydroxyphenyl)-2-butanone O-[2-galloyl-6-p-coumaroylglucoside]	C32 H32 O13	57.11	624.192				624.184						109.032	669.19	Negative	1	1	9.882	9.882	9.882			12955	10514						1		DBSearch	DBSearch			57.11	2			105274-16-6	HMDB39315			93899	-11.8	1
	Best	Name	Formula	Score	Mass	Mass (DB)	Mass (MFG)	Diff (ppm)	Diff (abs. ppm)	Diff (mDa)	RT	RT Available (DB)	RT (DB)	RT Diff	ID Source	Score (DB)	Score (MFG)	DBE	Species	m/z	Cpd ID	Notes	Library
	TRUE	4-(4-Hydroxyphenyl)-2-butanone O-[2-galloyl-6-p-coumaroylglucoside]	C32 H32 O13	57.11	624.192	624.184		-11.8	11.8	-7.37	9.882	N			DBSearch	57.11			(M+HCOO)-	669.1897	2440
		Species	Ion Formula	m/z	Height	Score (MFG)	Score (MS)	Score (mass)	Score (iso. abund)	Score (iso. spacing)
		(M+HCOO)-		669.19	10792.7		57.11	16.57	90	98.72
			m/z	m/z (Calc)	Diff (ppm)	Diff (mDa)	Height	Height (Calc)	Height %	Height % (Calc)	Height Sum %	Height Sum% (Calc)
			669.19	669.183	-10.76	-7.2	10514.3	10792.7	100	100	66.6	68.4
			670.193	670.186	-11.32	-7.6	4220.5	3954.8	40.1	36.6	26.7	25.1
			671.197	671.188	-12.1	-8.1	1049.1	1036.4	10	9.6	6.6	6.6
	FALSE	Glutathione amide disulfide	C20 H34 N8 O10 S2	31.39	610.177	610.184		11.92	11.92	7.28	9.882	N			DBSearch	31.39			(M+CH3COO)-	669.1897	29898
		Species	Ion Formula	m/z	Height	Score (MFG)	Score (MS)	Score (mass)	Score (iso. abund)	Score (iso. spacing)
		(M+CH3COO)-		669.19	10514.3		31.39	16.47	27.57	65.83
			m/z	m/z (Calc)	Diff (ppm)	Diff (mDa)	Height	Height (Calc)	Height %	Height % (Calc)	Height Sum %	Height Sum% (Calc)
			669.19	669.198	12.08	8.1	10514.3	10907.2	100	100	66.6	69.1
			670.193	670.2	10.24	6.9	4220.5	3182.6	40.1	29.2	26.7	20.2
			671.197	671.197	1.18	0.8	1049.1	1694	10	15.5	6.6	10.7
Cpd 17: Phytolaccoside E; C42 H66 O16	TRUE	17	Phytolaccoside E	C42 H66 O16	51.58	826.443				826.435						113.027	825.437	Negative	1	1	10.051	10.133	10.215			11499	11031						1		DBSearch	DBSearch			51.58	7			65497-07-6	HMDB34637			90099	-10.12	1
	Best	Name	Formula	Score	Mass	Mass (DB)	Mass (MFG)	Diff (ppm)	Diff (abs. ppm)	Diff (mDa)	RT	RT Available (DB)	RT (DB)	RT Diff	ID Source	Score (DB)	Score (MFG)	DBE	Species	m/z	Cpd ID	Notes	Library
	TRUE	Phytolaccoside E	C42 H66 O16	51.58	826.443	826.435		-10.12	10.12	-8.37	10.133	N			DBSearch	51.58			(M-H)-	825.4366	6249
		Species	Ion Formula	m/z	Height	Score (MFG)	Score (MS)	Score (mass)	Score (iso. abund)	Score (iso. spacing)
		(M-H)-		825.437	11031		51.58	20.32	77.25	83.32
			m/z	m/z (Calc)	Diff (ppm)	Diff (mDa)	Height	Height (Calc)	Height %	Height % (Calc)	Height Sum %	Height Sum% (Calc)
			825.437	825.428	-10.7	-8.8	11031	10523.7	100	100	64	61
			826.437	826.431	-7.3	-6	4272.9	4923.3	38.7	46.8	24.8	28.5
			827.445	827.434	-13.56	-11.2	1640.6	1471.8	14.9	14	9.5	8.5
			828.446	828.437	-10.59	-8.8	303.8	329.4	2.8	3.1	1.8	1.9
	FALSE	Medicoside G	C42 H66 O16	51.58	826.443	826.435		-10.12	10.12	-8.37	10.133	N			DBSearch	51.58			(M-H)-	825.4366	3053
		Species	Ion Formula	m/z	Height	Score (MFG)	Score (MS)	Score (mass)	Score (iso. abund)	Score (iso. spacing)
		(M-H)-		825.437	11031		51.58	20.32	77.25	83.32
			m/z	m/z (Calc)	Diff (ppm)	Diff (mDa)	Height	Height (Calc)	Height %	Height % (Calc)	Height Sum %	Height Sum% (Calc)
			825.437	825.428	-10.7	-8.8	11031	10523.7	100	100	64	61
			826.437	826.431	-7.3	-6	4272.9	4923.3	38.7	46.8	24.8	28.5
			827.445	827.434	-13.56	-11.2	1640.6	1471.8	14.9	14	9.5	8.5
			828.446	828.437	-10.59	-8.8	303.8	329.4	2.8	3.1	1.8	1.9
	FALSE	Medicagenic acid beta-maltoside	C42 H66 O16	51.58	826.443	826.435		-10.12	10.12	-8.37	10.133	N			DBSearch	51.58			(M-H)-	825.4366	2462
		Species	Ion Formula	m/z	Height	Score (MFG)	Score (MS)	Score (mass)	Score (iso. abund)	Score (iso. spacing)
		(M-H)-		825.437	11031		51.58	20.32	77.25	83.32
			m/z	m/z (Calc)	Diff (ppm)	Diff (mDa)	Height	Height (Calc)	Height %	Height % (Calc)	Height Sum %	Height Sum% (Calc)
			825.437	825.428	-10.7	-8.8	11031	10523.7	100	100	64	61
			826.437	826.431	-7.3	-6	4272.9	4923.3	38.7	46.8	24.8	28.5
			827.445	827.434	-13.56	-11.2	1640.6	1471.8	14.9	14	9.5	8.5
			828.446	828.437	-10.59	-8.8	303.8	329.4	2.8	3.1	1.8	1.9
	FALSE	Cynarasaponin F	C41 H64 O14	50.39	780.438	780.43		-10.72	10.72	-8.37	10.133	N			DBSearch	50.39			(M+HCOO)-	825.4366	2217
		Species	Ion Formula	m/z	Height	Score (MFG)	Score (MS)	Score (mass)	Score (iso. abund)	Score (iso. spacing)
		(M+HCOO)-		825.437	11031		50.39	17.82	77.25	83.32
			m/z	m/z (Calc)	Diff (ppm)	Diff (mDa)	Height	Height (Calc)	Height %	Height % (Calc)	Height Sum %	Height Sum% (Calc)
			825.437	825.428	-10.7	-8.8	11031	10523.7	100	100	64	61
			826.437	826.431	-7.3	-6	4272.9	4923.3	38.7	46.8	24.8	28.5
			827.445	827.434	-13.56	-11.2	1640.6	1471.8	14.9	14	9.5	8.5
			828.446	828.437	-10.59	-8.8	303.8	329.4	2.8	3.1	1.8	1.9
	FALSE	Gitoxin	C41 H64 O14	50.39	780.438	780.43		-10.72	10.72	-8.37	10.133	N			DBSearch	50.39			(M+HCOO)-	825.4366	22045
		Species	Ion Formula	m/z	Height	Score (MFG)	Score (MS)	Score (mass)	Score (iso. abund)	Score (iso. spacing)
		(M+HCOO)-		825.437	11031		50.39	17.82	77.25	83.32
			m/z	m/z (Calc)	Diff (ppm)	Diff (mDa)	Height	Height (Calc)	Height %	Height % (Calc)	Height Sum %	Height Sum% (Calc)
			825.437	825.428	-10.7	-8.8	11031	10523.7	100	100	64	61
			826.437	826.431	-7.3	-6	4272.9	4923.3	38.7	46.8	24.8	28.5
			827.445	827.434	-13.56	-11.2	1640.6	1471.8	14.9	14	9.5	8.5
			828.446	828.437	-10.59	-8.8	303.8	329.4	2.8	3.1	1.8	1.9
	FALSE	Digoxin	C41 H64 O14	50.39	780.438	780.43		-10.72	10.72	-8.37	10.133	N			DBSearch	50.39			(M+HCOO)-	825.4366	17259	cardiac glycoside used in treatment of cardiac arrhythmias and heart failure drug Dollery, Colin Therapeutic Drugs, 2nd Ed. 1999 p. D123
		Species	Ion Formula	m/z	Height	Score (MFG)	Score (MS)	Score (mass)	Score (iso. abund)	Score (iso. spacing)
		(M+HCOO)-		825.437	11031		50.39	17.82	77.25	83.32
			m/z	m/z (Calc)	Diff (ppm)	Diff (mDa)	Height	Height (Calc)	Height %	Height % (Calc)	Height Sum %	Height Sum% (Calc)
			825.437	825.428	-10.7	-8.8	11031	10523.7	100	100	64	61
			826.437	826.431	-7.3	-6	4272.9	4923.3	38.7	46.8	24.8	28.5
			827.445	827.434	-13.56	-11.2	1640.6	1471.8	14.9	14	9.5	8.5
			828.446	828.437	-10.59	-8.8	303.8	329.4	2.8	3.1	1.8	1.9
	FALSE	(3b,5a,25R)-3-Hydroxyspirostan-6-one 3-[2-acetylarabinosyl-(1->6)-glucoside]	C40 H62 O14	50.03	766.422	766.414		-10.92	10.92	-8.37	10.133	N			DBSearch	50.03			(M+CH3COO)-	825.4366	740
		Species	Ion Formula	m/z	Height	Score (MFG)	Score (MS)	Score (mass)	Score (iso. abund)	Score (iso. spacing)
		(M+CH3COO)-		825.437	11031		50.03	17.06	77.25	83.32
			m/z	m/z (Calc)	Diff (ppm)	Diff (mDa)	Height	Height (Calc)	Height %	Height % (Calc)	Height Sum %	Height Sum% (Calc)
			825.437	825.428	-10.7	-8.8	11031	10523.7	100	100	64	61
			826.437	826.431	-7.3	-6	4272.9	4923.3	38.7	46.8	24.8	28.5
			827.445	827.434	-13.56	-11.2	1640.6	1471.8	14.9	14	9.5	8.5
			828.446	828.437	-10.59	-8.8	303.8	329.4	2.8	3.1	1.8	1.9
Cpd 18: Tetradecyl sulfate; C14 H30 O4 S	TRUE	18	Tetradecyl sulfate	C14 H30 O4 S	88.39	294.187				294.187						220.149	293.18	Negative	1	1	12.87	12.972	13.074			27630							1		DBSearch	DBSearch			88.39	10			139-88-8		D06882		2469	-1.6	1
	Best	Name	Formula	Score	Mass	Mass (DB)	Mass (MFG)	Diff (ppm)	Diff (abs. ppm)	Diff (mDa)	RT	RT Available (DB)	RT (DB)	RT Diff	ID Source	Score (DB)	Score (MFG)	DBE	Species	m/z	Cpd ID	Notes	Library
	TRUE	Tetradecyl sulfate	C14 H30 O4 S	88.39	294.187	294.187		-1.6	1.6	-0.47	12.972	N			DBSearch	88.39			(M-H)-	293.1795	30286	Detergent, Sclerosing agent Drug Dollery, Colin Therapeutic Drugs, 2nd Ed. 1999 p. S67
		Species	Ion Formula	m/z	Height	Score (MFG)	Score (MS)	Score (mass)	Score (iso. abund)	Score (iso. spacing)
		(M-H)-		293.18	65495.3		88.39	98.35	68.54	92.31
			m/z	m/z (Calc)	Diff (ppm)	Diff (mDa)	Height	Height (Calc)	Height %	Height % (Calc)	Height Sum %	Height Sum% (Calc)
			293.18	293.179	-1.13	-0.3	65495.3	65248.4	100	100	81.6	81.3
			294.183	294.182	-1.03	-0.3	13144.1	10712.1	20.1	16.4	16.4	13.4
			295.186	295.178	-25.6	-7.6	1600.7	4279.5	2.4	6.6	2	5.3
	FALSE	Sodium Tetradecyl Sulfate	C14 H30 O4 S	88.39	294.187	294.187		-1.6	1.6	-0.47	12.972	N			DBSearch	88.39			(M-H)-	293.1795	11279
		Species	Ion Formula	m/z	Height	Score (MFG)	Score (MS)	Score (mass)	Score (iso. abund)	Score (iso. spacing)
		(M-H)-		293.18	65495.3		88.39	98.35	68.54	92.31
			m/z	m/z (Calc)	Diff (ppm)	Diff (mDa)	Height	Height (Calc)	Height %	Height % (Calc)	Height Sum %	Height Sum% (Calc)
			293.18	293.179	-1.13	-0.3	65495.3	65248.4	100	100	81.6	81.3
			294.183	294.182	-1.03	-0.3	13144.1	10712.1	20.1	16.4	16.4	13.4
			295.186	295.178	-25.6	-7.6	1600.7	4279.5	2.4	6.6	2	5.3
	FALSE	6-Gingerol	C17 H26 O4	69.17	294.187	294.183		-12.48	12.48	-3.67	12.972	N			DBSearch	69.17			(M-H)-	293.1795	23496
		Species	Ion Formula	m/z	Height	Score (MFG)	Score (MS)	Score (mass)	Score (iso. abund)	Score (iso. spacing)
		(M-H)-		293.18	65495.3		69.17	36.28	98.5	99.75
			m/z	m/z (Calc)	Diff (ppm)	Diff (mDa)	Height	Height (Calc)	Height %	Height % (Calc)	Height Sum %	Height Sum% (Calc)
			293.18	293.176	-12.63	-3.7	65495.3	66138.4	100	100	81.6	82.4
			294.183	294.179	-11.9	-3.5	13144.1	12451.6	20.1	18.8	16.4	15.5
			295.186	295.182	-13.09	-3.9	1600.7	1650	2.4	2.5	2	2.1
	FALSE	Embelin	C17 H26 O4	69.17	294.187	294.183		-12.48	12.48	-3.67	12.972	N			DBSearch	69.17			(M-H)-	293.1795	23389	Pubchem 3218
		Species	Ion Formula	m/z	Height	Score (MFG)	Score (MS)	Score (mass)	Score (iso. abund)	Score (iso. spacing)
		(M-H)-		293.18	65495.3		69.17	36.28	98.5	99.75
			m/z	m/z (Calc)	Diff (ppm)	Diff (mDa)	Height	Height (Calc)	Height %	Height % (Calc)	Height Sum %	Height Sum% (Calc)
			293.18	293.176	-12.63	-3.7	65495.3	66138.4	100	100	81.6	82.4
			294.183	294.179	-11.9	-3.5	13144.1	12451.6	20.1	18.8	16.4	15.5
			295.186	295.182	-13.09	-3.9	1600.7	1650	2.4	2.5	2	2.1
	FALSE	Phytuberin	C17 H26 O4	69.17	294.187	294.183		-12.48	12.48	-3.67	12.972	N			DBSearch	69.17			(M-H)-	293.1795	22823
		Species	Ion Formula	m/z	Height	Score (MFG)	Score (MS)	Score (mass)	Score (iso. abund)	Score (iso. spacing)
		(M-H)-		293.18	65495.3		69.17	36.28	98.5	99.75
			m/z	m/z (Calc)	Diff (ppm)	Diff (mDa)	Height	Height (Calc)	Height %	Height % (Calc)	Height Sum %	Height Sum% (Calc)
			293.18	293.176	-12.63	-3.7	65495.3	66138.4	100	100	81.6	82.4
			294.183	294.179	-11.9	-3.5	13144.1	12451.6	20.1	18.8	16.4	15.5
			295.186	295.182	-13.09	-3.9	1600.7	1650	2.4	2.5	2	2.1
	FALSE	Gingerol	C17 H26 O4	69.17	294.187	294.183		-12.48	12.48	-3.67	12.972	N			DBSearch	69.17			(M-H)-	293.1795	16246
		Species	Ion Formula	m/z	Height	Score (MFG)	Score (MS)	Score (mass)	Score (iso. abund)	Score (iso. spacing)
		(M-H)-		293.18	65495.3		69.17	36.28	98.5	99.75
			m/z	m/z (Calc)	Diff (ppm)	Diff (mDa)	Height	Height (Calc)	Height %	Height % (Calc)	Height Sum %	Height Sum% (Calc)
			293.18	293.176	-12.63	-3.7	65495.3	66138.4	100	100	81.6	82.4
			294.183	294.179	-11.9	-3.5	13144.1	12451.6	20.1	18.8	16.4	15.5
			295.186	295.182	-13.09	-3.9	1600.7	1650	2.4	2.5	2	2.1
	FALSE	Nordihydrocapsiate	C17 H26 O4	69.17	294.187	294.183		-12.48	12.48	-3.67	12.972	N			DBSearch	69.17			(M-H)-	293.1795	6145
		Species	Ion Formula	m/z	Height	Score (MFG)	Score (MS)	Score (mass)	Score (iso. abund)	Score (iso. spacing)
		(M-H)-		293.18	65495.3		69.17	36.28	98.5	99.75
			m/z	m/z (Calc)	Diff (ppm)	Diff (mDa)	Height	Height (Calc)	Height %	Height % (Calc)	Height Sum %	Height Sum% (Calc)
			293.18	293.176	-12.63	-3.7	65495.3	66138.4	100	100	81.6	82.4
			294.183	294.179	-11.9	-3.5	13144.1	12451.6	20.1	18.8	16.4	15.5
			295.186	295.182	-13.09	-3.9	1600.7	1650	2.4	2.5	2	2.1
	FALSE	Tanacetol A	C17 H26 O4	69.17	294.187	294.183		-12.48	12.48	-3.67	12.972	N			DBSearch	69.17			(M-H)-	293.1795	5375
		Species	Ion Formula	m/z	Height	Score (MFG)	Score (MS)	Score (mass)	Score (iso. abund)	Score (iso. spacing)
		(M-H)-		293.18	65495.3		69.17	36.28	98.5	99.75
			m/z	m/z (Calc)	Diff (ppm)	Diff (mDa)	Height	Height (Calc)	Height %	Height % (Calc)	Height Sum %	Height Sum% (Calc)
			293.18	293.176	-12.63	-3.7	65495.3	66138.4	100	100	81.6	82.4
			294.183	294.179	-11.9	-3.5	13144.1	12451.6	20.1	18.8	16.4	15.5
			295.186	295.182	-13.09	-3.9	1600.7	1650	2.4	2.5	2	2.1
	FALSE	Myrsinone	C17 H26 O4	69.17	294.187	294.183		-12.48	12.48	-3.67	12.972	N			DBSearch	69.17			(M-H)-	293.1795	1226
		Species	Ion Formula	m/z	Height	Score (MFG)	Score (MS)	Score (mass)	Score (iso. abund)	Score (iso. spacing)
		(M-H)-		293.18	65495.3		69.17	36.28	98.5	99.75
			m/z	m/z (Calc)	Diff (ppm)	Diff (mDa)	Height	Height (Calc)	Height %	Height % (Calc)	Height Sum %	Height Sum% (Calc)
			293.18	293.176	-12.63	-3.7	65495.3	66138.4	100	100	81.6	82.4
			294.183	294.179	-11.9	-3.5	13144.1	12451.6	20.1	18.8	16.4	15.5
			295.186	295.182	-13.09	-3.9	1600.7	1650	2.4	2.5	2	2.1
	FALSE	Furanofukinin	C16 H24 O2	66.62	248.181	248.178		-14.8	14.8	-3.67	12.972	N			DBSearch	66.62			(M+HCOO)-	293.1795	4658
		Species	Ion Formula	m/z	Height	Score (MFG)	Score (MS)	Score (mass)	Score (iso. abund)	Score (iso. spacing)
		(M+HCOO)-		293.18	65495.3		66.62	30.93	98.5	99.75
			m/z	m/z (Calc)	Diff (ppm)	Diff (mDa)	Height	Height (Calc)	Height %	Height % (Calc)	Height Sum %	Height Sum% (Calc)
			293.18	293.176	-12.63	-3.7	65495.3	66138.4	100	100	81.6	82.4
			294.183	294.179	-11.9	-3.5	13144.1	12451.6	20.1	18.8	16.4	15.5
			295.186	295.182	-13.09	-3.9	1600.7	1650	2.4	2.5	2	2.1
Cpd 19: (1S,4R)-10-Hydroxyfenchone glucoside; C16 H26 O7	TRUE	19	(1S,4R)-10-Hydroxyfenchone glucoside	C16 H26 O7	18.61	330.162				330.168						221.157	329.156	Negative	1	1	13.043	13.043	13.043			12413							1		DBSearch	DBSearch			18.61	10			217960-75-3	HMDB33226			89093	17.28	1
	Best	Name	Formula	Score	Mass	Mass (DB)	Mass (MFG)	Diff (ppm)	Diff (abs. ppm)	Diff (mDa)	RT	RT Available (DB)	RT (DB)	RT Diff	ID Source	Score (DB)	Score (MFG)	DBE	Species	m/z	Cpd ID	Notes	Library
	TRUE	(1S,4R)-10-Hydroxyfenchone glucoside	C16 H26 O7	18.61	330.162	330.168		17.28	17.28	5.7	13.043	N			DBSearch	18.61			(M-H)-	329.1565	7272
		Species	Ion Formula	m/z	Height	Score (MFG)	Score (MS)	Score (mass)	Score (iso. abund)	Score (iso. spacing)
		(M-H)-		329.156	14048.7		18.61	11.12	0.76	55
			m/z	m/z (Calc)	Diff (ppm)	Diff (mDa)	Height	Height (Calc)	Height %	Height % (Calc)	Height Sum %	Height Sum% (Calc)
			329.156	329.161	12.31	4.1	11502.5	14048.7	100	100	67.8	82.8
			330.159	330.164	15.5	5.1	2255.5	2509	19.6	17.9	13.3	14.8
			331.154	331.166	36.33	12	3212.6	413	27.9	2.9	18.9	2.4
	FALSE	(4S,6R)-p-Mentha-1,8-diene-6,7-diol 7-glucoside	C16 H26 O7	18.61	330.162	330.168		17.28	17.28	5.7	13.043	N			DBSearch	18.61			(M-H)-	329.1565	2673
		Species	Ion Formula	m/z	Height	Score (MFG)	Score (MS)	Score (mass)	Score (iso. abund)	Score (iso. spacing)
		(M-H)-		329.156	11502.5		18.61	11.12	0.76	55
			m/z	m/z (Calc)	Diff (ppm)	Diff (mDa)	Height	Height (Calc)	Height %	Height % (Calc)	Height Sum %	Height Sum% (Calc)
			329.156	329.161	12.31	4.1	11502.5	14048.7	100	100	67.8	82.8
			330.159	330.164	15.5	5.1	2255.5	2509	19.6	17.9	13.3	14.8
			331.154	331.166	36.33	12	3212.6	413	27.9	2.9	18.9	2.4
	FALSE	Epijasminoside A	C16 H26 O7	18.61	330.162	330.168		17.28	17.28	5.7	13.043	N			DBSearch	18.61			(M-H)-	329.1565	7365
		Species	Ion Formula	m/z	Height	Score (MFG)	Score (MS)	Score (mass)	Score (iso. abund)	Score (iso. spacing)
		(M-H)-		329.156	11502.5		18.61	11.12	0.76	55
			m/z	m/z (Calc)	Diff (ppm)	Diff (mDa)	Height	Height (Calc)	Height %	Height % (Calc)	Height Sum %	Height Sum% (Calc)
			329.156	329.161	12.31	4.1	11502.5	14048.7	100	100	67.8	82.8
			330.159	330.164	15.5	5.1	2255.5	2509	19.6	17.9	13.3	14.8
			331.154	331.166	36.33	12	3212.6	413	27.9	2.9	18.9	2.4
	FALSE	(1R,4S,6R)-6-Hydroxyfenchone glucoside	C16 H26 O7	18.61	330.162	330.168		17.28	17.28	5.7	13.043	N			DBSearch	18.61			(M-H)-	329.1565	7273
		Species	Ion Formula	m/z	Height	Score (MFG)	Score (MS)	Score (mass)	Score (iso. abund)	Score (iso. spacing)
		(M-H)-		329.156	11502.5		18.61	11.12	0.76	55
			m/z	m/z (Calc)	Diff (ppm)	Diff (mDa)	Height	Height (Calc)	Height %	Height % (Calc)	Height Sum %	Height Sum% (Calc)
			329.156	329.161	12.31	4.1	11502.5	14048.7	100	100	67.8	82.8
			330.159	330.164	15.5	5.1	2255.5	2509	19.6	17.9	13.3	14.8
			331.154	331.166	36.33	12	3212.6	413	27.9	2.9	18.9	2.4
	FALSE	(1R,4R,5S)-5-Hydroxyfenchone glucoside	C16 H26 O7	18.61	330.162	330.168		17.28	17.28	5.7	13.043	N			DBSearch	18.61			(M-H)-	329.1565	7274
		Species	Ion Formula	m/z	Height	Score (MFG)	Score (MS)	Score (mass)	Score (iso. abund)	Score (iso. spacing)
		(M-H)-		329.156	11502.5		18.61	11.12	0.76	55
			m/z	m/z (Calc)	Diff (ppm)	Diff (mDa)	Height	Height (Calc)	Height %	Height % (Calc)	Height Sum %	Height Sum% (Calc)
			329.156	329.161	12.31	4.1	11502.5	14048.7	100	100	67.8	82.8
			330.159	330.164	15.5	5.1	2255.5	2509	19.6	17.9	13.3	14.8
			331.154	331.166	36.33	12	3212.6	413	27.9	2.9	18.9	2.4
	FALSE	Schizonepetoside B	C16 H26 O7	18.61	330.162	330.168		17.28	17.28	5.7	13.043	N			DBSearch	18.61			(M-H)-	329.1565	28295
		Species	Ion Formula	m/z	Height	Score (MFG)	Score (MS)	Score (mass)	Score (iso. abund)	Score (iso. spacing)
		(M-H)-		329.156	11502.5		18.61	11.12	0.76	55
			m/z	m/z (Calc)	Diff (ppm)	Diff (mDa)	Height	Height (Calc)	Height %	Height % (Calc)	Height Sum %	Height Sum% (Calc)
			329.156	329.161	12.31	4.1	11502.5	14048.7	100	100	67.8	82.8
			330.159	330.164	15.5	5.1	2255.5	2509	19.6	17.9	13.3	14.8
			331.154	331.166	36.33	12	3212.6	413	27.9	2.9	18.9	2.4
	FALSE	Schizonepetoside C	C16 H26 O7	18.61	330.162	330.168		17.28	17.28	5.7	13.043	N			DBSearch	18.61			(M-H)-	329.1565	28296
		Species	Ion Formula	m/z	Height	Score (MFG)	Score (MS)	Score (mass)	Score (iso. abund)	Score (iso. spacing)
		(M-H)-		329.156	11502.5		18.61	11.12	0.76	55
			m/z	m/z (Calc)	Diff (ppm)	Diff (mDa)	Height	Height (Calc)	Height %	Height % (Calc)	Height Sum %	Height Sum% (Calc)
			329.156	329.161	12.31	4.1	11502.5	14048.7	100	100	67.8	82.8
			330.159	330.164	15.5	5.1	2255.5	2509	19.6	17.9	13.3	14.8
			331.154	331.166	36.33	12	3212.6	413	27.9	2.9	18.9	2.4
	FALSE	Portuloside A	C16 H26 O7	18.61	330.162	330.168		17.28	17.28	5.7	13.043	N			DBSearch	18.61			(M-H)-	329.1565	8735
		Species	Ion Formula	m/z	Height	Score (MFG)	Score (MS)	Score (mass)	Score (iso. abund)	Score (iso. spacing)
		(M-H)-		329.156	11502.5		18.61	11.12	0.76	55
			m/z	m/z (Calc)	Diff (ppm)	Diff (mDa)	Height	Height (Calc)	Height %	Height % (Calc)	Height Sum %	Height Sum% (Calc)
			329.156	329.161	12.31	4.1	11502.5	14048.7	100	100	67.8	82.8
			330.159	330.164	15.5	5.1	2255.5	2509	19.6	17.9	13.3	14.8
			331.154	331.166	36.33	12	3212.6	413	27.9	2.9	18.9	2.4
	FALSE	(3b,4b,5b)-4,5-Epoxy-p-menth-1-en-3-ol 3-glucoside	C16 H26 O7	18.61	330.162	330.168		17.28	17.28	5.7	13.043	N			DBSearch	18.61			(M-H)-	329.1565	2748
		Species	Ion Formula	m/z	Height	Score (MFG)	Score (MS)	Score (mass)	Score (iso. abund)	Score (iso. spacing)
		(M-H)-		329.156	11502.5		18.61	11.12	0.76	55
			m/z	m/z (Calc)	Diff (ppm)	Diff (mDa)	Height	Height (Calc)	Height %	Height % (Calc)	Height Sum %	Height Sum% (Calc)
			329.156	329.161	12.31	4.1	11502.5	14048.7	100	100	67.8	82.8
			330.159	330.164	15.5	5.1	2255.5	2509	19.6	17.9	13.3	14.8
			331.154	331.166	36.33	12	3212.6	413	27.9	2.9	18.9	2.4
	FALSE	6-Hydroxy-2-bornanone glucoside	C16 H26 O7	18.61	330.162	330.168		17.28	17.28	5.7	13.043	N			DBSearch	18.61			(M-H)-	329.1565	6325
		Species	Ion Formula	m/z	Height	Score (MFG)	Score (MS)	Score (mass)	Score (iso. abund)	Score (iso. spacing)
		(M-H)-		329.156	11502.5		18.61	11.12	0.76	55
			m/z	m/z (Calc)	Diff (ppm)	Diff (mDa)	Height	Height (Calc)	Height %	Height % (Calc)	Height Sum %	Height Sum% (Calc)
			329.156	329.161	12.31	4.1	11502.5	14048.7	100	100	67.8	82.8
			330.159	330.164	15.5	5.1	2255.5	2509	19.6	17.9	13.3	14.8
			331.154	331.166	36.33	12	3212.6	413	27.9	2.9	18.9	2.4
Cpd 20: Tetradecyl sulfate; C14 H30 O4 S	TRUE	20	Tetradecyl sulfate	C14 H30 O4 S	90.08	294.187				294.187						221.156	293.179	Negative	1	1	13.275	13.365	13.454			15955							1		DBSearch	DBSearch			90.08	10			139-88-8		D06882		2469	-0.86	1
	Best	Name	Formula	Score	Mass	Mass (DB)	Mass (MFG)	Diff (ppm)	Diff (abs. ppm)	Diff (mDa)	RT	RT Available (DB)	RT (DB)	RT Diff	ID Source	Score (DB)	Score (MFG)	DBE	Species	m/z	Cpd ID	Notes	Library
	TRUE	Tetradecyl sulfate	C14 H30 O4 S	90.08	294.187	294.187		-0.86	0.86	-0.25	13.365	N			DBSearch	90.08			(M-H)-	293.1793	30286	Detergent, Sclerosing agent Drug Dollery, Colin Therapeutic Drugs, 2nd Ed. 1999 p. S67
		Species	Ion Formula	m/z	Height	Score (MFG)	Score (MS)	Score (mass)	Score (iso. abund)	Score (iso. spacing)
		(M-H)-		293.179	43299.2		90.08	99.52	74.15	90.33
			m/z	m/z (Calc)	Diff (ppm)	Diff (mDa)	Height	Height (Calc)	Height %	Height % (Calc)	Height Sum %	Height Sum% (Calc)
			293.179	293.179	-0.3	-0.1	43299.2	43076.3	100	100	81.7	81.3
			294.183	294.182	-0.31	-0.1	8453.7	7072	19.5	16.4	16	13.4
			295.185	295.178	-24.46	-7.2	1220.8	2825.3	2.8	6.6	2.3	5.3
	FALSE	Sodium Tetradecyl Sulfate	C14 H30 O4 S	90.08	294.187	294.187		-0.86	0.86	-0.25	13.365	N			DBSearch	90.08			(M-H)-	293.1793	11279
		Species	Ion Formula	m/z	Height	Score (MFG)	Score (MS)	Score (mass)	Score (iso. abund)	Score (iso. spacing)
		(M-H)-		293.179	43299.2		90.08	99.52	74.15	90.33
			m/z	m/z (Calc)	Diff (ppm)	Diff (mDa)	Height	Height (Calc)	Height %	Height % (Calc)	Height Sum %	Height Sum% (Calc)
			293.179	293.179	-0.3	-0.1	43299.2	43076.3	100	100	81.7	81.3
			294.183	294.182	-0.31	-0.1	8453.7	7072	19.5	16.4	16	13.4
			295.185	295.178	-24.46	-7.2	1220.8	2825.3	2.8	6.6	2.3	5.3
	FALSE	6-Gingerol	C17 H26 O4	71.81	294.187	294.183		-11.67	11.67	-3.43	13.365	N			DBSearch	71.81			(M-H)-	293.1793	23496
		Species	Ion Formula	m/z	Height	Score (MFG)	Score (MS)	Score (mass)	Score (iso. abund)	Score (iso. spacing)
		(M-H)-		293.179	43299.2		71.81	41.25	99.41	99.82
			m/z	m/z (Calc)	Diff (ppm)	Diff (mDa)	Height	Height (Calc)	Height %	Height % (Calc)	Height Sum %	Height Sum% (Calc)
			293.179	293.176	-11.79	-3.5	43299.2	43663.9	100	100	81.7	82.4
			294.183	294.179	-11.17	-3.3	8453.7	8220.4	19.5	18.8	16	15.5
			295.185	295.182	-11.96	-3.5	1220.8	1089.3	2.8	2.5	2.3	2.1
	FALSE	Embelin	C17 H26 O4	71.81	294.187	294.183		-11.67	11.67	-3.43	13.365	N			DBSearch	71.81			(M-H)-	293.1793	23389	Pubchem 3218
		Species	Ion Formula	m/z	Height	Score (MFG)	Score (MS)	Score (mass)	Score (iso. abund)	Score (iso. spacing)
		(M-H)-		293.179	43299.2		71.81	41.25	99.41	99.82
			m/z	m/z (Calc)	Diff (ppm)	Diff (mDa)	Height	Height (Calc)	Height %	Height % (Calc)	Height Sum %	Height Sum% (Calc)
			293.179	293.176	-11.79	-3.5	43299.2	43663.9	100	100	81.7	82.4
			294.183	294.179	-11.17	-3.3	8453.7	8220.4	19.5	18.8	16	15.5
			295.185	295.182	-11.96	-3.5	1220.8	1089.3	2.8	2.5	2.3	2.1
	FALSE	Phytuberin	C17 H26 O4	71.81	294.187	294.183		-11.67	11.67	-3.43	13.365	N			DBSearch	71.81			(M-H)-	293.1793	22823
		Species	Ion Formula	m/z	Height	Score (MFG)	Score (MS)	Score (mass)	Score (iso. abund)	Score (iso. spacing)
		(M-H)-		293.179	43299.2		71.81	41.25	99.41	99.82
			m/z	m/z (Calc)	Diff (ppm)	Diff (mDa)	Height	Height (Calc)	Height %	Height % (Calc)	Height Sum %	Height Sum% (Calc)
			293.179	293.176	-11.79	-3.5	43299.2	43663.9	100	100	81.7	82.4
			294.183	294.179	-11.17	-3.3	8453.7	8220.4	19.5	18.8	16	15.5
			295.185	295.182	-11.96	-3.5	1220.8	1089.3	2.8	2.5	2.3	2.1
	FALSE	Gingerol	C17 H26 O4	71.81	294.187	294.183		-11.67	11.67	-3.43	13.365	N			DBSearch	71.81			(M-H)-	293.1793	16246
		Species	Ion Formula	m/z	Height	Score (MFG)	Score (MS)	Score (mass)	Score (iso. abund)	Score (iso. spacing)
		(M-H)-		293.179	43299.2		71.81	41.25	99.41	99.82
			m/z	m/z (Calc)	Diff (ppm)	Diff (mDa)	Height	Height (Calc)	Height %	Height % (Calc)	Height Sum %	Height Sum% (Calc)
			293.179	293.176	-11.79	-3.5	43299.2	43663.9	100	100	81.7	82.4
			294.183	294.179	-11.17	-3.3	8453.7	8220.4	19.5	18.8	16	15.5
			295.185	295.182	-11.96	-3.5	1220.8	1089.3	2.8	2.5	2.3	2.1
	FALSE	Nordihydrocapsiate	C17 H26 O4	71.81	294.187	294.183		-11.67	11.67	-3.43	13.365	N			DBSearch	71.81			(M-H)-	293.1793	6145
		Species	Ion Formula	m/z	Height	Score (MFG)	Score (MS)	Score (mass)	Score (iso. abund)	Score (iso. spacing)
		(M-H)-		293.179	43299.2		71.81	41.25	99.41	99.82
			m/z	m/z (Calc)	Diff (ppm)	Diff (mDa)	Height	Height (Calc)	Height %	Height % (Calc)	Height Sum %	Height Sum% (Calc)
			293.179	293.176	-11.79	-3.5	43299.2	43663.9	100	100	81.7	82.4
			294.183	294.179	-11.17	-3.3	8453.7	8220.4	19.5	18.8	16	15.5
			295.185	295.182	-11.96	-3.5	1220.8	1089.3	2.8	2.5	2.3	2.1
	FALSE	Tanacetol A	C17 H26 O4	71.81	294.187	294.183		-11.67	11.67	-3.43	13.365	N			DBSearch	71.81			(M-H)-	293.1793	5375
		Species	Ion Formula	m/z	Height	Score (MFG)	Score (MS)	Score (mass)	Score (iso. abund)	Score (iso. spacing)
		(M-H)-		293.179	43299.2		71.81	41.25	99.41	99.82
			m/z	m/z (Calc)	Diff (ppm)	Diff (mDa)	Height	Height (Calc)	Height %	Height % (Calc)	Height Sum %	Height Sum% (Calc)
			293.179	293.176	-11.79	-3.5	43299.2	43663.9	100	100	81.7	82.4
			294.183	294.179	-11.17	-3.3	8453.7	8220.4	19.5	18.8	16	15.5
			295.185	295.182	-11.96	-3.5	1220.8	1089.3	2.8	2.5	2.3	2.1
	FALSE	Myrsinone	C17 H26 O4	71.81	294.187	294.183		-11.67	11.67	-3.43	13.365	N			DBSearch	71.81			(M-H)-	293.1793	1226
		Species	Ion Formula	m/z	Height	Score (MFG)	Score (MS)	Score (mass)	Score (iso. abund)	Score (iso. spacing)
		(M-H)-		293.179	43299.2		71.81	41.25	99.41	99.82
			m/z	m/z (Calc)	Diff (ppm)	Diff (mDa)	Height	Height (Calc)	Height %	Height % (Calc)	Height Sum %	Height Sum% (Calc)
			293.179	293.176	-11.79	-3.5	43299.2	43663.9	100	100	81.7	82.4
			294.183	294.179	-11.17	-3.3	8453.7	8220.4	19.5	18.8	16	15.5
			295.185	295.182	-11.96	-3.5	1220.8	1089.3	2.8	2.5	2.3	2.1
	FALSE	Furanofukinin	C16 H24 O2	69.25	248.181	248.178		-13.83	13.83	-3.43	13.365	N			DBSearch	69.25			(M+HCOO)-	293.1793	4658
		Species	Ion Formula	m/z	Height	Score (MFG)	Score (MS)	Score (mass)	Score (iso. abund)	Score (iso. spacing)
		(M+HCOO)-		293.179	43299.2		69.25	35.87	99.41	99.82
			m/z	m/z (Calc)	Diff (ppm)	Diff (mDa)	Height	Height (Calc)	Height %	Height % (Calc)	Height Sum %	Height Sum% (Calc)
			293.179	293.176	-11.79	-3.5	43299.2	43663.9	100	100	81.7	82.4
			294.183	294.179	-11.17	-3.3	8453.7	8220.4	19.5	18.8	16	15.5
			295.185	295.182	-11.96	-3.5	1220.8	1089.3	2.8	2.5	2.3	2.1
Cpd 21: Madasiatic acid; C30 H48 O5	TRUE	21	Madasiatic acid	C30 H48 O5	68.05	488.355				488.35						487.348	487.348	Negative	1	1	13.558	13.641	13.725			12336	20199						1		DBSearch	DBSearch			68.05	10			26532-66-1	HMDB35118			90456	-9.89	1
	Best	Name	Formula	Score	Mass	Mass (DB)	Mass (MFG)	Diff (ppm)	Diff (abs. ppm)	Diff (mDa)	RT	RT Available (DB)	RT (DB)	RT Diff	ID Source	Score (DB)	Score (MFG)	DBE	Species	m/z	Cpd ID	Notes	Library
	TRUE	Madasiatic acid	C30 H48 O5	68.05	488.355	488.35		-9.89	9.89	-4.83	13.641	N			DBSearch	68.05			(M-H)-	487.3479	5897
		Species	Ion Formula	m/z	Height	Score (MFG)	Score (MS)	Score (mass)	Score (iso. abund)	Score (iso. spacing)
		(M-H)-		487.348	20198.6		68.05	35.36	97.87	97.67
			m/z	m/z (Calc)	Diff (ppm)	Diff (mDa)	Height	Height (Calc)	Height %	Height % (Calc)	Height Sum %	Height Sum% (Calc)
			487.348	487.343	-10.33	-5	20198.6	20144.9	100	100	71.9	71.7
			488.351	488.346	-8.83	-4.3	6459.2	6683.7	32	33.2	23	23.8
			489.354	489.349	-8.74	-4.3	1451.2	1280.4	7.2	6.4	5.2	4.6
	FALSE	Pitheduloside I	C30 H48 O5	68.05	488.355	488.35		-9.89	9.89	-4.83	13.641	N			DBSearch	68.05			(M-H)-	487.3479	6688
		Species	Ion Formula	m/z	Height	Score (MFG)	Score (MS)	Score (mass)	Score (iso. abund)	Score (iso. spacing)
		(M-H)-		487.348	20198.6		68.05	35.36	97.87	97.67
			m/z	m/z (Calc)	Diff (ppm)	Diff (mDa)	Height	Height (Calc)	Height %	Height % (Calc)	Height Sum %	Height Sum% (Calc)
			487.348	487.343	-10.33	-5	20198.6	20144.9	100	100	71.9	71.7
			488.351	488.346	-8.83	-4.3	6459.2	6683.7	32	33.2	23	23.8
			489.354	489.349	-8.74	-4.3	1451.2	1280.4	7.2	6.4	5.2	4.6
	FALSE	Centellasapogenol A	C30 H48 O5	68.05	488.355	488.35		-9.89	9.89	-4.83	13.641	N			DBSearch	68.05			(M-H)-	487.3479	4892
		Species	Ion Formula	m/z	Height	Score (MFG)	Score (MS)	Score (mass)	Score (iso. abund)	Score (iso. spacing)
		(M-H)-		487.348	20198.6		68.05	35.36	97.87	97.67
			m/z	m/z (Calc)	Diff (ppm)	Diff (mDa)	Height	Height (Calc)	Height %	Height % (Calc)	Height Sum %	Height Sum% (Calc)
			487.348	487.343	-10.33	-5	20198.6	20144.9	100	100	71.9	71.7
			488.351	488.346	-8.83	-4.3	6459.2	6683.7	32	33.2	23	23.8
			489.354	489.349	-8.74	-4.3	1451.2	1280.4	7.2	6.4	5.2	4.6
	FALSE	Esculentic acid (Diplazium)	C30 H48 O5	68.05	488.355	488.35		-9.89	9.89	-4.83	13.641	N			DBSearch	68.05			(M-H)-	487.3479	5330
		Species	Ion Formula	m/z	Height	Score (MFG)	Score (MS)	Score (mass)	Score (iso. abund)	Score (iso. spacing)
		(M-H)-		487.348	20198.6		68.05	35.36	97.87	97.67
			m/z	m/z (Calc)	Diff (ppm)	Diff (mDa)	Height	Height (Calc)	Height %	Height % (Calc)	Height Sum %	Height Sum% (Calc)
			487.348	487.343	-10.33	-5	20198.6	20144.9	100	100	71.9	71.7
			488.351	488.346	-8.83	-4.3	6459.2	6683.7	32	33.2	23	23.8
			489.354	489.349	-8.74	-4.3	1451.2	1280.4	7.2	6.4	5.2	4.6
	FALSE	Hovenolactone	C30 H48 O5	68.05	488.355	488.35		-9.89	9.89	-4.83	13.641	N			DBSearch	68.05			(M-H)-	487.3479	5204
		Species	Ion Formula	m/z	Height	Score (MFG)	Score (MS)	Score (mass)	Score (iso. abund)	Score (iso. spacing)
		(M-H)-		487.348	20198.6		68.05	35.36	97.87	97.67
			m/z	m/z (Calc)	Diff (ppm)	Diff (mDa)	Height	Height (Calc)	Height %	Height % (Calc)	Height Sum %	Height Sum% (Calc)
			487.348	487.343	-10.33	-5	20198.6	20144.9	100	100	71.9	71.7
			488.351	488.346	-8.83	-4.3	6459.2	6683.7	32	33.2	23	23.8
			489.354	489.349	-8.74	-4.3	1451.2	1280.4	7.2	6.4	5.2	4.6
	FALSE	16beta-Hydroxystellatogenin	C30 H48 O5	68.05	488.355	488.35		-9.89	9.89	-4.83	13.641	N			DBSearch	68.05			(M-H)-	487.3479	1447
		Species	Ion Formula	m/z	Height	Score (MFG)	Score (MS)	Score (mass)	Score (iso. abund)	Score (iso. spacing)
		(M-H)-		487.348	20198.6		68.05	35.36	97.87	97.67
			m/z	m/z (Calc)	Diff (ppm)	Diff (mDa)	Height	Height (Calc)	Height %	Height % (Calc)	Height Sum %	Height Sum% (Calc)
			487.348	487.343	-10.33	-5	20198.6	20144.9	100	100	71.9	71.7
			488.351	488.346	-8.83	-4.3	6459.2	6683.7	32	33.2	23	23.8
			489.354	489.349	-8.74	-4.3	1451.2	1280.4	7.2	6.4	5.2	4.6
	FALSE	21beta-Hydroxyhederagenin	C30 H48 O5	68.05	488.355	488.35		-9.89	9.89	-4.83	13.641	N			DBSearch	68.05			(M-H)-	487.3479	875
		Species	Ion Formula	m/z	Height	Score (MFG)	Score (MS)	Score (mass)	Score (iso. abund)	Score (iso. spacing)
		(M-H)-		487.348	20198.6		68.05	35.36	97.87	97.67
			m/z	m/z (Calc)	Diff (ppm)	Diff (mDa)	Height	Height (Calc)	Height %	Height % (Calc)	Height Sum %	Height Sum% (Calc)
			487.348	487.343	-10.33	-5	20198.6	20144.9	100	100	71.9	71.7
			488.351	488.346	-8.83	-4.3	6459.2	6683.7	32	33.2	23	23.8
			489.354	489.349	-8.74	-4.3	1451.2	1280.4	7.2	6.4	5.2	4.6
	FALSE	Glyyunnansapogenin B	C30 H48 O5	68.05	488.355	488.35		-9.89	9.89	-4.83	13.641	N			DBSearch	68.05			(M-H)-	487.3479	4659
		Species	Ion Formula	m/z	Height	Score (MFG)	Score (MS)	Score (mass)	Score (iso. abund)	Score (iso. spacing)
		(M-H)-		487.348	20198.6		68.05	35.36	97.87	97.67
			m/z	m/z (Calc)	Diff (ppm)	Diff (mDa)	Height	Height (Calc)	Height %	Height % (Calc)	Height Sum %	Height Sum% (Calc)
			487.348	487.343	-10.33	-5	20198.6	20144.9	100	100	71.9	71.7
			488.351	488.346	-8.83	-4.3	6459.2	6683.7	32	33.2	23	23.8
			489.354	489.349	-8.74	-4.3	1451.2	1280.4	7.2	6.4	5.2	4.6
	FALSE	Euscaphic acid	C30 H48 O5	68.05	488.355	488.35		-9.89	9.89	-4.83	13.641	N			DBSearch	68.05			(M-H)-	487.3479	28430
		Species	Ion Formula	m/z	Height	Score (MFG)	Score (MS)	Score (mass)	Score (iso. abund)	Score (iso. spacing)
		(M-H)-		487.348	20198.6		68.05	35.36	97.87	97.67
			m/z	m/z (Calc)	Diff (ppm)	Diff (mDa)	Height	Height (Calc)	Height %	Height % (Calc)	Height Sum %	Height Sum% (Calc)
			487.348	487.343	-10.33	-5	20198.6	20144.9	100	100	71.9	71.7
			488.351	488.346	-8.83	-4.3	6459.2	6683.7	32	33.2	23	23.8
			489.354	489.349	-8.74	-4.3	1451.2	1280.4	7.2	6.4	5.2	4.6
	FALSE	Camelliagenin B	C30 H48 O5	68.05	488.355	488.35		-9.89	9.89	-4.83	13.641	N			DBSearch	68.05			(M-H)-	487.3479	6348
		Species	Ion Formula	m/z	Height	Score (MFG)	Score (MS)	Score (mass)	Score (iso. abund)	Score (iso. spacing)
		(M-H)-		487.348	20198.6		68.05	35.36	97.87	97.67
			m/z	m/z (Calc)	Diff (ppm)	Diff (mDa)	Height	Height (Calc)	Height %	Height % (Calc)	Height Sum %	Height Sum% (Calc)
			487.348	487.343	-10.33	-5	20198.6	20144.9	100	100	71.9	71.7
			488.351	488.346	-8.83	-4.3	6459.2	6683.7	32	33.2	23	23.8
			489.354	489.349	-8.74	-4.3	1451.2	1280.4	7.2	6.4	5.2	4.6
Cpd 22: Madasiatic acid; C30 H48 O5	TRUE	22	Madasiatic acid	C30 H48 O5	64.39	488.355				488.35						487.348	487.348	Negative	1	1	13.907	14.007	14.107			10038							1		DBSearch	DBSearch			64.39	10			26532-66-1	HMDB35118			90456	-10.63	1
	Best	Name	Formula	Score	Mass	Mass (DB)	Mass (MFG)	Diff (ppm)	Diff (abs. ppm)	Diff (mDa)	RT	RT Available (DB)	RT (DB)	RT Diff	ID Source	Score (DB)	Score (MFG)	DBE	Species	m/z	Cpd ID	Notes	Library
	TRUE	Madasiatic acid	C30 H48 O5	64.39	488.355	488.35		-10.63	10.63	-5.19	14.007	N			DBSearch	64.39			(M-H)-	487.3483	5897
		Species	Ion Formula	m/z	Height	Score (MFG)	Score (MS)	Score (mass)	Score (iso. abund)	Score (iso. spacing)
		(M-H)-		487.348	11015.1		64.39	30.06	94.42	97.03
			m/z	m/z (Calc)	Diff (ppm)	Diff (mDa)	Height	Height (Calc)	Height %	Height % (Calc)	Height Sum %	Height Sum% (Calc)
			487.348	487.343	-11.08	-5.4	10733.4	11015.1	100	100	69.8	71.7
			488.351	488.346	-10.01	-4.9	3879.1	3654.6	36.1	33.2	25.2	23.8
			489.353	489.349	-7.74	-3.8	757.4	700.1	7.1	6.4	4.9	4.6
	FALSE	Pitheduloside I	C30 H48 O5	64.39	488.355	488.35		-10.63	10.63	-5.19	14.007	N			DBSearch	64.39			(M-H)-	487.3483	6688
		Species	Ion Formula	m/z	Height	Score (MFG)	Score (MS)	Score (mass)	Score (iso. abund)	Score (iso. spacing)
		(M-H)-		487.348	10733.4		64.39	30.06	94.42	97.03
			m/z	m/z (Calc)	Diff (ppm)	Diff (mDa)	Height	Height (Calc)	Height %	Height % (Calc)	Height Sum %	Height Sum% (Calc)
			487.348	487.343	-11.08	-5.4	10733.4	11015.1	100	100	69.8	71.7
			488.351	488.346	-10.01	-4.9	3879.1	3654.6	36.1	33.2	25.2	23.8
			489.353	489.349	-7.74	-3.8	757.4	700.1	7.1	6.4	4.9	4.6
	FALSE	Centellasapogenol A	C30 H48 O5	64.39	488.355	488.35		-10.63	10.63	-5.19	14.007	N			DBSearch	64.39			(M-H)-	487.3483	4892
		Species	Ion Formula	m/z	Height	Score (MFG)	Score (MS)	Score (mass)	Score (iso. abund)	Score (iso. spacing)
		(M-H)-		487.348	10733.4		64.39	30.06	94.42	97.03
			m/z	m/z (Calc)	Diff (ppm)	Diff (mDa)	Height	Height (Calc)	Height %	Height % (Calc)	Height Sum %	Height Sum% (Calc)
			487.348	487.343	-11.08	-5.4	10733.4	11015.1	100	100	69.8	71.7
			488.351	488.346	-10.01	-4.9	3879.1	3654.6	36.1	33.2	25.2	23.8
			489.353	489.349	-7.74	-3.8	757.4	700.1	7.1	6.4	4.9	4.6
	FALSE	Esculentic acid (Diplazium)	C30 H48 O5	64.39	488.355	488.35		-10.63	10.63	-5.19	14.007	N			DBSearch	64.39			(M-H)-	487.3483	5330
		Species	Ion Formula	m/z	Height	Score (MFG)	Score (MS)	Score (mass)	Score (iso. abund)	Score (iso. spacing)
		(M-H)-		487.348	10733.4		64.39	30.06	94.42	97.03
			m/z	m/z (Calc)	Diff (ppm)	Diff (mDa)	Height	Height (Calc)	Height %	Height % (Calc)	Height Sum %	Height Sum% (Calc)
			487.348	487.343	-11.08	-5.4	10733.4	11015.1	100	100	69.8	71.7
			488.351	488.346	-10.01	-4.9	3879.1	3654.6	36.1	33.2	25.2	23.8
			489.353	489.349	-7.74	-3.8	757.4	700.1	7.1	6.4	4.9	4.6
	FALSE	Hovenolactone	C30 H48 O5	64.39	488.355	488.35		-10.63	10.63	-5.19	14.007	N			DBSearch	64.39			(M-H)-	487.3483	5204
		Species	Ion Formula	m/z	Height	Score (MFG)	Score (MS)	Score (mass)	Score (iso. abund)	Score (iso. spacing)
		(M-H)-		487.348	10733.4		64.39	30.06	94.42	97.03
			m/z	m/z (Calc)	Diff (ppm)	Diff (mDa)	Height	Height (Calc)	Height %	Height % (Calc)	Height Sum %	Height Sum% (Calc)
			487.348	487.343	-11.08	-5.4	10733.4	11015.1	100	100	69.8	71.7
			488.351	488.346	-10.01	-4.9	3879.1	3654.6	36.1	33.2	25.2	23.8
			489.353	489.349	-7.74	-3.8	757.4	700.1	7.1	6.4	4.9	4.6
	FALSE	16beta-Hydroxystellatogenin	C30 H48 O5	64.39	488.355	488.35		-10.63	10.63	-5.19	14.007	N			DBSearch	64.39			(M-H)-	487.3483	1447
		Species	Ion Formula	m/z	Height	Score (MFG)	Score (MS)	Score (mass)	Score (iso. abund)	Score (iso. spacing)
		(M-H)-		487.348	10733.4		64.39	30.06	94.42	97.03
			m/z	m/z (Calc)	Diff (ppm)	Diff (mDa)	Height	Height (Calc)	Height %	Height % (Calc)	Height Sum %	Height Sum% (Calc)
			487.348	487.343	-11.08	-5.4	10733.4	11015.1	100	100	69.8	71.7
			488.351	488.346	-10.01	-4.9	3879.1	3654.6	36.1	33.2	25.2	23.8
			489.353	489.349	-7.74	-3.8	757.4	700.1	7.1	6.4	4.9	4.6
	FALSE	21beta-Hydroxyhederagenin	C30 H48 O5	64.39	488.355	488.35		-10.63	10.63	-5.19	14.007	N			DBSearch	64.39			(M-H)-	487.3483	875
		Species	Ion Formula	m/z	Height	Score (MFG)	Score (MS)	Score (mass)	Score (iso. abund)	Score (iso. spacing)
		(M-H)-		487.348	10733.4		64.39	30.06	94.42	97.03
			m/z	m/z (Calc)	Diff (ppm)	Diff (mDa)	Height	Height (Calc)	Height %	Height % (Calc)	Height Sum %	Height Sum% (Calc)
			487.348	487.343	-11.08	-5.4	10733.4	11015.1	100	100	69.8	71.7
			488.351	488.346	-10.01	-4.9	3879.1	3654.6	36.1	33.2	25.2	23.8
			489.353	489.349	-7.74	-3.8	757.4	700.1	7.1	6.4	4.9	4.6
	FALSE	Glyyunnansapogenin B	C30 H48 O5	64.39	488.355	488.35		-10.63	10.63	-5.19	14.007	N			DBSearch	64.39			(M-H)-	487.3483	4659
		Species	Ion Formula	m/z	Height	Score (MFG)	Score (MS)	Score (mass)	Score (iso. abund)	Score (iso. spacing)
		(M-H)-		487.348	10733.4		64.39	30.06	94.42	97.03
			m/z	m/z (Calc)	Diff (ppm)	Diff (mDa)	Height	Height (Calc)	Height %	Height % (Calc)	Height Sum %	Height Sum% (Calc)
			487.348	487.343	-11.08	-5.4	10733.4	11015.1	100	100	69.8	71.7
			488.351	488.346	-10.01	-4.9	3879.1	3654.6	36.1	33.2	25.2	23.8
			489.353	489.349	-7.74	-3.8	757.4	700.1	7.1	6.4	4.9	4.6
	FALSE	Euscaphic acid	C30 H48 O5	64.39	488.355	488.35		-10.63	10.63	-5.19	14.007	N			DBSearch	64.39			(M-H)-	487.3483	28430
		Species	Ion Formula	m/z	Height	Score (MFG)	Score (MS)	Score (mass)	Score (iso. abund)	Score (iso. spacing)
		(M-H)-		487.348	10733.4		64.39	30.06	94.42	97.03
			m/z	m/z (Calc)	Diff (ppm)	Diff (mDa)	Height	Height (Calc)	Height %	Height % (Calc)	Height Sum %	Height Sum% (Calc)
			487.348	487.343	-11.08	-5.4	10733.4	11015.1	100	100	69.8	71.7
			488.351	488.346	-10.01	-4.9	3879.1	3654.6	36.1	33.2	25.2	23.8
			489.353	489.349	-7.74	-3.8	757.4	700.1	7.1	6.4	4.9	4.6
	FALSE	Camelliagenin B	C30 H48 O5	64.39	488.355	488.35		-10.63	10.63	-5.19	14.007	N			DBSearch	64.39			(M-H)-	487.3483	6348
		Species	Ion Formula	m/z	Height	Score (MFG)	Score (MS)	Score (mass)	Score (iso. abund)	Score (iso. spacing)
		(M-H)-		487.348	10733.4		64.39	30.06	94.42	97.03
			m/z	m/z (Calc)	Diff (ppm)	Diff (mDa)	Height	Height (Calc)	Height %	Height % (Calc)	Height Sum %	Height Sum% (Calc)
			487.348	487.343	-11.08	-5.4	10733.4	11015.1	100	100	69.8	71.7
			488.351	488.346	-10.01	-4.9	3879.1	3654.6	36.1	33.2	25.2	23.8
			489.353	489.349	-7.74	-3.8	757.4	700.1	7.1	6.4	4.9	4.6
Cpd 23: Provincialin; C27 H34 O10	TRUE	23	Provincialin	C27 H34 O10	91.74	518.215				518.215						199.079	517.207	Negative	1	1	13.944	14.044	14.144			12948	13269						1		DBSearch	DBSearch			91.74	6			40328-96-9		C09533		67782	0.68	1
	Best	Name	Formula	Score	Mass	Mass (DB)	Mass (MFG)	Diff (ppm)	Diff (abs. ppm)	Diff (mDa)	RT	RT Available (DB)	RT (DB)	RT Diff	ID Source	Score (DB)	Score (MFG)	DBE	Species	m/z	Cpd ID	Notes	Library
	TRUE	Provincialin	C27 H34 O10	91.74	518.215	518.215		0.68	0.68	0.35	14.044	N			DBSearch	91.74			(M-H)-	517.2072	22663
		Species	Ion Formula	m/z	Height	Score (MFG)	Score (MS)	Score (mass)	Score (iso. abund)	Score (iso. spacing)
		(M-H)-		517.207	13994.9		91.74	99.49	79.16	91.33
			m/z	m/z (Calc)	Diff (ppm)	Diff (mDa)	Height	Height (Calc)	Height %	Height % (Calc)	Height Sum %	Height Sum% (Calc)
			517.207	517.208	1.48	0.8	13269.3	13994.9	100	100	69.5	73.3
			518.212	518.211	-0.79	-0.4	4827.5	4193.3	36.4	30	25.3	22
			519.216	519.214	-2.98	-1.5	985.1	893.7	7.4	6.4	5.2	4.7
	FALSE	Deacetylnomilin	C26 H32 O8	91.71	472.209	472.21		0.74	0.74	0.35	14.044	N			DBSearch	91.71			(M+HCOO)-	517.2072	5406
		Species	Ion Formula	m/z	Height	Score (MFG)	Score (MS)	Score (mass)	Score (iso. abund)	Score (iso. spacing)
		(M+HCOO)-		517.207	13269.3		91.71	99.43	79.16	91.33
			m/z	m/z (Calc)	Diff (ppm)	Diff (mDa)	Height	Height (Calc)	Height %	Height % (Calc)	Height Sum %	Height Sum% (Calc)
			517.207	517.208	1.48	0.8	13269.3	13994.9	100	100	69.5	73.3
			518.212	518.211	-0.79	-0.4	4827.5	4193.3	36.4	30	25.3	22
			519.216	519.214	-2.98	-1.5	985.1	893.7	7.4	6.4	5.2	4.7
	FALSE	Deoxylimonate	C26 H32 O8	91.71	472.209	472.21		0.74	0.74	0.35	14.044	N			DBSearch	91.71			(M+HCOO)-	517.2072	19061
		Species	Ion Formula	m/z	Height	Score (MFG)	Score (MS)	Score (mass)	Score (iso. abund)	Score (iso. spacing)
		(M+HCOO)-		517.207	13269.3		91.71	99.43	79.16	91.33
			m/z	m/z (Calc)	Diff (ppm)	Diff (mDa)	Height	Height (Calc)	Height %	Height % (Calc)	Height Sum %	Height Sum% (Calc)
			517.207	517.208	1.48	0.8	13269.3	13994.9	100	100	69.5	73.3
			518.212	518.211	-0.79	-0.4	4827.5	4193.3	36.4	30	25.3	22
			519.216	519.214	-2.98	-1.5	985.1	893.7	7.4	6.4	5.2	4.7
	FALSE	Bryophyllin A	C26 H32 O8	91.71	472.209	472.21		0.74	0.74	0.35	14.044	N			DBSearch	91.71			(M+HCOO)-	517.2072	22034
		Species	Ion Formula	m/z	Height	Score (MFG)	Score (MS)	Score (mass)	Score (iso. abund)	Score (iso. spacing)
		(M+HCOO)-		517.207	13269.3		91.71	99.43	79.16	91.33
			m/z	m/z (Calc)	Diff (ppm)	Diff (mDa)	Height	Height (Calc)	Height %	Height % (Calc)	Height Sum %	Height Sum% (Calc)
			517.207	517.208	1.48	0.8	13269.3	13994.9	100	100	69.5	73.3
			518.212	518.211	-0.79	-0.4	4827.5	4193.3	36.4	30	25.3	22
			519.216	519.214	-2.98	-1.5	985.1	893.7	7.4	6.4	5.2	4.7
	FALSE	Austinol	C25 H30 O8	91.7	458.194	458.194		0.77	0.77	0.35	14.044	N			DBSearch	91.7			(M+CH3COO)-	517.2072	6396
		Species	Ion Formula	m/z	Height	Score (MFG)	Score (MS)	Score (mass)	Score (iso. abund)	Score (iso. spacing)
		(M+CH3COO)-		517.207	13269.3		91.7	99.41	79.16	91.33
			m/z	m/z (Calc)	Diff (ppm)	Diff (mDa)	Height	Height (Calc)	Height %	Height % (Calc)	Height Sum %	Height Sum% (Calc)
			517.207	517.208	1.48	0.8	13269.3	13994.9	100	100	69.5	73.3
			518.212	518.211	-0.79	-0.4	4827.5	4193.3	36.4	30	25.3	22
			519.216	519.214	-2.98	-1.5	985.1	893.7	7.4	6.4	5.2	4.7
	FALSE	NPC	C28 H30 N4 O6	89.73	518.215	518.216		3.1	3.1	1.6	14.044	N			DBSearch	89.73			(M-H)-	517.2072	27512
		Species	Ion Formula	m/z	Height	Score (MFG)	Score (MS)	Score (mass)	Score (iso. abund)	Score (iso. spacing)
		(M-H)-		517.207	13269.3		89.73	89.84	90.64	88.43
			m/z	m/z (Calc)	Diff (ppm)	Diff (mDa)	Height	Height (Calc)	Height %	Height % (Calc)	Height Sum %	Height Sum% (Calc)
			517.207	517.209	4.07	2.1	13269.3	13768.3	100	100	69.5	72.2
			518.212	518.212	1.22	0.6	4827.5	4448.2	36.4	32.3	25.3	23.3
			519.216	519.215	-0.73	-0.4	985.1	865.4	7.4	6.3	5.2	4.5
Cpd 24: Provincialin; C27 H34 O10	TRUE	24	Provincialin	C27 H34 O10	82.7	518.215				518.215						199.079	517.207	Negative	1	1	14.312	14.395	14.477			14608							1		DBSearch	DBSearch			82.7	6			40328-96-9		C09533		67782	1.27	1
	Best	Name	Formula	Score	Mass	Mass (DB)	Mass (MFG)	Diff (ppm)	Diff (abs. ppm)	Diff (mDa)	RT	RT Available (DB)	RT (DB)	RT Diff	ID Source	Score (DB)	Score (MFG)	DBE	Species	m/z	Cpd ID	Notes	Library
	TRUE	Provincialin	C27 H34 O10	82.7	518.215	518.215		1.27	1.27	0.66	14.395	N			DBSearch	82.7			(M-H)-	517.2070	22663
		Species	Ion Formula	m/z	Height	Score (MFG)	Score (MS)	Score (mass)	Score (iso. abund)	Score (iso. spacing)
		(M-H)-		517.207	13453.8		82.7	98.22	51.77	88.76
			m/z	m/z (Calc)	Diff (ppm)	Diff (mDa)	Height	Height (Calc)	Height %	Height % (Calc)	Height Sum %	Height Sum% (Calc)
			517.207	517.208	1.72	0.9	12131.6	13453.8	100	100	66.1	73.3
			518.211	518.211	1.45	0.8	5064.5	4031.2	41.7	30	27.6	22
			519.216	519.214	-4.28	-2.2	1148	859.1	9.5	6.4	6.3	4.7
	FALSE	Deacetylnomilin	C26 H32 O8	82.6	472.209	472.21		1.39	1.39	0.66	14.395	N			DBSearch	82.6			(M+HCOO)-	517.2070	5406
		Species	Ion Formula	m/z	Height	Score (MFG)	Score (MS)	Score (mass)	Score (iso. abund)	Score (iso. spacing)
		(M+HCOO)-		517.207	12131.6		82.6	98.02	51.77	88.76
			m/z	m/z (Calc)	Diff (ppm)	Diff (mDa)	Height	Height (Calc)	Height %	Height % (Calc)	Height Sum %	Height Sum% (Calc)
			517.207	517.208	1.72	0.9	12131.6	13453.8	100	100	66.1	73.3
			518.211	518.211	1.45	0.8	5064.5	4031.2	41.7	30	27.6	22
			519.216	519.214	-4.28	-2.2	1148	859.1	9.5	6.4	6.3	4.7
	FALSE	Deoxylimonate	C26 H32 O8	82.6	472.209	472.21		1.39	1.39	0.66	14.395	N			DBSearch	82.6			(M+HCOO)-	517.2070	19061
		Species	Ion Formula	m/z	Height	Score (MFG)	Score (MS)	Score (mass)	Score (iso. abund)	Score (iso. spacing)
		(M+HCOO)-		517.207	12131.6		82.6	98.02	51.77	88.76
			m/z	m/z (Calc)	Diff (ppm)	Diff (mDa)	Height	Height (Calc)	Height %	Height % (Calc)	Height Sum %	Height Sum% (Calc)
			517.207	517.208	1.72	0.9	12131.6	13453.8	100	100	66.1	73.3
			518.211	518.211	1.45	0.8	5064.5	4031.2	41.7	30	27.6	22
			519.216	519.214	-4.28	-2.2	1148	859.1	9.5	6.4	6.3	4.7
	FALSE	Bryophyllin A	C26 H32 O8	82.6	472.209	472.21		1.39	1.39	0.66	14.395	N			DBSearch	82.6			(M+HCOO)-	517.2070	22034
		Species	Ion Formula	m/z	Height	Score (MFG)	Score (MS)	Score (mass)	Score (iso. abund)	Score (iso. spacing)
		(M+HCOO)-		517.207	12131.6		82.6	98.02	51.77	88.76
			m/z	m/z (Calc)	Diff (ppm)	Diff (mDa)	Height	Height (Calc)	Height %	Height % (Calc)	Height Sum %	Height Sum% (Calc)
			517.207	517.208	1.72	0.9	12131.6	13453.8	100	100	66.1	73.3
			518.211	518.211	1.45	0.8	5064.5	4031.2	41.7	30	27.6	22
			519.216	519.214	-4.28	-2.2	1148	859.1	9.5	6.4	6.3	4.7
	FALSE	Austinol	C25 H30 O8	82.57	458.193	458.194		1.43	1.43	0.66	14.395	N			DBSearch	82.57			(M+CH3COO)-	517.2070	6396
		Species	Ion Formula	m/z	Height	Score (MFG)	Score (MS)	Score (mass)	Score (iso. abund)	Score (iso. spacing)
		(M+CH3COO)-		517.207	12131.6		82.57	97.95	51.77	88.76
			m/z	m/z (Calc)	Diff (ppm)	Diff (mDa)	Height	Height (Calc)	Height %	Height % (Calc)	Height Sum %	Height Sum% (Calc)
			517.207	517.208	1.72	0.9	12131.6	13453.8	100	100	66.1	73.3
			518.211	518.211	1.45	0.8	5064.5	4031.2	41.7	30	27.6	22
			519.216	519.214	-4.28	-2.2	1148	859.1	9.5	6.4	6.3	4.7
	FALSE	NPC	C28 H30 N4 O6	80.54	518.215	518.216		3.67	3.67	1.9	14.395	N			DBSearch	80.54			(M-H)-	517.2070	27512
		Species	Ion Formula	m/z	Height	Score (MFG)	Score (MS)	Score (mass)	Score (iso. abund)	Score (iso. spacing)
		(M-H)-		517.207	12131.6		80.54	86.02	65.87	87.16
			m/z	m/z (Calc)	Diff (ppm)	Diff (mDa)	Height	Height (Calc)	Height %	Height % (Calc)	Height Sum %	Height Sum% (Calc)
			517.207	517.209	4.31	2.2	12131.6	13236	100	100	66.1	72.2
			518.211	518.212	3.46	1.8	5064.5	4276.2	41.7	32.3	27.6	23.3
			519.216	519.215	-2.02	-1.1	1148	831.9	9.5	6.3	6.3	4.5
Cpd 25: Lamprolobine; C15 H24 N2 O2	TRUE	25	Lamprolobine	C15 H24 N2 O2	49.69	264.18				264.184						183.015	309.178	Negative	1	1	20.146	20.228	20.31			18424							1		DBSearch	DBSearch			49.69	8			18688-40-9		C10769		68564	15.74	1
	Best	Name	Formula	Score	Mass	Mass (DB)	Mass (MFG)	Diff (ppm)	Diff (abs. ppm)	Diff (mDa)	RT	RT Available (DB)	RT (DB)	RT Diff	ID Source	Score (DB)	Score (MFG)	DBE	Species	m/z	Cpd ID	Notes	Library
	TRUE	Lamprolobine	C15 H24 N2 O2	49.69	264.18	264.184		15.74	15.74	4.16	20.228	N			DBSearch	49.69			(M+HCOO)-	309.1778	23780
		Species	Ion Formula	m/z	Height	Score (MFG)	Score (MS)	Score (mass)	Score (iso. abund)	Score (iso. spacing)
		(M+HCOO)-		309.178	13668.4		49.69	23.98	93	49.15
			m/z	m/z (Calc)	Diff (ppm)	Diff (mDa)	Height	Height (Calc)	Height %	Height % (Calc)	Height Sum %	Height Sum% (Calc)
			309.178	309.182	13.64	4.2	13668.4	13596.6	100	100	84.9	84.4
			310.181	310.185	12.36	3.8	2440.3	2512.1	17.9	18.5	15.1	15.6
	FALSE	Ammothamnine	C15 H24 N2 O2	49.69	264.18	264.184		15.74	15.74	4.16	20.228	N			DBSearch	49.69			(M+HCOO)-	309.1778	23762
		Species	Ion Formula	m/z	Height	Score (MFG)	Score (MS)	Score (mass)	Score (iso. abund)	Score (iso. spacing)
		(M+HCOO)-		309.178	13668.4		49.69	23.98	93	49.15
			m/z	m/z (Calc)	Diff (ppm)	Diff (mDa)	Height	Height (Calc)	Height %	Height % (Calc)	Height Sum %	Height Sum% (Calc)
			309.178	309.182	13.64	4.2	13668.4	13596.6	100	100	84.9	84.4
			310.181	310.185	12.36	3.8	2440.3	2512.1	17.9	18.5	15.1	15.6
	FALSE	Tetracaine	C15 H24 N2 O2	49.69	264.18	264.184		15.74	15.74	4.16	20.228	N			DBSearch	49.69			(M+HCOO)-	309.1778	21245	Local anesthetic Drug Dollery, Colin Therapeutic Drugs, 2nd Ed. 1999 p. T63
		Species	Ion Formula	m/z	Height	Score (MFG)	Score (MS)	Score (mass)	Score (iso. abund)	Score (iso. spacing)
		(M+HCOO)-		309.178	13668.4		49.69	23.98	93	49.15
			m/z	m/z (Calc)	Diff (ppm)	Diff (mDa)	Height	Height (Calc)	Height %	Height % (Calc)	Height Sum %	Height Sum% (Calc)
			309.178	309.182	13.64	4.2	13668.4	13596.6	100	100	84.9	84.4
			310.181	310.185	12.36	3.8	2440.3	2512.1	17.9	18.5	15.1	15.6
	FALSE	Nuttalline	C15 H24 N2 O2	49.69	264.18	264.184		15.74	15.74	4.16	20.228	N			DBSearch	49.69			(M+HCOO)-	309.1778	23787
		Species	Ion Formula	m/z	Height	Score (MFG)	Score (MS)	Score (mass)	Score (iso. abund)	Score (iso. spacing)
		(M+HCOO)-		309.178	13668.4		49.69	23.98	93	49.15
			m/z	m/z (Calc)	Diff (ppm)	Diff (mDa)	Height	Height (Calc)	Height %	Height % (Calc)	Height Sum %	Height Sum% (Calc)
			309.178	309.182	13.64	4.2	13668.4	13596.6	100	100	84.9	84.4
			310.181	310.185	12.36	3.8	2440.3	2512.1	17.9	18.5	15.1	15.6
	FALSE	13-Hydroxylupanine	C15 H24 N2 O2	49.69	264.18	264.184		15.74	15.74	4.16	20.228	N			DBSearch	49.69			(M+HCOO)-	309.1778	19250
		Species	Ion Formula	m/z	Height	Score (MFG)	Score (MS)	Score (mass)	Score (iso. abund)	Score (iso. spacing)
		(M+HCOO)-		309.178	13668.4		49.69	23.98	93	49.15
			m/z	m/z (Calc)	Diff (ppm)	Diff (mDa)	Height	Height (Calc)	Height %	Height % (Calc)	Height Sum %	Height Sum% (Calc)
			309.178	309.182	13.64	4.2	13668.4	13596.6	100	100	84.9	84.4
			310.181	310.185	12.36	3.8	2440.3	2512.1	17.9	18.5	15.1	15.6
	FALSE	Sophoranol	C15 H24 N2 O2	49.69	264.18	264.184		15.74	15.74	4.16	20.228	N			DBSearch	49.69			(M+HCOO)-	309.1778	27915
		Species	Ion Formula	m/z	Height	Score (MFG)	Score (MS)	Score (mass)	Score (iso. abund)	Score (iso. spacing)
		(M+HCOO)-		309.178	13668.4		49.69	23.98	93	49.15
			m/z	m/z (Calc)	Diff (ppm)	Diff (mDa)	Height	Height (Calc)	Height %	Height % (Calc)	Height Sum %	Height Sum% (Calc)
			309.178	309.182	13.64	4.2	13668.4	13596.6	100	100	84.9	84.4
			310.181	310.185	12.36	3.8	2440.3	2512.1	17.9	18.5	15.1	15.6
	FALSE	3-Hydroxylidocaine	C14 H22 N2 O2	48.95	250.164	250.168		16.62	16.62	4.16	20.228	N			DBSearch	48.95			(M+CH3COO)-	309.1778	27529	Local anesthetic, Cardiac antiarrhythmic Metabolite of Lidocaine Dollery, Colin Therapeutic Drugs, 2nd Ed. 1999 p. L53
		Species	Ion Formula	m/z	Height	Score (MFG)	Score (MS)	Score (mass)	Score (iso. abund)	Score (iso. spacing)
		(M+CH3COO)-		309.178	13668.4		48.95	22.43	93	49.15
			m/z	m/z (Calc)	Diff (ppm)	Diff (mDa)	Height	Height (Calc)	Height %	Height % (Calc)	Height Sum %	Height Sum% (Calc)
			309.178	309.182	13.64	4.2	13668.4	13596.6	100	100	84.9	84.4
			310.181	310.185	12.36	3.8	2440.3	2512.1	17.9	18.5	15.1	15.6
	FALSE	Rivastigmine	C14 H22 N2 O2	48.95	250.164	250.168		16.62	16.62	4.16	20.228	N			DBSearch	48.95			(M+CH3COO)-	309.1778	24589
		Species	Ion Formula	m/z	Height	Score (MFG)	Score (MS)	Score (mass)	Score (iso. abund)	Score (iso. spacing)
		(M+CH3COO)-		309.178	13668.4		48.95	22.43	93	49.15
			m/z	m/z (Calc)	Diff (ppm)	Diff (mDa)	Height	Height (Calc)	Height %	Height % (Calc)	Height Sum %	Height Sum% (Calc)
			309.178	309.182	13.64	4.2	13668.4	13596.6	100	100	84.9	84.4
			310.181	310.185	12.36	3.8	2440.3	2512.1	17.9	18.5	15.1	15.6
Compound 26	TRUE	26														161.026	603.412	Negative	1	1	20.734	20.815	20.896			31302							1																1
Compound 27	TRUE	27														603.411	603.412	Negative	1	1	21.399	21.399	21.399			12748							1																1
Cpd 28: 2-Hexaprenyl-3-methyl-6-methoxy-1,4 benzoquinone; C38 H56 O3	TRUE	28	2-Hexaprenyl-3-methyl-6-methoxy-1,4 benzoquinone	C38 H56 O3	50.89	560.413				560.423						175.044	605.411	Negative	1	1	23.308	23.308	23.308			12997	10186						1		DBSearch	DBSearch			50.89	4				HMDB06819	C05804		58557	17.59	1
	Best	Name	Formula	Score	Mass	Mass (DB)	Mass (MFG)	Diff (ppm)	Diff (abs. ppm)	Diff (mDa)	RT	RT Available (DB)	RT (DB)	RT Diff	ID Source	Score (DB)	Score (MFG)	DBE	Species	m/z	Cpd ID	Notes	Library
	TRUE	2-Hexaprenyl-3-methyl-6-methoxy-1,4 benzoquinone	C38 H56 O3	50.89	560.413	560.423		17.59	17.59	9.86	23.308	N			DBSearch	50.89			(M+HCOO)-	605.4113	15954
		Species	Ion Formula	m/z	Height	Score (MFG)	Score (MS)	Score (mass)	Score (iso. abund)	Score (iso. spacing)
		(M+HCOO)-		605.411	10185.5		50.89	2.52	91.24	99.18
			m/z	m/z (Calc)	Diff (ppm)	Diff (mDa)	Height	Height (Calc)	Height %	Height % (Calc)	Height Sum %	Height Sum% (Calc)
			605.411	605.421	16.34	9.9	10185.5	9814.5	100	100	67.8	65.3
			606.415	606.425	15.79	9.6	3871.4	4222.9	38	43	25.8	28.1
			607.417	607.428	17.42	10.6	967.5	987	9.5	10.1	6.4	6.6
	FALSE	Campesteryl p-coumarate	C37 H54 O3	50.76	546.397	546.407		18.04	18.04	9.86	23.308	N			DBSearch	50.76			(M+CH3COO)-	605.4113	4920
		Species	Ion Formula	m/z	Height	Score (MFG)	Score (MS)	Score (mass)	Score (iso. abund)	Score (iso. spacing)
		(M+CH3COO)-		605.411	10185.5		50.76	2.25	91.24	99.18
			m/z	m/z (Calc)	Diff (ppm)	Diff (mDa)	Height	Height (Calc)	Height %	Height % (Calc)	Height Sum %	Height Sum% (Calc)
			605.411	605.421	16.34	9.9	10185.5	9814.5	100	100	67.8	65.3
			606.415	606.425	15.79	9.6	3871.4	4222.9	38	43	25.8	28.1
			607.417	607.428	17.42	10.6	967.5	987	9.5	10.1	6.4	6.6
	FALSE	3-hexaprenyl-4-hydroxybenzoic acid	C37 H54 O3	50.76	546.397	546.407		18.04	18.04	9.86	23.308	N			DBSearch	50.76			(M+CH3COO)-	605.4113	15957
		Species	Ion Formula	m/z	Height	Score (MFG)	Score (MS)	Score (mass)	Score (iso. abund)	Score (iso. spacing)
		(M+CH3COO)-		605.411	10185.5		50.76	2.25	91.24	99.18
			m/z	m/z (Calc)	Diff (ppm)	Diff (mDa)	Height	Height (Calc)	Height %	Height % (Calc)	Height Sum %	Height Sum% (Calc)
			605.411	605.421	16.34	9.9	10185.5	9814.5	100	100	67.8	65.3
			606.415	606.425	15.79	9.6	3871.4	4222.9	38	43	25.8	28.1
			607.417	607.428	17.42	10.6	967.5	987	9.5	10.1	6.4	6.6
	FALSE	2-Hexaprenyl-6-methoxy-1,4-benzoquinone	C37 H54 O3	50.76	546.397	546.407		18.04	18.04	9.86	23.308	N			DBSearch	50.76			(M+CH3COO)-	605.4113	15955
		Species	Ion Formula	m/z	Height	Score (MFG)	Score (MS)	Score (mass)	Score (iso. abund)	Score (iso. spacing)
		(M+CH3COO)-		605.411	10185.5		50.76	2.25	91.24	99.18
			m/z	m/z (Calc)	Diff (ppm)	Diff (mDa)	Height	Height (Calc)	Height %	Height % (Calc)	Height Sum %	Height Sum% (Calc)
			605.411	605.421	16.34	9.9	10185.5	9814.5	100	100	67.8	65.3
			606.415	606.425	15.79	9.6	3871.4	4222.9	38	43	25.8	28.1
			607.417	607.428	17.42	10.6	967.5	987	9.5	10.1	6.4	6.6
Cpd 29: 14,19-Dihydroaspidospermatine; C21 H28 N2 O2	TRUE	29	14,19-Dihydroaspidospermatine	C21 H28 N2 O2	47.8	340.211				340.215						183.015	339.204	Negative	1	1	23.783	23.87	23.958			9992	11879						1		DBSearch	DBSearch			47.8	6				HMDB30359			86912	13.39	1
	Best	Name	Formula	Score	Mass	Mass (DB)	Mass (MFG)	Diff (ppm)	Diff (abs. ppm)	Diff (mDa)	RT	RT Available (DB)	RT (DB)	RT Diff	ID Source	Score (DB)	Score (MFG)	DBE	Species	m/z	Cpd ID	Notes	Library
	TRUE	14,19-Dihydroaspidospermatine	C21 H28 N2 O2	47.8	340.211	340.215		13.39	13.39	4.56	23.87	N			DBSearch	47.8			(M-H)-	339.2038	9480
		Species	Ion Formula	m/z	Height	Score (MFG)	Score (MS)	Score (mass)	Score (iso. abund)	Score (iso. spacing)
		(M-H)-		339.204	12634.9		47.8	25.65	73	61.87
			m/z	m/z (Calc)	Diff (ppm)	Diff (mDa)	Height	Height (Calc)	Height %	Height % (Calc)	Height Sum %	Height Sum% (Calc)
			339.204	339.208	11.72	4	11878.9	12634.9	100	100	74.1	78.8
			340.207	340.211	13.29	4.5	3101.2	3011	26.1	23.8	19.3	18.8
			341.203	341.214	32.7	11.2	1060.8	395	8.9	3.1	6.6	2.5
	FALSE	Dimetacrine	C20 H26 N2	45.59	294.205	294.21		15.48	15.48	4.56	23.87	N			DBSearch	45.59			(M+HCOO)-	339.2038	30253
		Species	Ion Formula	m/z	Height	Score (MFG)	Score (MS)	Score (mass)	Score (iso. abund)	Score (iso. spacing)
		(M+HCOO)-		339.204	11878.9		45.59	21.02	73	61.87
			m/z	m/z (Calc)	Diff (ppm)	Diff (mDa)	Height	Height (Calc)	Height %	Height % (Calc)	Height Sum %	Height Sum% (Calc)
			339.204	339.208	11.72	4	11878.9	12634.9	100	100	74.1	78.8
			340.207	340.211	13.29	4.5	3101.2	3011	26.1	23.8	19.3	18.8
			341.203	341.214	32.7	11.2	1060.8	395	8.9	3.1	6.6	2.5
	FALSE	Trimipramine	C20 H26 N2	45.59	294.205	294.21		15.48	15.48	4.56	23.87	N			DBSearch	45.59			(M+HCOO)-	339.2038	21051	Antidepressant Drug Dollery, Colin Therapeutic Drugs, 2nd Ed. 1999 p. T195
		Species	Ion Formula	m/z	Height	Score (MFG)	Score (MS)	Score (mass)	Score (iso. abund)	Score (iso. spacing)
		(M+HCOO)-		339.204	11878.9		45.59	21.02	73	61.87
			m/z	m/z (Calc)	Diff (ppm)	Diff (mDa)	Height	Height (Calc)	Height %	Height % (Calc)	Height Sum %	Height Sum% (Calc)
			339.204	339.208	11.72	4	11878.9	12634.9	100	100	74.1	78.8
			340.207	340.211	13.29	4.5	3101.2	3011	26.1	23.8	19.3	18.8
			341.203	341.214	32.7	11.2	1060.8	395	8.9	3.1	6.6	2.5
	FALSE	Ibogamine	C19 H24 N2	44.92	280.189	280.194		16.26	16.26	4.56	23.87	N			DBSearch	44.92			(M+CH3COO)-	339.2038	22372
		Species	Ion Formula	m/z	Height	Score (MFG)	Score (MS)	Score (mass)	Score (iso. abund)	Score (iso. spacing)
		(M+CH3COO)-		339.204	11878.9		44.92	19.61	73	61.87
			m/z	m/z (Calc)	Diff (ppm)	Diff (mDa)	Height	Height (Calc)	Height %	Height % (Calc)	Height Sum %	Height Sum% (Calc)
			339.204	339.208	11.72	4	11878.9	12634.9	100	100	74.1	78.8
			340.207	340.211	13.29	4.5	3101.2	3011	26.1	23.8	19.3	18.8
			341.203	341.214	32.7	11.2	1060.8	395	8.9	3.1	6.6	2.5
	FALSE	Imipramine	C19 H24 N2	44.92	280.189	280.194		16.26	16.26	4.56	23.87	N			DBSearch	44.92			(M+CH3COO)-	339.2038	17305	Antidepressant Drug Dollery, Colin Therapeutic Drugs, 2nd Ed. 1999 p. I29
		Species	Ion Formula	m/z	Height	Score (MFG)	Score (MS)	Score (mass)	Score (iso. abund)	Score (iso. spacing)
		(M+CH3COO)-		339.204	11878.9		44.92	19.61	73	61.87
			m/z	m/z (Calc)	Diff (ppm)	Diff (mDa)	Height	Height (Calc)	Height %	Height % (Calc)	Height Sum %	Height Sum% (Calc)
			339.204	339.208	11.72	4	11878.9	12634.9	100	100	74.1	78.8
			340.207	340.211	13.29	4.5	3101.2	3011	26.1	23.8	19.3	18.8
			341.203	341.214	32.7	11.2	1060.8	395	8.9	3.1	6.6	2.5
	FALSE	N-Methylaspidospermatidine	C19 H24 N2	44.92	280.189	280.194		16.26	16.26	4.56	23.87	N			DBSearch	44.92			(M+CH3COO)-	339.2038	9481
		Species	Ion Formula	m/z	Height	Score (MFG)	Score (MS)	Score (mass)	Score (iso. abund)	Score (iso. spacing)
		(M+CH3COO)-		339.204	11878.9		44.92	19.61	73	61.87
			m/z	m/z (Calc)	Diff (ppm)	Diff (mDa)	Height	Height (Calc)	Height %	Height % (Calc)	Height Sum %	Height Sum% (Calc)
			339.204	339.208	11.72	4	11878.9	12634.9	100	100	74.1	78.8
			340.207	340.211	13.29	4.5	3101.2	3011	26.1	23.8	19.3	18.8
			341.203	341.214	32.7	11.2	1060.8	395	8.9	3.1	6.6	2.5
Compound 30	TRUE	30														225.009	831.503	Negative	1	1	24.174	24.269	24.365			13813							1																1
Compound 31	TRUE	31														164.988	831.501	Negative	1	1	24.534	24.62	24.706			13210							1																1
Cpd 32: omega-hydroxy behenic; C22 H44 O3	TRUE	32	omega-hydroxy behenic	C22 H44 O3	67.24	356.333				356.329						309.319	355.326	Negative	1	1	24.902	24.976	25.049			12679							1		DBSearch	DBSearch			67.24	3					C19623	LMFA01050079	35456	-11.93	1
	Best	Name	Formula	Score	Mass	Mass (DB)	Mass (MFG)	Diff (ppm)	Diff (abs. ppm)	Diff (mDa)	RT	RT Available (DB)	RT (DB)	RT Diff	ID Source	Score (DB)	Score (MFG)	DBE	Species	m/z	Cpd ID	Notes	Library
	TRUE	omega-hydroxy behenic	C22 H44 O3	67.24	356.333	356.329		-11.93	11.93	-4.25	24.976	N			DBSearch	67.24			(M-H)-	355.3260	29848
		Species	Ion Formula	m/z	Height	Score (MFG)	Score (MS)	Score (mass)	Score (iso. abund)	Score (iso. spacing)
		(M-H)-		355.326	34947.7		67.24	32.24	98.37	99.88
			m/z	m/z (Calc)	Diff (ppm)	Diff (mDa)	Height	Height (Calc)	Height %	Height % (Calc)	Height Sum %	Height Sum% (Calc)
			355.326	355.322	-12.05	-4.3	34947.7	34366.5	100	100	79.5	78.2
			356.329	356.325	-11.59	-4.1	8157.9	8386.6	23.3	24.4	18.6	19.1
			357.332	357.328	-11.72	-4.2	838.4	1190.9	2.4	3.5	1.9	2.7
	FALSE	Thromboxane	C20 H40 O	64.24	296.312	296.308		-14.35	14.35	-4.25	24.976	N			DBSearch	64.24			(M+CH3COO)-	355.3260	16778	Group A 07/27/04
		Species	Ion Formula	m/z	Height	Score (MFG)	Score (MS)	Score (mass)	Score (iso. abund)	Score (iso. spacing)
		(M+CH3COO)-		355.326	34947.7		64.24	25.94	98.37	99.88
			m/z	m/z (Calc)	Diff (ppm)	Diff (mDa)	Height	Height (Calc)	Height %	Height % (Calc)	Height Sum %	Height Sum% (Calc)
			355.326	355.322	-12.05	-4.3	34947.7	34366.5	100	100	79.5	78.2
			356.329	356.325	-11.59	-4.1	8157.9	8386.6	23.3	24.4	18.6	19.1
			357.332	357.328	-11.72	-4.2	838.4	1190.9	2.4	3.5	1.9	2.7
	FALSE	Phytol	C20 H40 O	64.24	296.312	296.308		-14.35	14.35	-4.25	24.976	N			DBSearch	64.24			(M+CH3COO)-	355.3260	17189	Group A 07/27/04
		Species	Ion Formula	m/z	Height	Score (MFG)	Score (MS)	Score (mass)	Score (iso. abund)	Score (iso. spacing)
		(M+CH3COO)-		355.326	34947.7		64.24	25.94	98.37	99.88
			m/z	m/z (Calc)	Diff (ppm)	Diff (mDa)	Height	Height (Calc)	Height %	Height % (Calc)	Height Sum %	Height Sum% (Calc)
			355.326	355.322	-12.05	-4.3	34947.7	34366.5	100	100	79.5	78.2
			356.329	356.325	-11.59	-4.1	8157.9	8386.6	23.3	24.4	18.6	19.1
			357.332	357.328	-11.72	-4.2	838.4	1190.9	2.4	3.5	1.9	2.7
[truncated: 16 more columns]
