# Supplementary material for: Metabolomic Profiling of Leptadenia reticulata: Unveiling Therapeutic Potential for Inflammatory Diseases through Network Pharmacology and Docking Studies
Source: Pharmaceuticals (Basel). 2024 Mar 26;17(4):423. doi: 10.3390/ph17040423 (PMC11054655; doi:10.3390/ph17040423)
Supplement: Supplementary file 1 [file pharmaceuticals-17-00423-s001.zip › HR LCMS chromatogram/S-r.XLS]

## Sheet: Sheet1
Label	Show/Hide	Cpd	Name	Formula	Score	Mass	Avg Mass	Std Dev	Mass (Tgt)	Mass (DB)	Mass (MFG)	Diff (Tgt, ppm)	Diff (Tgt, mDa)	Diff (MFG, ppm)	Diff (MFG, mDa)	Base Peak	m/z	Polarity	Max Z	Min Z	Start	RT	End	RT (DB)	RT Diff (DB)	Height	Abund	Width	Area	Vol	Vol %	Ions	Z Count	Saturated	ID Source	ID Techniques Applied	Score (MFG)	Score (Tgt)	Score (DB)	Hits (DB)	FV	Score (Lib)	CAS	HMP	KEGG	LMP	METLIN	Diff (DB, ppm)	MS/MS Count
Cpd 1: Brassilexin; C9 H6 N2 S	TRUE	1	Brassilexin	C9 H6 N2 S	68.97	174.025				174.025						116.992	175.032	Positive	1	1	1.515	1.515	1.515			9414	13966						1		DBSearch	DBSearch			68.97	3			119752-76-0	HMDB39638			94193	0.81	1
	Best	Name	Formula	Score	Mass	Mass (DB)	Mass (MFG)	Diff (ppm)	Diff (abs. ppm)	Diff (mDa)	RT	RT Available (DB)	RT (DB)	RT Diff	ID Source	Score (DB)	Score (MFG)	DBE	Species	m/z	Cpd ID	Notes	Library
	TRUE	Brassilexin	C9 H6 N2 S	68.97	174.025	174.025		0.81	0.81	0.14	1.515	N			DBSearch	68.97			(M+H)+	175.0323	2146
		Species	Ion Formula	m/z	Height	Score (MFG)	Score (MS)	Score (mass)	Score (iso. abund)	Score (iso. spacing)
		(M+H)+		175.032	20171.5		68.97	99.78	0	90.14
			m/z	m/z (Calc)	Diff (ppm)	Diff (mDa)	Height	Height (Calc)	Height %	Height % (Calc)	Height Sum %	Height Sum% (Calc)
			175.032	175.032	0.99	0.2	13965.8	20171.5	100	100	59.5	85.9
			176.034	176.035	6.83	1.2	2849.7	2286.4	20.4	11.3	12.1	9.7
			177.03	177.029	-2.15	-0.4	6662.9	1020.6	47.7	5.1	28.4	4.3
	FALSE	5,7-Dihydro-2-methylthieno[3,4-d]pyrimidine	C7 H8 N2 S	44.98	152.043	152.041		-15.74	15.74	-2.39	1.515	N			DBSearch	44.98			(M+Na)+	175.0323	401
		Species	Ion Formula	m/z	Height	Score (MFG)	Score (MS)	Score (mass)	Score (iso. abund)	Score (iso. spacing)
		(M+Na)+		175.032	13965.8		44.98	49.44	0	90.05
			m/z	m/z (Calc)	Diff (ppm)	Diff (mDa)	Height	Height (Calc)	Height %	Height % (Calc)	Height Sum %	Height Sum% (Calc)
			175.032	175.03	-12.75	-2.2	13965.8	20589.1	100	100	59.5	87.7
			176.034	176.033	-7.7	-1.4	2849.7	1890.7	20.4	9.2	12.1	8.1
			177.03	177.026	-17.93	-3.2	6662.9	998.7	47.7	4.9	28.4	4.3
	FALSE	2-Pyridineethanethioamide	C7 H8 N2 S	44.98	152.043	152.041		-15.74	15.74	-2.39	1.515	N			DBSearch	44.98			(M+Na)+	175.0323	26980
		Species	Ion Formula	m/z	Height	Score (MFG)	Score (MS)	Score (mass)	Score (iso. abund)	Score (iso. spacing)
		(M+Na)+		175.032	13965.8		44.98	49.44	0	90.05
			m/z	m/z (Calc)	Diff (ppm)	Diff (mDa)	Height	Height (Calc)	Height %	Height % (Calc)	Height Sum %	Height Sum% (Calc)
			175.032	175.03	-12.75	-2.2	13965.8	20589.1	100	100	59.5	87.7
			176.034	176.033	-7.7	-1.4	2849.7	1890.7	20.4	9.2	12.1	8.1
			177.03	177.026	-17.93	-3.2	6662.9	998.7	47.7	4.9	28.4	4.3
Compound 2	TRUE	2														114.014	172.054	Positive	1	1	1.576	1.576	1.576			5098							1																1
Cpd 3: 1-Pyrenylsulfate; C16 H10 O4 S	TRUE	3	1-Pyrenylsulfate	C16 H10 O4 S	57.68	298.032				298.03						182.958	299.04	Positive	1	1	1.621	1.621	1.621			31402							1		DBSearch	DBSearch			57.68	1					C18269		72113	-7.15	1
	Best	Name	Formula	Score	Mass	Mass (DB)	Mass (MFG)	Diff (ppm)	Diff (abs. ppm)	Diff (mDa)	RT	RT Available (DB)	RT (DB)	RT Diff	ID Source	Score (DB)	Score (MFG)	DBE	Species	m/z	Cpd ID	Notes	Library
	TRUE	1-Pyrenylsulfate	C16 H10 O4 S	57.68	298.032	298.03		-7.15	7.15	-2.13	1.621	N			DBSearch	57.68			(M+H)+	299.0397	28715
		Species	Ion Formula	m/z	Height	Score (MFG)	Score (MS)	Score (mass)	Score (iso. abund)	Score (iso. spacing)
		(M+H)+		299.04	16353.2		57.68	71.35	1.43	97.85
			m/z	m/z (Calc)	Diff (ppm)	Diff (mDa)	Height	Height (Calc)	Height %	Height % (Calc)	Height Sum %	Height Sum% (Calc)
			299.04	299.037	-8.29	-2.5	11563.3	16353.2	100	100	55.9	79.1
			300.043	300.041	-9.35	-2.8	4006.5	3004.7	34.6	18.4	19.4	14.5
			301.038	301.036	-5.72	-1.7	4086.5	1126.3	35.3	6.9	19.8	5.4
			302.037	302.038	5.33	1.6	804.7	167.4	7	1	3.9	0.8
			303.032	303.04	24.31	7.4	212	21.4	1.8	0.1	1	0.1
Cpd 4: 12-Tridecene-4,6,8,10-tetraynal; C13 H8 O	TRUE	4	12-Tridecene-4,6,8,10-tetraynal	C13 H8 O	62.75	180.059				180.058						203.047	203.048	Positive	1	1	1.665	1.665	1.665			3698							1		DBSearch	DBSearch			62.75	6			28789-45-9	HMDB38915			93528	-7.79	1
	Best	Name	Formula	Score	Mass	Mass (DB)	Mass (MFG)	Diff (ppm)	Diff (abs. ppm)	Diff (mDa)	RT	RT Available (DB)	RT (DB)	RT Diff	ID Source	Score (DB)	Score (MFG)	DBE	Species	m/z	Cpd ID	Notes	Library
	TRUE	12-Tridecene-4,6,8,10-tetraynal	C13 H8 O	62.75	180.059	180.058		-7.79	7.79	-1.4	1.665	N			DBSearch	62.75			(M+Na)+	203.0481	2807
		Species	Ion Formula	m/z	Height	Score (MFG)	Score (MS)	Score (mass)	Score (iso. abund)	Score (iso. spacing)
		(M+Na)+		203.048	14617.4		62.75	80.48	45.17	48.37
			m/z	m/z (Calc)	Diff (ppm)	Diff (mDa)	Height	Height (Calc)	Height %	Height % (Calc)	Height Sum %	Height Sum% (Calc)
			203.048	203.047	-6.7	-1.4	14617.4	13572.4	100	100	94.3	87.6
			204.052	204.05	-10.31	-2.1	881	1926	6	14.2	5.7	12.4
	FALSE	Fluoren-9-one	C13 H8 O	62.75	180.059	180.058		-7.79	7.79	-1.4	1.665	N			DBSearch	62.75			(M+Na)+	203.0481	20809
		Species	Ion Formula	m/z	Height	Score (MFG)	Score (MS)	Score (mass)	Score (iso. abund)	Score (iso. spacing)
		(M+Na)+		203.048	14617.4		62.75	80.48	45.17	48.37
			m/z	m/z (Calc)	Diff (ppm)	Diff (mDa)	Height	Height (Calc)	Height %	Height % (Calc)	Height Sum %	Height Sum% (Calc)
			203.048	203.047	-6.7	-1.4	14617.4	13572.4	100	100	94.3	87.6
			204.052	204.05	-10.31	-2.1	881	1926	6	14.2	5.7	12.4
	FALSE	L-Methionine sulfoximine	C5 H12 N2 O3 S	58.05	180.059	180.057		-11.73	11.73	-2.11	1.665	N			DBSearch	58.05			(M+Na)+	203.0481	19617
		Species	Ion Formula	m/z	Height	Score (MFG)	Score (MS)	Score (mass)	Score (iso. abund)	Score (iso. spacing)
		(M+Na)+		203.048	14617.4		58.05	61.07	66.78	41.55
			m/z	m/z (Calc)	Diff (ppm)	Diff (mDa)	Height	Height (Calc)	Height %	Height % (Calc)	Height Sum %	Height Sum% (Calc)
			203.048	203.046	-9.91	-2	14617.4	14460.1	100	100	94.3	93.3
			204.052	204.048	-18.55	-3.8	881	1038.3	6	7.2	5.7	6.7
	FALSE	2S,5S-Methionine sulfoximine	C5 H12 N2 O3 S	58.05	180.059	180.057		-11.73	11.73	-2.11	1.665	N			DBSearch	58.05			(M+Na)+	203.0481	19733
		Species	Ion Formula	m/z	Height	Score (MFG)	Score (MS)	Score (mass)	Score (iso. abund)	Score (iso. spacing)
		(M+Na)+		203.048	14617.4		58.05	61.07	66.78	41.55
			m/z	m/z (Calc)	Diff (ppm)	Diff (mDa)	Height	Height (Calc)	Height %	Height % (Calc)	Height Sum %	Height Sum% (Calc)
			203.048	203.046	-9.91	-2	14617.4	14460.1	100	100	94.3	93.3
			204.052	204.048	-18.55	-3.8	881	1038.3	6	7.2	5.7	6.7
	FALSE	4-Chloro-3,5-dimethoxybenzyl alcohol	C9 H11 Cl O3	52.79	202.041	202.04		-5.88	5.88	-1.19	1.665	N			DBSearch	52.79			(M+H)+	203.0481	967
		Species	Ion Formula	m/z	Height	Score (MFG)	Score (MS)	Score (mass)	Score (iso. abund)	Score (iso. spacing)
		(M+H)+		203.048	14617.4		52.79	86.6	0.01	48.49
			m/z	m/z (Calc)	Diff (ppm)	Diff (mDa)	Height	Height (Calc)	Height %	Height % (Calc)	Height Sum %	Height Sum% (Calc)
			203.048	203.047	-5.65	-1.1	14617.4	14091.2	100	100	94.3	90.9
			204.052	204.05	-9.13	-1.9	881	1407.2	6	10	5.7	9.1
	FALSE	Chlorphenesin	C9 H11 Cl O3	52.79	202.041	202.04		-5.88	5.88	-1.19	1.665	N			DBSearch	52.79			(M+H)+	203.0481	21432
		Species	Ion Formula	m/z	Height	Score (MFG)	Score (MS)	Score (mass)	Score (iso. abund)	Score (iso. spacing)
		(M+H)+		203.048	14617.4		52.79	86.6	0.01	48.49
			m/z	m/z (Calc)	Diff (ppm)	Diff (mDa)	Height	Height (Calc)	Height %	Height % (Calc)	Height Sum %	Height Sum% (Calc)
			203.048	203.047	-5.65	-1.1	14617.4	14091.2	100	100	94.3	90.9
			204.052	204.05	-9.13	-1.9	881	1407.2	6	10	5.7	9.1
Cpd 5: Brassilexin; C9 H6 N2 S	TRUE	5	Brassilexin	C9 H6 N2 S	69.44	174.025				174.025						116.992	175.033	Positive	1	1	1.865	1.955	2.044			9127							1		DBSearch	DBSearch			69.44	3			119752-76-0	HMDB39638			94193	-1.59	1
	Best	Name	Formula	Score	Mass	Mass (DB)	Mass (MFG)	Diff (ppm)	Diff (abs. ppm)	Diff (mDa)	RT	RT Available (DB)	RT (DB)	RT Diff	ID Source	Score (DB)	Score (MFG)	DBE	Species	m/z	Cpd ID	Notes	Library
	TRUE	Brassilexin	C9 H6 N2 S	69.44	174.025	174.025		-1.59	1.59	-0.28	1.955	N			DBSearch	69.44			(M+H)+	175.0328	2146
		Species	Ion Formula	m/z	Height	Score (MFG)	Score (MS)	Score (mass)	Score (iso. abund)	Score (iso. spacing)
		(M+H)+		175.033	18381		69.44	99.14	0.04	93.32
			m/z	m/z (Calc)	Diff (ppm)	Diff (mDa)	Height	Height (Calc)	Height %	Height % (Calc)	Height Sum %	Height Sum% (Calc)
			175.033	175.032	-2.15	-0.4	12946.1	18381	100	100	60.3	85.6
			176.035	176.035	2.93	0.5	2403.8	2083.5	18.6	11.3	11.2	9.7
			177.03	177.029	-2.06	-0.4	5397.5	930	41.7	5.1	25.1	4.3
			178.032	178.031	-2.59	-0.5	737.1	90.1	5.7	0.5	3.4	0.4
	FALSE	5,7-Dihydro-2-methylthieno[3,4-d]pyrimidine	C7 H8 N2 S	40.65	152.044	152.041		-18.45	18.45	-2.8	1.955	N			DBSearch	40.65			(M+Na)+	175.0328	401
		Species	Ion Formula	m/z	Height	Score (MFG)	Score (MS)	Score (mass)	Score (iso. abund)	Score (iso. spacing)
		(M+Na)+		175.033	12946.1		40.65	38	0.03	94.7
			m/z	m/z (Calc)	Diff (ppm)	Diff (mDa)	Height	Height (Calc)	Height %	Height % (Calc)	Height Sum %	Height Sum% (Calc)
			175.033	175.03	-15.89	-2.8	12946.1	18777.1	100	100	60.3	87.4
			176.035	176.033	-11.6	-2	2403.8	1724.3	18.6	9.2	11.2	8
			177.03	177.026	-17.85	-3.2	5397.5	910.8	41.7	4.9	25.1	4.2
			178.032	178.029	-17.44	-3.1	737.1	72.2	5.7	0.4	3.4	0.3
	FALSE	2-Pyridineethanethioamide	C7 H8 N2 S	40.65	152.044	152.041		-18.45	18.45	-2.8	1.955	N			DBSearch	40.65			(M+Na)+	175.0328	26980
		Species	Ion Formula	m/z	Height	Score (MFG)	Score (MS)	Score (mass)	Score (iso. abund)	Score (iso. spacing)
		(M+Na)+		175.033	12946.1		40.65	38	0.03	94.7
			m/z	m/z (Calc)	Diff (ppm)	Diff (mDa)	Height	Height (Calc)	Height %	Height % (Calc)	Height Sum %	Height Sum% (Calc)
			175.033	175.03	-15.89	-2.8	12946.1	18777.1	100	100	60.3	87.4
			176.035	176.033	-11.6	-2	2403.8	1724.3	18.6	9.2	11.2	8
			177.03	177.026	-17.85	-3.2	5397.5	910.8	41.7	4.9	25.1	4.2
			178.032	178.029	-17.44	-3.1	737.1	72.2	5.7	0.4	3.4	0.3
Compound 6	TRUE	6														120.078	120.078	Positive	1	1	2.548	2.645	2.742			11406							1																1
Compound 7	TRUE	7														120.078	120.078	Positive	1	1	2.934	3.041	3.147			14323							1																1
Cpd 8: Methyl N-methylanthranilate; C9 H11 N O2	TRUE	8	Methyl N-methylanthranilate	C9 H11 N O2	58.08	165.077				165.079						146.056	188.066	Positive	1	1	3.865	3.865	3.865			8379							1		DBSearch	DBSearch			58.08	10			85-91-6	HMDB34169			89753	13.93	1
	Best	Name	Formula	Score	Mass	Mass (DB)	Mass (MFG)	Diff (ppm)	Diff (abs. ppm)	Diff (mDa)	RT	RT Available (DB)	RT (DB)	RT Diff	ID Source	Score (DB)	Score (MFG)	DBE	Species	m/z	Cpd ID	Notes	Library
	TRUE	Methyl N-methylanthranilate	C9 H11 N O2	58.08	165.077	165.079		13.93	13.93	2.3	3.865	N			DBSearch	58.08			(M+Na)+	188.0659	6604
		Species	Ion Formula	m/z	Height	Score (MFG)	Score (MS)	Score (mass)	Score (iso. abund)	Score (iso. spacing)
		(M+Na)+		188.066	11683.6		58.08	53.89	71.78	50
			m/z	m/z (Calc)	Diff (ppm)	Diff (mDa)	Height	Height (Calc)	Height %	Height % (Calc)	Height Sum %	Height Sum% (Calc)
			188.066	188.068	12.21	2.3	11147	11683.6	100	100	86.5	90.7
			189.069	189.071	12.23	2.3	1740.3	1203.7	15.6	10.3	13.5	9.3
	FALSE	Ethyl 2-aminobenzoate	C9 H11 N O2	58.08	165.077	165.079		13.93	13.93	2.3	3.865	N			DBSearch	58.08			(M+Na)+	188.0659	6975
		Species	Ion Formula	m/z	Height	Score (MFG)	Score (MS)	Score (mass)	Score (iso. abund)	Score (iso. spacing)
		(M+Na)+		188.066	11147		58.08	53.89	71.78	50
			m/z	m/z (Calc)	Diff (ppm)	Diff (mDa)	Height	Height (Calc)	Height %	Height % (Calc)	Height Sum %	Height Sum% (Calc)
			188.066	188.068	12.21	2.3	11147	11683.6	100	100	86.5	90.7
			189.069	189.071	12.23	2.3	1740.3	1203.7	15.6	10.3	13.5	9.3
	FALSE	4-(3-Pyridyl)-butanoic acid	C9 H11 N O2	58.08	165.077	165.079		13.93	13.93	2.3	3.865	N			DBSearch	58.08			(M+Na)+	188.0659	17680
		Species	Ion Formula	m/z	Height	Score (MFG)	Score (MS)	Score (mass)	Score (iso. abund)	Score (iso. spacing)
		(M+Na)+		188.066	11147		58.08	53.89	71.78	50
			m/z	m/z (Calc)	Diff (ppm)	Diff (mDa)	Height	Height (Calc)	Height %	Height % (Calc)	Height Sum %	Height Sum% (Calc)
			188.066	188.068	12.21	2.3	11147	11683.6	100	100	86.5	90.7
			189.069	189.071	12.23	2.3	1740.3	1203.7	15.6	10.3	13.5	9.3
	FALSE	Benzyl glycinate	C9 H11 N O2	58.08	165.077	165.079		13.93	13.93	2.3	3.865	N			DBSearch	58.08			(M+Na)+	188.0659	7147
		Species	Ion Formula	m/z	Height	Score (MFG)	Score (MS)	Score (mass)	Score (iso. abund)	Score (iso. spacing)
		(M+Na)+		188.066	11147		58.08	53.89	71.78	50
			m/z	m/z (Calc)	Diff (ppm)	Diff (mDa)	Height	Height (Calc)	Height %	Height % (Calc)	Height Sum %	Height Sum% (Calc)
			188.066	188.068	12.21	2.3	11147	11683.6	100	100	86.5	90.7
			189.069	189.071	12.23	2.3	1740.3	1203.7	15.6	10.3	13.5	9.3
	FALSE	Benzocaine	C9 H11 N O2	58.08	165.077	165.079		13.93	13.93	2.3	3.865	N			DBSearch	58.08			(M+Na)+	188.0659	16315	The United States Pharmacopeia 29, The National Formulary 24, 2006
		Species	Ion Formula	m/z	Height	Score (MFG)	Score (MS)	Score (mass)	Score (iso. abund)	Score (iso. spacing)
		(M+Na)+		188.066	11147		58.08	53.89	71.78	50
			m/z	m/z (Calc)	Diff (ppm)	Diff (mDa)	Height	Height (Calc)	Height %	Height % (Calc)	Height Sum %	Height Sum% (Calc)
			188.066	188.068	12.21	2.3	11147	11683.6	100	100	86.5	90.7
			189.069	189.071	12.23	2.3	1740.3	1203.7	15.6	10.3	13.5	9.3
	FALSE	4-Hydroxy-1-(3-pyridinyl)-1-butanone	C9 H11 N O2	58.08	165.077	165.079		13.93	13.93	2.3	3.865	N			DBSearch	58.08			(M+Na)+	188.0659	29813
		Species	Ion Formula	m/z	Height	Score (MFG)	Score (MS)	Score (mass)	Score (iso. abund)	Score (iso. spacing)
		(M+Na)+		188.066	11147		58.08	53.89	71.78	50
			m/z	m/z (Calc)	Diff (ppm)	Diff (mDa)	Height	Height (Calc)	Height %	Height % (Calc)	Height Sum %	Height Sum% (Calc)
			188.066	188.068	12.21	2.3	11147	11683.6	100	100	86.5	90.7
			189.069	189.071	12.23	2.3	1740.3	1203.7	15.6	10.3	13.5	9.3
	FALSE	5-(3-Pyridyl)-2-hydroxytetrahydrofuran	C9 H11 N O2	58.08	165.077	165.079		13.93	13.93	2.3	3.865	N			DBSearch	58.08			(M+Na)+	188.0659	29819
		Species	Ion Formula	m/z	Height	Score (MFG)	Score (MS)	Score (mass)	Score (iso. abund)	Score (iso. spacing)
		(M+Na)+		188.066	11147		58.08	53.89	71.78	50
			m/z	m/z (Calc)	Diff (ppm)	Diff (mDa)	Height	Height (Calc)	Height %	Height % (Calc)	Height Sum %	Height Sum% (Calc)
			188.066	188.068	12.21	2.3	11147	11683.6	100	100	86.5	90.7
			189.069	189.071	12.23	2.3	1740.3	1203.7	15.6	10.3	13.5	9.3
	FALSE	Metolcarb	C9 H11 N O2	58.08	165.077	165.079		13.93	13.93	2.3	3.865	N			DBSearch	58.08			(M+Na)+	188.0659	29102
		Species	Ion Formula	m/z	Height	Score (MFG)	Score (MS)	Score (mass)	Score (iso. abund)	Score (iso. spacing)
		(M+Na)+		188.066	11147		58.08	53.89	71.78	50
			m/z	m/z (Calc)	Diff (ppm)	Diff (mDa)	Height	Height (Calc)	Height %	Height % (Calc)	Height Sum %	Height Sum% (Calc)
			188.066	188.068	12.21	2.3	11147	11683.6	100	100	86.5	90.7
			189.069	189.071	12.23	2.3	1740.3	1203.7	15.6	10.3	13.5	9.3
	FALSE	Gentiatibetine	C9 H11 N O2	58.08	165.077	165.079		13.93	13.93	2.3	3.865	N			DBSearch	58.08			(M+Na)+	188.0659	7065
		Species	Ion Formula	m/z	Height	Score (MFG)	Score (MS)	Score (mass)	Score (iso. abund)	Score (iso. spacing)
		(M+Na)+		188.066	11147		58.08	53.89	71.78	50
			m/z	m/z (Calc)	Diff (ppm)	Diff (mDa)	Height	Height (Calc)	Height %	Height % (Calc)	Height Sum %	Height Sum% (Calc)
			188.066	188.068	12.21	2.3	11147	11683.6	100	100	86.5	90.7
			189.069	189.071	12.23	2.3	1740.3	1203.7	15.6	10.3	13.5	9.3
	FALSE	L-Phenylalanine	C9 H11 N O2	58.08	165.077	165.079		13.93	13.93	2.3	3.865	N			DBSearch	58.08			(M+Na)+	188.0659	18374	Postive MS/MS Endogenous Metabolite Geigy vol. 3 p. 92 Deleted CAS: 3617-44-5; 5297-02-9; 10549-09-4; 67675-33-6; 801204-11-5
		Species	Ion Formula	m/z	Height	Score (MFG)	Score (MS)	Score (mass)	Score (iso. abund)	Score (iso. spacing)
		(M+Na)+		188.066	11147		58.08	53.89	71.78	50
			m/z	m/z (Calc)	Diff (ppm)	Diff (mDa)	Height	Height (Calc)	Height %	Height % (Calc)	Height Sum %	Height Sum% (Calc)
			188.066	188.068	12.21	2.3	11147	11683.6	100	100	86.5	90.7
			189.069	189.071	12.23	2.3	1740.3	1203.7	15.6	10.3	13.5	9.3
Cpd 9: Fenapanil; C16 H19 N3	TRUE	9	Fenapanil	C16 H19 N3	58.53	253.162				253.158						138.088	254.169	Positive	1	1	5.387	5.387	5.387			7446							1		DBSearch	DBSearch			58.53	1			61019-78-1		C11207		68914	-16.94	1
	Best	Name	Formula	Score	Mass	Mass (DB)	Mass (MFG)	Diff (ppm)	Diff (abs. ppm)	Diff (mDa)	RT	RT Available (DB)	RT (DB)	RT Diff	ID Source	Score (DB)	Score (MFG)	DBE	Species	m/z	Cpd ID	Notes	Library
	TRUE	Fenapanil	C16 H19 N3	58.53	253.162	253.158		-16.94	16.94	-4.29	5.387	N			DBSearch	58.53			(M+H)+	254.1694	24167
		Species	Ion Formula	m/z	Height	Score (MFG)	Score (MS)	Score (mass)	Score (iso. abund)	Score (iso. spacing)
		(M+H)+		254.169	10196		58.53	20.69	90.67	95.65
			m/z	m/z (Calc)	Diff (ppm)	Diff (mDa)	Height	Height (Calc)	Height %	Height % (Calc)	Height Sum %	Height Sum% (Calc)
			254.169	254.165	-16.46	-4.2	10133.2	10196	100	100	82.6	83.1
			255.173	255.168	-19.57	-5	1729.5	1899.6	17.1	18.6	14.1	15.5
			256.175	256.171	-15.43	-4	400.1	167.2	3.9	1.6	3.3	1.4
Cpd 10: 2,4,6-Triethyl-1,3,5-trioxane; C9 H18 O3	TRUE	10	2,4,6-Triethyl-1,3,5-trioxane	C9 H18 O3	80.67	174.124				174.126						179.101	197.113	Positive	1	1	7.146	7.238	7.331			8669							1		DBSearch	DBSearch			80.67	1			2396-42-1	HMDB34040			89676	11.88	1
	Best	Name	Formula	Score	Mass	Mass (DB)	Mass (MFG)	Diff (ppm)	Diff (abs. ppm)	Diff (mDa)	RT	RT Available (DB)	RT (DB)	RT Diff	ID Source	Score (DB)	Score (MFG)	DBE	Species	m/z	Cpd ID	Notes	Library
	TRUE	2,4,6-Triethyl-1,3,5-trioxane	C9 H18 O3	80.67	174.124	174.126		11.88	11.88	2.07	7.238	N			DBSearch	80.67			(M+Na)+	197.1127	6685
		Species	Ion Formula	m/z	Height	Score (MFG)	Score (MS)	Score (mass)	Score (iso. abund)	Score (iso. spacing)
		(M+Na)+		197.113	12692.4		80.67	61.68	98.44	97.31
			m/z	m/z (Calc)	Diff (ppm)	Diff (mDa)	Height	Height (Calc)	Height %	Height % (Calc)	Height Sum %	Height Sum% (Calc)
			197.113	197.115	10.96	2.2	12580.3	12692.4	100	100	89.2	90
			198.116	198.118	9.32	1.8	1257.4	1276.3	10	10.1	8.9	9
			199.121	199.12	-6.01	-1.2	266.7	135.7	2.1	1.1	1.9	1
Compound 11	TRUE	11														246.24	246.237	Positive	1	1	10.672	10.672	10.672			3996							1																1
Compound 12	TRUE	12														274.269	274.268	Positive	1	1	12.388	12.483	12.578			69165							1																1
Compound 13	TRUE	13														242.242	290.263	Positive	1	1	12.696	12.784	12.872			15013							1																1
Compound 14	TRUE	14														274.267	274.268	Positive	1	1	12.764	12.857	12.95			47941							1																1
Cpd 15: 11-Methoxy-vinorine; C22 H24 N2 O3	TRUE	15	11-Methoxy-vinorine	C22 H24 N2 O3	63.13	364.183				364.179						105.067	387.172	Positive	1	1	13.011	13.107	13.203			6376							1		DBSearch	DBSearch			63.13	10					C12073		69291	-10.94	1
	Best	Name	Formula	Score	Mass	Mass (DB)	Mass (MFG)	Diff (ppm)	Diff (abs. ppm)	Diff (mDa)	RT	RT Available (DB)	RT (DB)	RT Diff	ID Source	Score (DB)	Score (MFG)	DBE	Species	m/z	Cpd ID	Notes	Library
	TRUE	11-Methoxy-vinorine	C22 H24 N2 O3	63.13	364.183	364.179		-10.94	10.94	-3.99	13.107	N			DBSearch	63.13			(M+Na)+	387.1716	24862
		Species	Ion Formula	m/z	Height	Score (MFG)	Score (MS)	Score (mass)	Score (iso. abund)	Score (iso. spacing)
		(M+Na)+		387.172	12192.1		63.13	37.78	91.6	79.67
			m/z	m/z (Calc)	Diff (ppm)	Diff (mDa)	Height	Height (Calc)	Height %	Height % (Calc)	Height Sum %	Height Sum% (Calc)
			387.172	387.168	-9.52	-3.7	12192.1	12090.1	100	100	78.5	77.8
			388.177	388.171	-15.23	-5.9	2719.6	3012.3	22.3	24.9	17.5	19.4
			389.175	389.174	-3.69	-1.4	624.8	434.1	5.1	3.6	4	2.8
	FALSE	3b,8b-Dihydroxy-6b-angeloyloxy-7(11)-eremophilen-12,8-olide	C20 H28 O6	52.86	364.183	364.189		16.31	16.31	5.94	13.107	N			DBSearch	52.86			(M+Na)+	387.1716	1126
		Species	Ion Formula	m/z	Height	Score (MFG)	Score (MS)	Score (mass)	Score (iso. abund)	Score (iso. spacing)
		(M+Na)+		387.172	12192.1		52.86	11.49	97.31	82.25
			m/z	m/z (Calc)	Diff (ppm)	Diff (mDa)	Height	Height (Calc)	Height %	Height % (Calc)	Height Sum %	Height Sum% (Calc)
			387.172	387.178	16.04	6.2	12192.1	12354.3	100	100	78.5	79.5
			388.177	388.181	10.78	4.2	2719.6	2740.4	22.3	22.2	17.5	17.6
			389.175	389.184	21.47	8.4	624.8	441.8	5.1	3.6	4	2.8
	FALSE	Gibberellin A123	C20 H28 O6	52.86	364.183	364.189		16.31	16.31	5.94	13.107	N			DBSearch	52.86			(M+Na)+	387.1716	4411
		Species	Ion Formula	m/z	Height	Score (MFG)	Score (MS)	Score (mass)	Score (iso. abund)	Score (iso. spacing)
		(M+Na)+		387.172	12192.1		52.86	11.49	97.31	82.25
			m/z	m/z (Calc)	Diff (ppm)	Diff (mDa)	Height	Height (Calc)	Height %	Height % (Calc)	Height Sum %	Height Sum% (Calc)
			387.172	387.178	16.04	6.2	12192.1	12354.3	100	100	78.5	79.5
			388.177	388.181	10.78	4.2	2719.6	2740.4	22.3	22.2	17.5	17.6
			389.175	389.184	21.47	8.4	624.8	441.8	5.1	3.6	4	2.8
	FALSE	Gibberellin A74	C20 H28 O6	52.86	364.183	364.189		16.31	16.31	5.94	13.107	N			DBSearch	52.86			(M+Na)+	387.1716	2936
		Species	Ion Formula	m/z	Height	Score (MFG)	Score (MS)	Score (mass)	Score (iso. abund)	Score (iso. spacing)
		(M+Na)+		387.172	12192.1		52.86	11.49	97.31	82.25
			m/z	m/z (Calc)	Diff (ppm)	Diff (mDa)	Height	Height (Calc)	Height %	Height % (Calc)	Height Sum %	Height Sum% (Calc)
			387.172	387.178	16.04	6.2	12192.1	12354.3	100	100	78.5	79.5
			388.177	388.181	10.78	4.2	2719.6	2740.4	22.3	22.2	17.5	17.6
			389.175	389.184	21.47	8.4	624.8	441.8	5.1	3.6	4	2.8
	FALSE	3b,8a-Dihydroxy-6b-angeloyloxy-7(11)-eremophilen-12,8-olide	C20 H28 O6	52.86	364.183	364.189		16.31	16.31	5.94	13.107	N			DBSearch	52.86			(M+Na)+	387.1716	1127
		Species	Ion Formula	m/z	Height	Score (MFG)	Score (MS)	Score (mass)	Score (iso. abund)	Score (iso. spacing)
		(M+Na)+		387.172	12192.1		52.86	11.49	97.31	82.25
			m/z	m/z (Calc)	Diff (ppm)	Diff (mDa)	Height	Height (Calc)	Height %	Height % (Calc)	Height Sum %	Height Sum% (Calc)
			387.172	387.178	16.04	6.2	12192.1	12354.3	100	100	78.5	79.5
			388.177	388.181	10.78	4.2	2719.6	2740.4	22.3	22.2	17.5	17.6
			389.175	389.184	21.47	8.4	624.8	441.8	5.1	3.6	4	2.8
	FALSE	Eriolangin	C20 H28 O6	52.86	364.183	364.189		16.31	16.31	5.94	13.107	N			DBSearch	52.86			(M+Na)+	387.1716	22547
		Species	Ion Formula	m/z	Height	Score (MFG)	Score (MS)	Score (mass)	Score (iso. abund)	Score (iso. spacing)
		(M+Na)+		387.172	12192.1		52.86	11.49	97.31	82.25
			m/z	m/z (Calc)	Diff (ppm)	Diff (mDa)	Height	Height (Calc)	Height %	Height % (Calc)	Height Sum %	Height Sum% (Calc)
			387.172	387.178	16.04	6.2	12192.1	12354.3	100	100	78.5	79.5
			388.177	388.181	10.78	4.2	2719.6	2740.4	22.3	22.2	17.5	17.6
			389.175	389.184	21.47	8.4	624.8	441.8	5.1	3.6	4	2.8
	FALSE	3b,9b-Dihydroxy-6b-angeloyloxy-7(11)-eremophilen-12,8b-olide	C20 H28 O6	52.86	364.183	364.189		16.31	16.31	5.94	13.107	N			DBSearch	52.86			(M+Na)+	387.1716	702
		Species	Ion Formula	m/z	Height	Score (MFG)	Score (MS)	Score (mass)	Score (iso. abund)	Score (iso. spacing)
		(M+Na)+		387.172	12192.1		52.86	11.49	97.31	82.25
			m/z	m/z (Calc)	Diff (ppm)	Diff (mDa)	Height	Height (Calc)	Height %	Height % (Calc)	Height Sum %	Height Sum% (Calc)
			387.172	387.178	16.04	6.2	12192.1	12354.3	100	100	78.5	79.5
			388.177	388.181	10.78	4.2	2719.6	2740.4	22.3	22.2	17.5	17.6
			389.175	389.184	21.47	8.4	624.8	441.8	5.1	3.6	4	2.8
	FALSE	3b-Hydroxy-6b-(2,3-epoxy-2-methylbutanoyloxy)-7(11)-eremophilen-12,8b-olide	C20 H28 O6	52.86	364.183	364.189		16.31	16.31	5.94	13.107	N			DBSearch	52.86			(M+Na)+	387.1716	654
		Species	Ion Formula	m/z	Height	Score (MFG)	Score (MS)	Score (mass)	Score (iso. abund)	Score (iso. spacing)
		(M+Na)+		387.172	12192.1		52.86	11.49	97.31	82.25
			m/z	m/z (Calc)	Diff (ppm)	Diff (mDa)	Height	Height (Calc)	Height %	Height % (Calc)	Height Sum %	Height Sum% (Calc)
			387.172	387.178	16.04	6.2	12192.1	12354.3	100	100	78.5	79.5
			388.177	388.181	10.78	4.2	2719.6	2740.4	22.3	22.2	17.5	17.6
			389.175	389.184	21.47	8.4	624.8	441.8	5.1	3.6	4	2.8
	FALSE	Gibberellin A100	C20 H28 O6	52.86	364.183	364.189		16.31	16.31	5.94	13.107	N			DBSearch	52.86			(M+Na)+	387.1716	593
		Species	Ion Formula	m/z	Height	Score (MFG)	Score (MS)	Score (mass)	Score (iso. abund)	Score (iso. spacing)
		(M+Na)+		387.172	12192.1		52.86	11.49	97.31	82.25
			m/z	m/z (Calc)	Diff (ppm)	Diff (mDa)	Height	Height (Calc)	Height %	Height % (Calc)	Height Sum %	Height Sum% (Calc)
			387.172	387.178	16.04	6.2	12192.1	12354.3	100	100	78.5	79.5
			388.177	388.181	10.78	4.2	2719.6	2740.4	22.3	22.2	17.5	17.6
			389.175	389.184	21.47	8.4	624.8	441.8	5.1	3.6	4	2.8
	FALSE	Gibberellin A97	C20 H28 O6	52.86	364.183	364.189		16.31	16.31	5.94	13.107	N			DBSearch	52.86			(M+Na)+	387.1716	465
		Species	Ion Formula	m/z	Height	Score (MFG)	Score (MS)	Score (mass)	Score (iso. abund)	Score (iso. spacing)
		(M+Na)+		387.172	12192.1		52.86	11.49	97.31	82.25
			m/z	m/z (Calc)	Diff (ppm)	Diff (mDa)	Height	Height (Calc)	Height %	Height % (Calc)	Height Sum %	Height Sum% (Calc)
			387.172	387.178	16.04	6.2	12192.1	12354.3	100	100	78.5	79.5
			388.177	388.181	10.78	4.2	2719.6	2740.4	22.3	22.2	17.5	17.6
			389.175	389.184	21.47	8.4	624.8	441.8	5.1	3.6	4	2.8
Compound 16	TRUE	16														274.267	274.268	Positive	1	1	13.132	13.132	13.132			7049							1																1
Compound 17	TRUE	17														242.242	290.263	Positive	1	1	13.088	13.189	13.29			12050							1																1
Compound 18	TRUE	18														100.073	272.253	Positive	1	1	13.335	13.421	13.507			10743							1																1
Cpd 19: 11-Methoxy-vinorine; C22 H24 N2 O3	TRUE	19	11-Methoxy-vinorine	C22 H24 N2 O3	51.28	364.183				364.179						105.067	387.172	Positive	1	1	13.423	13.423	13.423			4092							1		DBSearch	DBSearch			51.28	10					C12073		69291	-11.78	1
	Best	Name	Formula	Score	Mass	Mass (DB)	Mass (MFG)	Diff (ppm)	Diff (abs. ppm)	Diff (mDa)	RT	RT Available (DB)	RT (DB)	RT Diff	ID Source	Score (DB)	Score (MFG)	DBE	Species	m/z	Cpd ID	Notes	Library
	TRUE	11-Methoxy-vinorine	C22 H24 N2 O3	51.28	364.183	364.179		-11.78	11.78	-4.29	13.423	N			DBSearch	51.28			(M+Na)+	387.1719	24862
		Species	Ion Formula	m/z	Height	Score (MFG)	Score (MS)	Score (mass)	Score (iso. abund)	Score (iso. spacing)
		(M+Na)+		387.172	11120		51.28	32.36	58.27	80.73
			m/z	m/z (Calc)	Diff (ppm)	Diff (mDa)	Height	Height (Calc)	Height %	Height % (Calc)	Height Sum %	Height Sum% (Calc)
			387.172	387.168	-10.31	-4	11120	10298.1	100	100	84	77.8
			388.178	388.171	-16.33	-6.3	1834.8	2565.8	16.5	24.9	13.9	19.4
			389.177	389.174	-7.06	-2.7	278.9	369.7	2.5	3.6	2.1	2.8
	FALSE	19-Chloro-3beta-hydroxyandrost-5-en-17-one acetate	C21 H29 Cl O3	49.88	364.183	364.18		-7.15	7.15	-2.61	13.423	N			DBSearch	49.88			(M+Na)+	387.1719	26436
		Species	Ion Formula	m/z	Height	Score (MFG)	Score (MS)	Score (mass)	Score (iso. abund)	Score (iso. spacing)
		(M+Na)+		387.172	11120		49.88	65.96	0.12	77.41
			m/z	m/z (Calc)	Diff (ppm)	Diff (mDa)	Height	Height (Calc)	Height %	Height % (Calc)	Height Sum %	Height Sum% (Calc)
			387.172	387.17	-5.58	-2.2	11120	8358.2	100	100	84	63.2
			388.178	388.173	-11.12	-4.3	1834.8	1935.8	16.5	23.2	13.9	14.6
			389.177	389.168	-23.3	-9.1	278.9	2939.7	2.5	35.2	2.1	22.2
	FALSE	3beta-(Acetyloxy)-5beta-methyl-6beta-chloroestr-9-en-17-one	C21 H29 Cl O3	49.88	364.183	364.18		-7.15	7.15	-2.61	13.423	N			DBSearch	49.88			(M+Na)+	387.1719	26372
		Species	Ion Formula	m/z	Height	Score (MFG)	Score (MS)	Score (mass)	Score (iso. abund)	Score (iso. spacing)
		(M+Na)+		387.172	11120		49.88	65.96	0.12	77.41
			m/z	m/z (Calc)	Diff (ppm)	Diff (mDa)	Height	Height (Calc)	Height %	Height % (Calc)	Height Sum %	Height Sum% (Calc)
			387.172	387.17	-5.58	-2.2	11120	8358.2	100	100	84	63.2
			388.178	388.173	-11.12	-4.3	1834.8	1935.8	16.5	23.2	13.9	14.6
			389.177	389.168	-23.3	-9.1	278.9	2939.7	2.5	35.2	2.1	22.2
	FALSE	Clostebol acetate	C21 H29 Cl O3	49.88	364.183	364.18		-7.15	7.15	-2.61	13.423	N			DBSearch	49.88			(M+Na)+	387.1719	28787
		Species	Ion Formula	m/z	Height	Score (MFG)	Score (MS)	Score (mass)	Score (iso. abund)	Score (iso. spacing)
		(M+Na)+		387.172	11120		49.88	65.96	0.12	77.41
			m/z	m/z (Calc)	Diff (ppm)	Diff (mDa)	Height	Height (Calc)	Height %	Height % (Calc)	Height Sum %	Height Sum% (Calc)
			387.172	387.17	-5.58	-2.2	11120	8358.2	100	100	84	63.2
			388.178	388.173	-11.12	-4.3	1834.8	1935.8	16.5	23.2	13.9	14.6
			389.177	389.168	-23.3	-9.1	278.9	2939.7	2.5	35.2	2.1	22.2
	FALSE	3b,9b-Dihydroxy-6b-angeloyloxy-7(11)-eremophilen-12,8b-olide	C20 H28 O6	48.73	364.183	364.189		15.46	15.46	5.63	13.423	N			DBSearch	48.73			(M+Na)+	387.1719	702
		Species	Ion Formula	m/z	Height	Score (MFG)	Score (MS)	Score (mass)	Score (iso. abund)	Score (iso. spacing)
		(M+Na)+		387.172	11120		48.73	14.33	77.43	83.09
			m/z	m/z (Calc)	Diff (ppm)	Diff (mDa)	Height	Height (Calc)	Height %	Height % (Calc)	Height Sum %	Height Sum% (Calc)
			387.172	387.178	15.25	5.9	11120	10523.2	100	100	84	79.5
			388.178	388.181	9.68	3.8	1834.8	2334.3	16.5	22.2	13.9	17.6
			389.177	389.184	18.1	7	278.9	376.3	2.5	3.6	2.1	2.8
	FALSE	3b-Hydroxy-6b-(2,3-epoxy-2-methylbutanoyloxy)-7(11)-eremophilen-12,8b-olide	C20 H28 O6	48.73	364.183	364.189		15.46	15.46	5.63	13.423	N			DBSearch	48.73			(M+Na)+	387.1719	654
		Species	Ion Formula	m/z	Height	Score (MFG)	Score (MS)	Score (mass)	Score (iso. abund)	Score (iso. spacing)
		(M+Na)+		387.172	11120		48.73	14.33	77.43	83.09
			m/z	m/z (Calc)	Diff (ppm)	Diff (mDa)	Height	Height (Calc)	Height %	Height % (Calc)	Height Sum %	Height Sum% (Calc)
			387.172	387.178	15.25	5.9	11120	10523.2	100	100	84	79.5
			388.178	388.181	9.68	3.8	1834.8	2334.3	16.5	22.2	13.9	17.6
			389.177	389.184	18.1	7	278.9	376.3	2.5	3.6	2.1	2.8
	FALSE	Gibberellin A97	C20 H28 O6	48.73	364.183	364.189		15.46	15.46	5.63	13.423	N			DBSearch	48.73			(M+Na)+	387.1719	465
		Species	Ion Formula	m/z	Height	Score (MFG)	Score (MS)	Score (mass)	Score (iso. abund)	Score (iso. spacing)
		(M+Na)+		387.172	11120		48.73	14.33	77.43	83.09
			m/z	m/z (Calc)	Diff (ppm)	Diff (mDa)	Height	Height (Calc)	Height %	Height % (Calc)	Height Sum %	Height Sum% (Calc)
			387.172	387.178	15.25	5.9	11120	10523.2	100	100	84	79.5
			388.178	388.181	9.68	3.8	1834.8	2334.3	16.5	22.2	13.9	17.6
			389.177	389.184	18.1	7	278.9	376.3	2.5	3.6	2.1	2.8
	FALSE	Gibberellin A100	C20 H28 O6	48.73	364.183	364.189		15.46	15.46	5.63	13.423	N			DBSearch	48.73			(M+Na)+	387.1719	593
		Species	Ion Formula	m/z	Height	Score (MFG)	Score (MS)	Score (mass)	Score (iso. abund)	Score (iso. spacing)
		(M+Na)+		387.172	11120		48.73	14.33	77.43	83.09
			m/z	m/z (Calc)	Diff (ppm)	Diff (mDa)	Height	Height (Calc)	Height %	Height % (Calc)	Height Sum %	Height Sum% (Calc)
			387.172	387.178	15.25	5.9	11120	10523.2	100	100	84	79.5
			388.178	388.181	9.68	3.8	1834.8	2334.3	16.5	22.2	13.9	17.6
			389.177	389.184	18.1	7	278.9	376.3	2.5	3.6	2.1	2.8
	FALSE	3b,8b-Dihydroxy-6b-angeloyloxy-7(11)-eremophilen-12,8-olide	C20 H28 O6	48.73	364.183	364.189		15.46	15.46	5.63	13.423	N			DBSearch	48.73			(M+Na)+	387.1719	1126
		Species	Ion Formula	m/z	Height	Score (MFG)	Score (MS)	Score (mass)	Score (iso. abund)	Score (iso. spacing)
		(M+Na)+		387.172	11120		48.73	14.33	77.43	83.09
			m/z	m/z (Calc)	Diff (ppm)	Diff (mDa)	Height	Height (Calc)	Height %	Height % (Calc)	Height Sum %	Height Sum% (Calc)
			387.172	387.178	15.25	5.9	11120	10523.2	100	100	84	79.5
			388.178	388.181	9.68	3.8	1834.8	2334.3	16.5	22.2	13.9	17.6
			389.177	389.184	18.1	7	278.9	376.3	2.5	3.6	2.1	2.8
	FALSE	3b,8a-Dihydroxy-6b-angeloyloxy-7(11)-eremophilen-12,8-olide	C20 H28 O6	48.73	364.183	364.189		15.46	15.46	5.63	13.423	N			DBSearch	48.73			(M+Na)+	387.1719	1127
		Species	Ion Formula	m/z	Height	Score (MFG)	Score (MS)	Score (mass)	Score (iso. abund)	Score (iso. spacing)
		(M+Na)+		387.172	11120		48.73	14.33	77.43	83.09
			m/z	m/z (Calc)	Diff (ppm)	Diff (mDa)	Height	Height (Calc)	Height %	Height % (Calc)	Height Sum %	Height Sum% (Calc)
			387.172	387.178	15.25	5.9	11120	10523.2	100	100	84	79.5
			388.178	388.181	9.68	3.8	1834.8	2334.3	16.5	22.2	13.9	17.6
			389.177	389.184	18.1	7	278.9	376.3	2.5	3.6	2.1	2.8
Compound 20	TRUE	20														302.299	302.299	Positive	1	1	14.15	14.253	14.356			8090							1																1
Cpd 21: Naltrindole; C26 H26 N2 O3	TRUE	21	Naltrindole	C26 H26 N2 O3	88.51	414.196				414.194						119.083	415.203	Positive	1	1	14.28	14.36	14.439			10797							1		DBSearch	DBSearch			88.51	10			111555-53-4		C18128		72052	-4.71	1
	Best	Name	Formula	Score	Mass	Mass (DB)	Mass (MFG)	Diff (ppm)	Diff (abs. ppm)	Diff (mDa)	RT	RT Available (DB)	RT (DB)	RT Diff	ID Source	Score (DB)	Score (MFG)	DBE	Species	m/z	Cpd ID	Notes	Library
	TRUE	Naltrindole	C26 H26 N2 O3	88.51	414.196	414.194		-4.71	4.71	-1.95	14.36	N			DBSearch	88.51			(M+H)+	415.2034	28613
		Species	Ion Formula	m/z	Height	Score (MFG)	Score (MS)	Score (mass)	Score (iso. abund)	Score (iso. spacing)
		(M+H)+		415.203	18117		88.51	81.58	92.44	97.64
			m/z	m/z (Calc)	Diff (ppm)	Diff (mDa)	Height	Height (Calc)	Height %	Height % (Calc)	Height Sum %	Height Sum% (Calc)
			415.203	415.202	-4.29	-1.8	18117	17414.2	100	100	77.6	74.6
			416.207	416.205	-5.61	-2.3	4697.9	5098.3	25.9	29.3	20.1	21.8
			417.212	417.208	-10.4	-4.3	524.5	826.9	2.9	4.7	2.2	3.5
	FALSE	Ivacaftor	C24 H28 N2 O3	67.42	392.214	392.21		-11.11	11.11	-4.36	14.36	N			DBSearch	67.42			(M+Na)+	415.2034	10800
		Species	Ion Formula	m/z	Height	Score (MFG)	Score (MS)	Score (mass)	Score (iso. abund)	Score (iso. spacing)
		(M+Na)+		415.203	18117		67.42	34.02	97.98	97.55
			m/z	m/z (Calc)	Diff (ppm)	Diff (mDa)	Height	Height (Calc)	Height %	Height % (Calc)	Height Sum %	Height Sum% (Calc)
			415.203	415.199	-10.08	-4.2	18117	17778.6	100	100	77.6	76.2
			416.207	416.202	-11.41	-4.7	4697.9	4822.4	25.9	27.1	20.1	20.7
			417.212	417.205	-16.3	-6.8	524.5	738.4	2.9	4.2	2.2	3.2
	FALSE	Indacaterol	C24 H28 N2 O3	67.42	392.214	392.21		-11.11	11.11	-4.36	14.36	N			DBSearch	67.42			(M+Na)+	415.2034	10853
		Species	Ion Formula	m/z	Height	Score (MFG)	Score (MS)	Score (mass)	Score (iso. abund)	Score (iso. spacing)
		(M+Na)+		415.203	18117		67.42	34.02	97.98	97.55
			m/z	m/z (Calc)	Diff (ppm)	Diff (mDa)	Height	Height (Calc)	Height %	Height % (Calc)	Height Sum %	Height Sum% (Calc)
			415.203	415.199	-10.08	-4.2	18117	17778.6	100	100	77.6	76.2
			416.207	416.202	-11.41	-4.7	4697.9	4822.4	25.9	27.1	20.1	20.7
			417.212	417.205	-16.3	-6.8	524.5	738.4	2.9	4.2	2.2	3.2
	FALSE	Isodomedin	C22 H32 O6	58.87	392.214	392.22		14.21	14.21	5.57	14.36	N			DBSearch	58.87			(M+Na)+	415.2034	22277
		Species	Ion Formula	m/z	Height	Score (MFG)	Score (MS)	Score (mass)	Score (iso. abund)	Score (iso. spacing)
		(M+Na)+		415.203	18117		58.87	17.13	95.66	98.23
			m/z	m/z (Calc)	Diff (ppm)	Diff (mDa)	Height	Height (Calc)	Height %	Height % (Calc)	Height Sum %	Height Sum% (Calc)
			415.203	415.209	13.75	5.7	18117	18167.2	100	100	77.6	77.8
			416.207	416.212	12.81	5.3	4697.9	4431.2	25.9	24.4	20.1	19
			417.212	417.215	7.25	3	524.5	741	2.9	4.1	2.2	3.2
	FALSE	Nigakilactone B	C22 H32 O6	58.87	392.214	392.22		14.21	14.21	5.57	14.36	N			DBSearch	58.87			(M+Na)+	415.2034	27874
		Species	Ion Formula	m/z	Height	Score (MFG)	Score (MS)	Score (mass)	Score (iso. abund)	Score (iso. spacing)
		(M+Na)+		415.203	18117		58.87	17.13	95.66	98.23
			m/z	m/z (Calc)	Diff (ppm)	Diff (mDa)	Height	Height (Calc)	Height %	Height % (Calc)	Height Sum %	Height Sum% (Calc)
			415.203	415.209	13.75	5.7	18117	18167.2	100	100	77.6	77.8
			416.207	416.212	12.81	5.3	4697.9	4431.2	25.9	24.4	20.1	19
			417.212	417.215	7.25	3	524.5	741	2.9	4.1	2.2	3.2
	FALSE	Dihydrofukinolide	C22 H32 O6	58.87	392.214	392.22		14.21	14.21	5.57	14.36	N			DBSearch	58.87			(M+Na)+	415.2034	6230
		Species	Ion Formula	m/z	Height	Score (MFG)	Score (MS)	Score (mass)	Score (iso. abund)	Score (iso. spacing)
		(M+Na)+		415.203	18117		58.87	17.13	95.66	98.23
			m/z	m/z (Calc)	Diff (ppm)	Diff (mDa)	Height	Height (Calc)	Height %	Height % (Calc)	Height Sum %	Height Sum% (Calc)
			415.203	415.209	13.75	5.7	18117	18167.2	100	100	77.6	77.8
			416.207	416.212	12.81	5.3	4697.9	4431.2	25.9	24.4	20.1	19
			417.212	417.215	7.25	3	524.5	741	2.9	4.1	2.2	3.2
	FALSE	Clausarinol	C24 H30 O6	52.65	414.196	414.204		19.27	19.27	7.98	14.36	N			DBSearch	52.65			(M+H)+	415.2034	541
		Species	Ion Formula	m/z	Height	Score (MFG)	Score (MS)	Score (mass)	Score (iso. abund)	Score (iso. spacing)
		(M+H)+		415.203	18117		52.65	3.29	96.88	98.28
			m/z	m/z (Calc)	Diff (ppm)	Diff (mDa)	Height	Height (Calc)	Height %	Height % (Calc)	Height Sum %	Height Sum% (Calc)
			415.203	415.212	19.55	8.1	18117	17794.9	100	100	77.6	76.2
			416.207	416.215	18.58	7.7	4697.9	4723.3	25.9	26.5	20.1	20.2
			417.212	417.218	13.21	5.5	524.5	821.3	2.9	4.6	2.2	3.5
	FALSE	Magnoshinin	C24 H30 O6	52.65	414.196	414.204		19.27	19.27	7.98	14.36	N			DBSearch	52.65			(M+H)+	415.2034	23679
		Species	Ion Formula	m/z	Height	Score (MFG)	Score (MS)	Score (mass)	Score (iso. abund)	Score (iso. spacing)
		(M+H)+		415.203	18117		52.65	3.29	96.88	98.28
			m/z	m/z (Calc)	Diff (ppm)	Diff (mDa)	Height	Height (Calc)	Height %	Height % (Calc)	Height Sum %	Height Sum% (Calc)
			415.203	415.212	19.55	8.1	18117	17794.9	100	100	77.6	76.2
			416.207	416.215	18.58	7.7	4697.9	4723.3	25.9	26.5	20.1	20.2
			417.212	417.218	13.21	5.5	524.5	821.3	2.9	4.6	2.2	3.5
	FALSE	Armillarin	C24 H30 O6	52.65	414.196	414.204		19.27	19.27	7.98	14.36	N			DBSearch	52.65			(M+H)+	415.2034	2383
		Species	Ion Formula	m/z	Height	Score (MFG)	Score (MS)	Score (mass)	Score (iso. abund)	Score (iso. spacing)
		(M+H)+		415.203	18117		52.65	3.29	96.88	98.28
			m/z	m/z (Calc)	Diff (ppm)	Diff (mDa)	Height	Height (Calc)	Height %	Height % (Calc)	Height Sum %	Height Sum% (Calc)
			415.203	415.212	19.55	8.1	18117	17794.9	100	100	77.6	76.2
			416.207	416.215	18.58	7.7	4697.9	4723.3	25.9	26.5	20.1	20.2
			417.212	417.218	13.21	5.5	524.5	821.3	2.9	4.6	2.2	3.5
	FALSE	4-O-Methylmelleolide	C24 H30 O6	52.65	414.196	414.204		19.27	19.27	7.98	14.36	N			DBSearch	52.65			(M+H)+	415.2034	4327
		Species	Ion Formula	m/z	Height	Score (MFG)	Score (MS)	Score (mass)	Score (iso. abund)	Score (iso. spacing)
		(M+H)+		415.203	18117		52.65	3.29	96.88	98.28
			m/z	m/z (Calc)	Diff (ppm)	Diff (mDa)	Height	Height (Calc)	Height %	Height % (Calc)	Height Sum %	Height Sum% (Calc)
			415.203	415.212	19.55	8.1	18117	17794.9	100	100	77.6	76.2
			416.207	416.215	18.58	7.7	4697.9	4723.3	25.9	26.5	20.1	20.2
			417.212	417.218	13.21	5.5	524.5	821.3	2.9	4.6	2.2	3.5
Cpd 22: Naltrindole; C26 H26 N2 O3	TRUE	22	Naltrindole	C26 H26 N2 O3	73.98	414.196				414.194						119.082	415.204	Positive	1	1	14.672	14.672	14.672			6220							1		DBSearch	DBSearch			73.98	10			111555-53-4		C18128		72052	-4.71	1
	Best	Name	Formula	Score	Mass	Mass (DB)	Mass (MFG)	Diff (ppm)	Diff (abs. ppm)	Diff (mDa)	RT	RT Available (DB)	RT (DB)	RT Diff	ID Source	Score (DB)	Score (MFG)	DBE	Species	m/z	Cpd ID	Notes	Library
	TRUE	Naltrindole	C26 H26 N2 O3	73.98	414.196	414.194		-4.71	4.71	-1.95	14.672	N			DBSearch	73.98			(M+H)+	415.2035	28613
		Species	Ion Formula	m/z	Height	Score (MFG)	Score (MS)	Score (mass)	Score (iso. abund)	Score (iso. spacing)
		(M+H)+		415.204	10115.6		73.98	81.54	41.54	97.8
			m/z	m/z (Calc)	Diff (ppm)	Diff (mDa)	Height	Height (Calc)	Height %	Height % (Calc)	Height Sum %	Height Sum% (Calc)
			415.204	415.202	-4.58	-1.9	10115.6	9564.8	100	100	78.9	74.6
			416.207	416.205	-6.05	-2.5	1942.6	2800.2	19.2	29.3	15.2	21.8
			417.209	417.208	-2.79	-1.2	761	454.2	7.5	4.7	5.9	3.5
	FALSE	Ivacaftor	C24 H28 N2 O3	54.17	392.214	392.21		-11.12	11.12	-4.36	14.672	N			DBSearch	54.17			(M+Na)+	415.2035	10800
		Species	Ion Formula	m/z	Height	Score (MFG)	Score (MS)	Score (mass)	Score (iso. abund)	Score (iso. spacing)
		(M+Na)+		415.204	10115.6		54.17	33.95	51.48	97.84
			m/z	m/z (Calc)	Diff (ppm)	Diff (mDa)	Height	Height (Calc)	Height %	Height % (Calc)	Height Sum %	Height Sum% (Calc)
			415.204	415.199	-10.38	-4.3	10115.6	9765	100	100	78.9	76.2
			416.207	416.202	-11.85	-4.9	1942.6	2648.7	19.2	27.1	15.2	20.7
			417.209	417.205	-8.69	-3.6	761	405.6	7.5	4.2	5.9	3.2
	FALSE	Indacaterol	C24 H28 N2 O3	54.17	392.214	392.21		-11.12	11.12	-4.36	14.672	N			DBSearch	54.17			(M+Na)+	415.2035	10853
		Species	Ion Formula	m/z	Height	Score (MFG)	Score (MS)	Score (mass)	Score (iso. abund)	Score (iso. spacing)
		(M+Na)+		415.204	10115.6		54.17	33.95	51.48	97.84
			m/z	m/z (Calc)	Diff (ppm)	Diff (mDa)	Height	Height (Calc)	Height %	Height % (Calc)	Height Sum %	Height Sum% (Calc)
			415.204	415.199	-10.38	-4.3	10115.6	9765	100	100	78.9	76.2
			416.207	416.202	-11.85	-4.9	1942.6	2648.7	19.2	27.1	15.2	20.7
			417.209	417.205	-8.69	-3.6	761	405.6	7.5	4.2	5.9	3.2
	FALSE	Isodomedin	C22 H32 O6	51.11	392.214	392.22		14.17	14.17	5.56	14.672	N			DBSearch	51.11			(M+Na)+	415.2035	22277
		Species	Ion Formula	m/z	Height	Score (MFG)	Score (MS)	Score (mass)	Score (iso. abund)	Score (iso. spacing)
		(M+Na)+		415.204	10115.6		51.11	17.3	67.73	98.77
			m/z	m/z (Calc)	Diff (ppm)	Diff (mDa)	Height	Height (Calc)	Height %	Height % (Calc)	Height Sum %	Height Sum% (Calc)
			415.204	415.209	13.46	5.6	10115.6	9978.4	100	100	78.9	77.8
			416.207	416.212	12.37	5.1	1942.6	2433.9	19.2	24.4	15.2	19
			417.209	417.215	14.85	6.2	761	407	7.5	4.1	5.9	3.2
	FALSE	Nigakilactone B	C22 H32 O6	51.11	392.214	392.22		14.17	14.17	5.56	14.672	N			DBSearch	51.11			(M+Na)+	415.2035	27874
		Species	Ion Formula	m/z	Height	Score (MFG)	Score (MS)	Score (mass)	Score (iso. abund)	Score (iso. spacing)
		(M+Na)+		415.204	10115.6		51.11	17.3	67.73	98.77
			m/z	m/z (Calc)	Diff (ppm)	Diff (mDa)	Height	Height (Calc)	Height %	Height % (Calc)	Height Sum %	Height Sum% (Calc)
			415.204	415.209	13.46	5.6	10115.6	9978.4	100	100	78.9	77.8
			416.207	416.212	12.37	5.1	1942.6	2433.9	19.2	24.4	15.2	19
			417.209	417.215	14.85	6.2	761	407	7.5	4.1	5.9	3.2
	FALSE	Dihydrofukinolide	C22 H32 O6	51.11	392.214	392.22		14.17	14.17	5.56	14.672	N			DBSearch	51.11			(M+Na)+	415.2035	6230
		Species	Ion Formula	m/z	Height	Score (MFG)	Score (MS)	Score (mass)	Score (iso. abund)	Score (iso. spacing)
		(M+Na)+		415.204	10115.6		51.11	17.3	67.73	98.77
			m/z	m/z (Calc)	Diff (ppm)	Diff (mDa)	Height	Height (Calc)	Height %	Height % (Calc)	Height Sum %	Height Sum% (Calc)
			415.204	415.209	13.46	5.6	10115.6	9978.4	100	100	78.9	77.8
			416.207	416.212	12.37	5.1	1942.6	2433.9	19.2	24.4	15.2	19
			417.209	417.215	14.85	6.2	761	407	7.5	4.1	5.9	3.2
	FALSE	Clausarinol	C24 H30 O6	41.55	414.196	414.204		19.24	19.24	7.97	14.672	N			DBSearch	41.55			(M+H)+	415.2035	541
		Species	Ion Formula	m/z	Height	Score (MFG)	Score (MS)	Score (mass)	Score (iso. abund)	Score (iso. spacing)
		(M+H)+		415.204	10115.6		41.55	3.33	57.69	98.63
			m/z	m/z (Calc)	Diff (ppm)	Diff (mDa)	Height	Height (Calc)	Height %	Height % (Calc)	Height Sum %	Height Sum% (Calc)
			415.204	415.212	19.25	8	10115.6	9773.9	100	100	78.9	76.2
			416.207	416.215	18.14	7.5	1942.6	2594.3	19.2	26.5	15.2	20.2
			417.209	417.218	20.81	8.7	761	451.1	7.5	4.6	5.9	3.5
	FALSE	Magnoshinin	C24 H30 O6	41.55	414.196	414.204		19.24	19.24	7.97	14.672	N			DBSearch	41.55			(M+H)+	415.2035	23679
		Species	Ion Formula	m/z	Height	Score (MFG)	Score (MS)	Score (mass)	Score (iso. abund)	Score (iso. spacing)
		(M+H)+		415.204	10115.6		41.55	3.33	57.69	98.63
			m/z	m/z (Calc)	Diff (ppm)	Diff (mDa)	Height	Height (Calc)	Height %	Height % (Calc)	Height Sum %	Height Sum% (Calc)
			415.204	415.212	19.25	8	10115.6	9773.9	100	100	78.9	76.2
			416.207	416.215	18.14	7.5	1942.6	2594.3	19.2	26.5	15.2	20.2
			417.209	417.218	20.81	8.7	761	451.1	7.5	4.6	5.9	3.5
	FALSE	Armillarin	C24 H30 O6	41.55	414.196	414.204		19.24	19.24	7.97	14.672	N			DBSearch	41.55			(M+H)+	415.2035	2383
		Species	Ion Formula	m/z	Height	Score (MFG)	Score (MS)	Score (mass)	Score (iso. abund)	Score (iso. spacing)
		(M+H)+		415.204	10115.6		41.55	3.33	57.69	98.63
			m/z	m/z (Calc)	Diff (ppm)	Diff (mDa)	Height	Height (Calc)	Height %	Height % (Calc)	Height Sum %	Height Sum% (Calc)
			415.204	415.212	19.25	8	10115.6	9773.9	100	100	78.9	76.2
			416.207	416.215	18.14	7.5	1942.6	2594.3	19.2	26.5	15.2	20.2
			417.209	417.218	20.81	8.7	761	451.1	7.5	4.6	5.9	3.5
	FALSE	4-O-Methylmelleolide	C24 H30 O6	41.55	414.196	414.204		19.24	19.24	7.97	14.672	N			DBSearch	41.55			(M+H)+	415.2035	4327
		Species	Ion Formula	m/z	Height	Score (MFG)	Score (MS)	Score (mass)	Score (iso. abund)	Score (iso. spacing)
		(M+H)+		415.204	10115.6		41.55	3.33	57.69	98.63
			m/z	m/z (Calc)	Diff (ppm)	Diff (mDa)	Height	Height (Calc)	Height %	Height % (Calc)	Height Sum %	Height Sum% (Calc)
			415.204	415.212	19.25	8	10115.6	9773.9	100	100	78.9	76.2
			416.207	416.215	18.14	7.5	1942.6	2594.3	19.2	26.5	15.2	20.2
			417.209	417.218	20.81	8.7	761	451.1	7.5	4.6	5.9	3.5
Compound 23	TRUE	23														102.089	358.324	Positive	1	1	15.594	15.594	15.594			3042							1																1
Compound 24	TRUE	24														200.195	200.196	Positive	1	1	16.003	16.003	16.003			5014	11750						1																1
Compound 25	TRUE	25														230.243	258.237	Positive	1	1	16.796	16.899	17.002			18624							1																1
Cpd 26: Hydroxyprolyl-Alanine; C8 H14 N2 O4	TRUE	26	Hydroxyprolyl-Alanine	C8 H14 N2 O4	90.51	202.094				202.095						203.101	203.102	Positive	1	1	16.97	16.97	16.97			10743							1		DBSearch	DBSearch			90.51	10				HMDB28856			85765	4.8	1
	Best	Name	Formula	Score	Mass	Mass (DB)	Mass (MFG)	Diff (ppm)	Diff (abs. ppm)	Diff (mDa)	RT	RT Available (DB)	RT (DB)	RT Diff	ID Source	Score (DB)	Score (MFG)	DBE	Species	m/z	Cpd ID	Notes	Library
	TRUE	Hydroxyprolyl-Alanine	C8 H14 N2 O4	90.51	202.094	202.095		4.8	4.8	0.97	16.97	N			DBSearch	90.51			(M+H)+	203.1017	10631
		Species	Ion Formula	m/z	Height	Score (MFG)	Score (MS)	Score (mass)	Score (iso. abund)	Score (iso. spacing)
		(M+H)+		203.102	12360.9		90.51	90.86	85.54	95.78
			m/z	m/z (Calc)	Diff (ppm)	Diff (mDa)	Height	Height (Calc)	Height %	Height % (Calc)	Height Sum %	Height Sum% (Calc)
			203.102	203.103	4.37	0.9	11790.1	12360.9	100	100	86	90.1
			204.104	204.106	7.94	1.6	1457	1200	12.4	9.7	10.6	8.7
			205.106	205.107	4.9	1	467.7	153.9	4	1.2	3.4	1.1
	FALSE	Serinyl-Proline	C8 H14 N2 O4	90.51	202.094	202.095		4.8	4.8	0.97	16.97	N			DBSearch	90.51			(M+H)+	203.1017	10456
		Species	Ion Formula	m/z	Height	Score (MFG)	Score (MS)	Score (mass)	Score (iso. abund)	Score (iso. spacing)
		(M+H)+		203.102	11790.1		90.51	90.86	85.54	95.78
			m/z	m/z (Calc)	Diff (ppm)	Diff (mDa)	Height	Height (Calc)	Height %	Height % (Calc)	Height Sum %	Height Sum% (Calc)
			203.102	203.103	4.37	0.9	11790.1	12360.9	100	100	86	90.1
			204.104	204.106	7.94	1.6	1457	1200	12.4	9.7	10.6	8.7
			205.106	205.107	4.9	1	467.7	153.9	4	1.2	3.4	1.1
	FALSE	Proclavaminic acid	C8 H14 N2 O4	90.51	202.094	202.095		4.8	4.8	0.97	16.97	N			DBSearch	90.51			(M+H)+	203.1017	20778
		Species	Ion Formula	m/z	Height	Score (MFG)	Score (MS)	Score (mass)	Score (iso. abund)	Score (iso. spacing)
		(M+H)+		203.102	11790.1		90.51	90.86	85.54	95.78
			m/z	m/z (Calc)	Diff (ppm)	Diff (mDa)	Height	Height (Calc)	Height %	Height % (Calc)	Height Sum %	Height Sum% (Calc)
			203.102	203.103	4.37	0.9	11790.1	12360.9	100	100	86	90.1
			204.104	204.106	7.94	1.6	1457	1200	12.4	9.7	10.6	8.7
			205.106	205.107	4.9	1	467.7	153.9	4	1.2	3.4	1.1
	FALSE	Coprine	C8 H14 N2 O4	90.51	202.094	202.095		4.8	4.8	0.97	16.97	N			DBSearch	90.51			(M+H)+	203.1017	21544
		Species	Ion Formula	m/z	Height	Score (MFG)	Score (MS)	Score (mass)	Score (iso. abund)	Score (iso. spacing)
		(M+H)+		203.102	11790.1		90.51	90.86	85.54	95.78
			m/z	m/z (Calc)	Diff (ppm)	Diff (mDa)	Height	Height (Calc)	Height %	Height % (Calc)	Height Sum %	Height Sum% (Calc)
			203.102	203.103	4.37	0.9	11790.1	12360.9	100	100	86	90.1
			204.104	204.106	7.94	1.6	1457	1200	12.4	9.7	10.6	8.7
			205.106	205.107	4.9	1	467.7	153.9	4	1.2	3.4	1.1
	FALSE	Prolyl-Serine	C8 H14 N2 O4	90.51	202.094	202.095		4.8	4.8	0.97	16.97	N			DBSearch	90.51			(M+H)+	203.1017	10477
		Species	Ion Formula	m/z	Height	Score (MFG)	Score (MS)	Score (mass)	Score (iso. abund)	Score (iso. spacing)
		(M+H)+		203.102	11790.1		90.51	90.86	85.54	95.78
			m/z	m/z (Calc)	Diff (ppm)	Diff (mDa)	Height	Height (Calc)	Height %	Height % (Calc)	Height Sum %	Height Sum% (Calc)
			203.102	203.103	4.37	0.9	11790.1	12360.9	100	100	86	90.1
			204.104	204.106	7.94	1.6	1457	1200	12.4	9.7	10.6	8.7
			205.106	205.107	4.9	1	467.7	153.9	4	1.2	3.4	1.1
	FALSE	Alanyl-Hydroxyproline	C8 H14 N2 O4	90.51	202.094	202.095		4.8	4.8	0.97	16.97	N			DBSearch	90.51			(M+H)+	203.1017	10792
		Species	Ion Formula	m/z	Height	Score (MFG)	Score (MS)	Score (mass)	Score (iso. abund)	Score (iso. spacing)
		(M+H)+		203.102	11790.1		90.51	90.86	85.54	95.78
			m/z	m/z (Calc)	Diff (ppm)	Diff (mDa)	Height	Height (Calc)	Height %	Height % (Calc)	Height Sum %	Height Sum% (Calc)
			203.102	203.103	4.37	0.9	11790.1	12360.9	100	100	86	90.1
			204.104	204.106	7.94	1.6	1457	1200	12.4	9.7	10.6	8.7
			205.106	205.107	4.9	1	467.7	153.9	4	1.2	3.4	1.1
	FALSE	Butylated hydroxyanisole	C11 H16 O2	68.5	180.112	180.115		14.84	14.84	2.67	16.97	N			DBSearch	68.5			(M+Na)+	203.1017	8384
		Species	Ion Formula	m/z	Height	Score (MFG)	Score (MS)	Score (mass)	Score (iso. abund)	Score (iso. spacing)
		(M+Na)+		203.102	11790.1		68.5	45.44	89.84	89
			m/z	m/z (Calc)	Diff (ppm)	Diff (mDa)	Height	Height (Calc)	Height %	Height % (Calc)	Height Sum %	Height Sum% (Calc)
			203.102	203.104	12.33	2.5	11790.1	12110.9	100	100	86	88.3
			204.104	204.108	18.11	3.7	1457	1472.4	12.4	12.2	10.6	10.7
			205.106	205.11	17.94	3.7	467.7	131.5	4	1.1	3.4	1
	FALSE	3-tert-Butyl-5-methylcatechol	C11 H16 O2	68.5	180.112	180.115		14.84	14.84	2.67	16.97	N			DBSearch	68.5			(M+Na)+	203.1017	19777
		Species	Ion Formula	m/z	Height	Score (MFG)	Score (MS)	Score (mass)	Score (iso. abund)	Score (iso. spacing)
		(M+Na)+		203.102	11790.1		68.5	45.44	89.84	89
			m/z	m/z (Calc)	Diff (ppm)	Diff (mDa)	Height	Height (Calc)	Height %	Height % (Calc)	Height Sum %	Height Sum% (Calc)
			203.102	203.104	12.33	2.5	11790.1	12110.9	100	100	86	88.3
			204.104	204.108	18.11	3.7	1457	1472.4	12.4	12.2	10.6	10.7
			205.106	205.11	17.94	3.7	467.7	131.5	4	1.1	3.4	1
	FALSE	4-(Butoxymethyl)phenol	C11 H16 O2	68.5	180.112	180.115		14.84	14.84	2.67	16.97	N			DBSearch	68.5			(M+Na)+	203.1017	1843
		Species	Ion Formula	m/z	Height	Score (MFG)	Score (MS)	Score (mass)	Score (iso. abund)	Score (iso. spacing)
		(M+Na)+		203.102	11790.1		68.5	45.44	89.84	89
			m/z	m/z (Calc)	Diff (ppm)	Diff (mDa)	Height	Height (Calc)	Height %	Height % (Calc)	Height Sum %	Height Sum% (Calc)
			203.102	203.104	12.33	2.5	11790.1	12110.9	100	100	86	88.3
			204.104	204.108	18.11	3.7	1457	1472.4	12.4	12.2	10.6	10.7
			205.106	205.11	17.94	3.7	467.7	131.5	4	1.1	3.4	1
	FALSE	Bovolide	C11 H16 O2	68.5	180.112	180.115		14.84	14.84	2.67	16.97	N			DBSearch	68.5			(M+Na)+	203.1017	2582
		Species	Ion Formula	m/z	Height	Score (MFG)	Score (MS)	Score (mass)	Score (iso. abund)	Score (iso. spacing)
		(M+Na)+		203.102	11790.1		68.5	45.44	89.84	89
			m/z	m/z (Calc)	Diff (ppm)	Diff (mDa)	Height	Height (Calc)	Height %	Height % (Calc)	Height Sum %	Height Sum% (Calc)
			203.102	203.104	12.33	2.5	11790.1	12110.9	100	100	86	88.3
			204.104	204.108	18.11	3.7	1457	1472.4	12.4	12.2	10.6	10.7
			205.106	205.11	17.94	3.7	467.7	131.5	4	1.1	3.4	1
Cpd 27: 5-Acetoxydihydrotheaespirane; C15 H26 O3	TRUE	27	5-Acetoxydihydrotheaespirane	C15 H26 O3	47.4	254.185				254.188						235.164	277.174	Positive	1	1	16.933	17.027	17.122			17131							1		DBSearch	DBSearch			47.4	10			72541-09-4	HMDB40276			94801	14.1	1
	Best	Name	Formula	Score	Mass	Mass (DB)	Mass (MFG)	Diff (ppm)	Diff (abs. ppm)	Diff (mDa)	RT	RT Available (DB)	RT (DB)	RT Diff	ID Source	Score (DB)	Score (MFG)	DBE	Species	m/z	Cpd ID	Notes	Library
	TRUE	5-Acetoxydihydrotheaespirane	C15 H26 O3	47.4	254.185	254.188		14.1	14.1	3.58	17.027	N			DBSearch	47.4			(M+Na)+	277.1740	1544
		Species	Ion Formula	m/z	Height	Score (MFG)	Score (MS)	Score (mass)	Score (iso. abund)	Score (iso. spacing)
		(M+Na)+		277.174	14943.4		47.4	33.43	75.3	41.87
			m/z	m/z (Calc)	Diff (ppm)	Diff (mDa)	Height	Height (Calc)	Height %	Height % (Calc)	Height Sum %	Height Sum% (Calc)
			277.174	277.177	12.17	3.4	14350.5	14943.4	100	100	82.3	85.7
			278.176	278.181	16.39	4.6	3079	2486.1	21.5	16.6	17.7	14.3
	FALSE	Kessyl glycol	C15 H26 O3	47.4	254.185	254.188		14.1	14.1	3.58	17.027	N			DBSearch	47.4			(M+Na)+	277.1740	4182
		Species	Ion Formula	m/z	Height	Score (MFG)	Score (MS)	Score (mass)	Score (iso. abund)	Score (iso. spacing)
		(M+Na)+		277.174	14350.5		47.4	33.43	75.3	41.87
			m/z	m/z (Calc)	Diff (ppm)	Diff (mDa)	Height	Height (Calc)	Height %	Height % (Calc)	Height Sum %	Height Sum% (Calc)
			277.174	277.177	12.17	3.4	14350.5	14943.4	100	100	82.3	85.7
			278.176	278.181	16.39	4.6	3079	2486.1	21.5	16.6	17.7	14.3
	FALSE	7-Drimene-11,12,14-triol	C15 H26 O3	47.4	254.185	254.188		14.1	14.1	3.58	17.027	N			DBSearch	47.4			(M+Na)+	277.1740	4474
		Species	Ion Formula	m/z	Height	Score (MFG)	Score (MS)	Score (mass)	Score (iso. abund)	Score (iso. spacing)
		(M+Na)+		277.174	14350.5		47.4	33.43	75.3	41.87
			m/z	m/z (Calc)	Diff (ppm)	Diff (mDa)	Height	Height (Calc)	Height %	Height % (Calc)	Height Sum %	Height Sum% (Calc)
			277.174	277.177	12.17	3.4	14350.5	14943.4	100	100	82.3	85.7
			278.176	278.181	16.39	4.6	3079	2486.1	21.5	16.6	17.7	14.3
	FALSE	(3beta,9beta)-7-Drimene-3,11,12-triol	C15 H26 O3	47.4	254.185	254.188		14.1	14.1	3.58	17.027	N			DBSearch	47.4			(M+Na)+	277.1740	5117
		Species	Ion Formula	m/z	Height	Score (MFG)	Score (MS)	Score (mass)	Score (iso. abund)	Score (iso. spacing)
		(M+Na)+		277.174	14350.5		47.4	33.43	75.3	41.87
			m/z	m/z (Calc)	Diff (ppm)	Diff (mDa)	Height	Height (Calc)	Height %	Height % (Calc)	Height Sum %	Height Sum% (Calc)
			277.174	277.177	12.17	3.4	14350.5	14943.4	100	100	82.3	85.7
			278.176	278.181	16.39	4.6	3079	2486.1	21.5	16.6	17.7	14.3
	FALSE	8-Hydroxy-4(6)-lactarene-5,14-diol	C15 H26 O3	47.4	254.185	254.188		14.1	14.1	3.58	17.027	N			DBSearch	47.4			(M+Na)+	277.1740	5333
		Species	Ion Formula	m/z	Height	Score (MFG)	Score (MS)	Score (mass)	Score (iso. abund)	Score (iso. spacing)
		(M+Na)+		277.174	14350.5		47.4	33.43	75.3	41.87
			m/z	m/z (Calc)	Diff (ppm)	Diff (mDa)	Height	Height (Calc)	Height %	Height % (Calc)	Height Sum %	Height Sum% (Calc)
			277.174	277.177	12.17	3.4	14350.5	14943.4	100	100	82.3	85.7
			278.176	278.181	16.39	4.6	3079	2486.1	21.5	16.6	17.7	14.3
	FALSE	Kikkanol F	C15 H26 O3	47.4	254.185	254.188		14.1	14.1	3.58	17.027	N			DBSearch	47.4			(M+Na)+	277.1740	28273
		Species	Ion Formula	m/z	Height	Score (MFG)	Score (MS)	Score (mass)	Score (iso. abund)	Score (iso. spacing)
		(M+Na)+		277.174	14350.5		47.4	33.43	75.3	41.87
			m/z	m/z (Calc)	Diff (ppm)	Diff (mDa)	Height	Height (Calc)	Height %	Height % (Calc)	Height Sum %	Height Sum% (Calc)
			277.174	277.177	12.17	3.4	14350.5	14943.4	100	100	82.3	85.7
			278.176	278.181	16.39	4.6	3079	2486.1	21.5	16.6	17.7	14.3
	FALSE	Kikkanol A	C15 H26 O3	47.4	254.185	254.188		14.1	14.1	3.58	17.027	N			DBSearch	47.4			(M+Na)+	277.1740	28268
		Species	Ion Formula	m/z	Height	Score (MFG)	Score (MS)	Score (mass)	Score (iso. abund)	Score (iso. spacing)
		(M+Na)+		277.174	14350.5		47.4	33.43	75.3	41.87
			m/z	m/z (Calc)	Diff (ppm)	Diff (mDa)	Height	Height (Calc)	Height %	Height % (Calc)	Height Sum %	Height Sum% (Calc)
			277.174	277.177	12.17	3.4	14350.5	14943.4	100	100	82.3	85.7
			278.176	278.181	16.39	4.6	3079	2486.1	21.5	16.6	17.7	14.3
	FALSE	Prohydrojasmon	C15 H26 O3	47.4	254.185	254.188		14.1	14.1	3.58	17.027	N			DBSearch	47.4			(M+Na)+	277.1740	28933
		Species	Ion Formula	m/z	Height	Score (MFG)	Score (MS)	Score (mass)	Score (iso. abund)	Score (iso. spacing)
		(M+Na)+		277.174	14350.5		47.4	33.43	75.3	41.87
			m/z	m/z (Calc)	Diff (ppm)	Diff (mDa)	Height	Height (Calc)	Height %	Height % (Calc)	Height Sum %	Height Sum% (Calc)
			277.174	277.177	12.17	3.4	14350.5	14943.4	100	100	82.3	85.7
			278.176	278.181	16.39	4.6	3079	2486.1	21.5	16.6	17.7	14.3
	FALSE	Lubiminol	C15 H26 O3	47.4	254.185	254.188		14.1	14.1	3.58	17.027	N			DBSearch	47.4			(M+Na)+	277.1740	10020
		Species	Ion Formula	m/z	Height	Score (MFG)	Score (MS)	Score (mass)	Score (iso. abund)	Score (iso. spacing)
		(M+Na)+		277.174	14350.5		47.4	33.43	75.3	41.87
			m/z	m/z (Calc)	Diff (ppm)	Diff (mDa)	Height	Height (Calc)	Height %	Height % (Calc)	Height Sum %	Height Sum% (Calc)
			277.174	277.177	12.17	3.4	14350.5	14943.4	100	100	82.3	85.7
			278.176	278.181	16.39	4.6	3079	2486.1	21.5	16.6	17.7	14.3
	FALSE	Chrysanthetriol	C15 H26 O3	47.4	254.185	254.188		14.1	14.1	3.58	17.027	N			DBSearch	47.4			(M+Na)+	277.1740	28275
		Species	Ion Formula	m/z	Height	Score (MFG)	Score (MS)	Score (mass)	Score (iso. abund)	Score (iso. spacing)
		(M+Na)+		277.174	14350.5		47.4	33.43	75.3	41.87
			m/z	m/z (Calc)	Diff (ppm)	Diff (mDa)	Height	Height (Calc)	Height %	Height % (Calc)	Height Sum %	Height Sum% (Calc)
			277.174	277.177	12.17	3.4	14350.5	14943.4	100	100	82.3	85.7
			278.176	278.181	16.39	4.6	3079	2486.1	21.5	16.6	17.7	14.3
Compound 28	TRUE	28														230.243	258.237	Positive	1	1	17.171	17.268	17.365			16065							1																1
Cpd 29: Monomenthyl succinate; C14 H24 O4	TRUE	29	Monomenthyl succinate	C14 H24 O4	68.25	256.164				256.168						149.02	279.153	Positive	1	1	17.466	17.466	17.466			20244	10983						1		DBSearch	DBSearch			68.25	2			188709-97-9	HMDB36143			91299	12.68	1
	Best	Name	Formula	Score	Mass	Mass (DB)	Mass (MFG)	Diff (ppm)	Diff (abs. ppm)	Diff (mDa)	RT	RT Available (DB)	RT (DB)	RT Diff	ID Source	Score (DB)	Score (MFG)	DBE	Species	m/z	Cpd ID	Notes	Library
	TRUE	Monomenthyl succinate	C14 H24 O4	68.25	256.164	256.168		12.68	12.68	3.25	17.466	N			DBSearch	68.25			(M+Na)+	279.1534	5048
		Species	Ion Formula	m/z	Height	Score (MFG)	Score (MS)	Score (mass)	Score (iso. abund)	Score (iso. spacing)
		(M+Na)+		279.153	11306.9		68.25	40.86	92.99	93.33
			m/z	m/z (Calc)	Diff (ppm)	Diff (mDa)	Height	Height (Calc)	Height %	Height % (Calc)	Height Sum %	Height Sum% (Calc)
			279.153	279.157	11.6	3.2	10983.4	11306.9	100	100	82.7	85.1
			280.158	280.16	9.37	2.6	2017	1760.5	18.4	15.6	15.2	13.2
			281.154	281.162	28.7	8.1	287.8	220.7	2.6	2	2.2	1.7
	FALSE	5-Nonyltetrahydro-2-oxo-3-furancarboxylic acid	C14 H24 O4	68.25	256.164	256.168		12.68	12.68	3.25	17.466	N			DBSearch	68.25			(M+Na)+	279.1534	9037
		Species	Ion Formula	m/z	Height	Score (MFG)	Score (MS)	Score (mass)	Score (iso. abund)	Score (iso. spacing)
		(M+Na)+		279.153	10983.4		68.25	40.86	92.99	93.33
			m/z	m/z (Calc)	Diff (ppm)	Diff (mDa)	Height	Height (Calc)	Height %	Height % (Calc)	Height Sum %	Height Sum% (Calc)
			279.153	279.157	11.6	3.2	10983.4	11306.9	100	100	82.7	85.1
			280.158	280.16	9.37	2.6	2017	1760.5	18.4	15.6	15.2	13.2
			281.154	281.162	28.7	8.1	287.8	220.7	2.6	2	2.2	1.7
Compound 30	TRUE	30														230.241	258.237	Positive	1	1	17.571	17.664	17.758			4925							1																1
Compound 31	TRUE	31														138.088	492.395	Positive	1	1	18.275	18.275	18.275			4124	10312						1																1
Compound 32	TRUE	32														138.088	520.425	Positive	1	1	19.505	19.598	19.691			5101							1																1
Cpd 33: Somniferine; C36 H36 N2 O7	TRUE	33	Somniferine	C36 H36 N2 O7	96.66	608.251				608.252						504.237	609.259	Positive	1	1	20.142	20.238	20.334			8686							1		DBSearch	DBSearch			96.66	5			117611-63-9	HMDB38585			93252	1.3	1
	Best	Name	Formula	Score	Mass	Mass (DB)	Mass (MFG)	Diff (ppm)	Diff (abs. ppm)	Diff (mDa)	RT	RT Available (DB)	RT (DB)	RT Diff	ID Source	Score (DB)	Score (MFG)	DBE	Species	m/z	Cpd ID	Notes	Library
	TRUE	Somniferine	C36 H36 N2 O7	96.66	608.251	608.252		1.3	1.3	0.79	20.238	N			DBSearch	96.66			(M+H)+	609.2587	3084
		Species	Ion Formula	m/z	Height	Score (MFG)	Score (MS)	Score (mass)	Score (iso. abund)	Score (iso. spacing)
		(M+H)+		609.259	11239.1		96.66	97.87	92.91	98.73
			m/z	m/z (Calc)	Diff (ppm)	Diff (mDa)	Height	Height (Calc)	Height %	Height % (Calc)	Height Sum %	Height Sum% (Calc)
			609.259	609.26	1.31	0.8	11239.1	10876.7	100	100	69	66.8
			610.262	610.263	1.68	1	4321.9	4389.8	38.5	40.4	26.5	27
			611.266	611.266	-1.13	-0.7	724.7	1019.2	6.4	9.4	4.4	6.3
	FALSE	Irinotecan	C33 H38 N4 O6	52.42	586.27	586.279		16.34	16.34	9.58	20.238	N			DBSearch	52.42			(M+Na)+	609.2587	11158
		Species	Ion Formula	m/z	Height	Score (MFG)	Score (MS)	Score (mass)	Score (iso. abund)	Score (iso. spacing)
		(M+Na)+		609.259	11239.1		52.42	3.74	95.14	98.5
			m/z	m/z (Calc)	Diff (ppm)	Diff (mDa)	Height	Height (Calc)	Height %	Height % (Calc)	Height Sum %	Height Sum% (Calc)
			609.259	609.268	15.8	9.6	11239.1	11154	100	100	69	68.5
			610.262	610.271	15.94	9.7	4321.9	4218.3	38.5	37.8	26.5	25.9
			611.266	611.274	12.96	7.9	724.7	913.4	6.4	8.2	4.4	5.6
	FALSE	(3Z)-Phycoerythrobilin	C33 H38 N4 O6	52.42	586.27	586.279		16.34	16.34	9.58	20.238	N			DBSearch	52.42			(M+Na)+	609.2587	20415
		Species	Ion Formula	m/z	Height	Score (MFG)	Score (MS)	Score (mass)	Score (iso. abund)	Score (iso. spacing)
		(M+Na)+		609.259	11239.1		52.42	3.74	95.14	98.5
			m/z	m/z (Calc)	Diff (ppm)	Diff (mDa)	Height	Height (Calc)	Height %	Height % (Calc)	Height Sum %	Height Sum% (Calc)
			609.259	609.268	15.8	9.6	11239.1	11154	100	100	69	68.5
			610.262	610.271	15.94	9.7	4321.9	4218.3	38.5	37.8	26.5	25.9
			611.266	611.274	12.96	7.9	724.7	913.4	6.4	8.2	4.4	5.6
	FALSE	(3Z)-Phycocyanobilin	C33 H38 N4 O6	52.42	586.27	586.279		16.34	16.34	9.58	20.238	N			DBSearch	52.42			(M+Na)+	609.2587	20375
		Species	Ion Formula	m/z	Height	Score (MFG)	Score (MS)	Score (mass)	Score (iso. abund)	Score (iso. spacing)
		(M+Na)+		609.259	11239.1		52.42	3.74	95.14	98.5
			m/z	m/z (Calc)	Diff (ppm)	Diff (mDa)	Height	Height (Calc)	Height %	Height % (Calc)	Height Sum %	Height Sum% (Calc)
			609.259	609.268	15.8	9.6	11239.1	11154	100	100	69	68.5
			610.262	610.271	15.94	9.7	4321.9	4218.3	38.5	37.8	26.5	25.9
			611.266	611.274	12.96	7.9	724.7	913.4	6.4	8.2	4.4	5.6
	FALSE	Harderoporphyrin	C35 H36 N4 O6	50.75	608.251	608.264		19.71	19.71	11.99	20.238	N			DBSearch	50.75			(M+H)+	609.2587	17938
		Species	Ion Formula	m/z	Height	Score (MFG)	Score (MS)	Score (mass)	Score (iso. abund)	Score (iso. spacing)
		(M+H)+		609.259	11239.1		50.75	0.73	94.26	98.57
			m/z	m/z (Calc)	Diff (ppm)	Diff (mDa)	Height	Height (Calc)	Height %	Height % (Calc)	Height Sum %	Height Sum% (Calc)
			609.259	609.271	19.75	12	11239.1	10931.1	100	100	69	67.1
			610.262	610.274	19.9	12.1	4321.9	4369.2	38.5	40	26.5	26.8
			611.266	611.277	16.97	10.4	724.7	985.3	6.4	9	4.4	6.1
Cpd 34: Grossamide; C36 H36 N2 O8	TRUE	34	Grossamide	C36 H36 N2 O8	91.77	624.247				624.247						465.219	625.254	Positive	1	1	20.496	20.496	20.496			6460	10760						1		DBSearch	DBSearch			91.77	3			80510-06-1	HMDB40370			94882	-0.57	1
	Best	Name	Formula	Score	Mass	Mass (DB)	Mass (MFG)	Diff (ppm)	Diff (abs. ppm)	Diff (mDa)	RT	RT Available (DB)	RT (DB)	RT Diff	ID Source	Score (DB)	Score (MFG)	DBE	Species	m/z	Cpd ID	Notes	Library
	TRUE	Grossamide	C36 H36 N2 O8	91.77	624.247	624.247		-0.57	0.57	-0.36	20.496	N			DBSearch	91.77			(M+H)+	625.2543	1468
		Species	Ion Formula	m/z	Height	Score (MFG)	Score (MS)	Score (mass)	Score (iso. abund)	Score (iso. spacing)
		(M+H)+		625.254	11627		91.77	99.58	76.7	94.23
			m/z	m/z (Calc)	Diff (ppm)	Diff (mDa)	Height	Height (Calc)	Height %	Height % (Calc)	Height Sum %	Height Sum% (Calc)
			625.254	625.254	0.17	0.1	10759.8	11627	100	100	61	65.9
			626.257	626.258	0.44	0.3	5213.2	4697	48.5	40.4	29.6	26.6
			627.263	627.261	-3.44	-2.2	1381.6	1115.2	12.8	9.6	7.8	6.3
			628.284	628.263	-33.63	-21.1	279.8	195.1	2.6	1.7	1.6	1.1
	FALSE	Oxidized dinoflagellate luciferin	C33 H38 N4 O7	45.07	602.266	602.274		13.97	13.97	8.41	20.496	N			DBSearch	45.07			(M+Na)+	625.2543	29907
		Species	Ion Formula	m/z	Height	Score (MFG)	Score (MS)	Score (mass)	Score (iso. abund)	Score (iso. spacing)
		(M+Na)+		625.254	10759.8		45.07	8.61	65.66	93.27
			m/z	m/z (Calc)	Diff (ppm)	Diff (mDa)	Height	Height (Calc)	Height %	Height % (Calc)	Height Sum %	Height Sum% (Calc)
			625.254	625.263	14.29	8.9	10759.8	11944.1	100	100	61	67.7
			626.257	626.266	14.33	9	5213.2	4521.7	48.5	37.9	29.6	25.6
			627.263	627.269	10.3	6.5	1381.6	1004.3	12.8	8.4	7.8	5.7
			628.284	628.272	-20.04	-12.6	279.8	164.3	2.6	1.4	1.6	0.9
	FALSE	Lymecycline	C29 H38 N4 O10	43.89	602.266	602.259		-11.42	11.42	-6.88	20.496	N			DBSearch	43.89			(M+Na)+	625.2543	11371
		Species	Ion Formula	m/z	Height	Score (MFG)	Score (MS)	Score (mass)	Score (iso. abund)	Score (iso. spacing)
		(M+Na)+		625.254	10759.8		43.89	19.45	44.5	92.04
			m/z	m/z (Calc)	Diff (ppm)	Diff (mDa)	Height	Height (Calc)	Height %	Height % (Calc)	Height Sum %	Height Sum% (Calc)
			625.254	625.248	-10.11	-6.3	10759.8	12378.8	100	100	61	70.2
			626.257	626.251	-10.07	-6.3	5213.2	4164.8	48.5	33.6	29.6	23.6
			627.263	627.254	-14.41	-9	1381.6	933.7	12.8	7.5	7.8	5.3
			628.284	628.256	-44.87	-28.2	279.8	157	2.6	1.3	1.6	0.9
Compound 35	TRUE	35														256.259	256.257	Positive	1	1	20.42	20.509	20.598			7231							1																1
Cpd 36: Somniferine; C36 H36 N2 O7	TRUE	36	Somniferine	C36 H36 N2 O7	98.72	608.252				608.252						559.228	609.259	Positive	1	1	20.669	20.765	20.861			15444	21011						1		DBSearch	DBSearch			98.72	5			117611-63-9	HMDB38585			93252	0.89	1
	Best	Name	Formula	Score	Mass	Mass (DB)	Mass (MFG)	Diff (ppm)	Diff (abs. ppm)	Diff (mDa)	RT	RT Available (DB)	RT (DB)	RT Diff	ID Source	Score (DB)	Score (MFG)	DBE	Species	m/z	Cpd ID	Notes	Library
	TRUE	Somniferine	C36 H36 N2 O7	98.72	608.252	608.252		0.89	0.89	0.54	20.765	N			DBSearch	98.72			(M+H)+	609.2592	3084
		Species	Ion Formula	m/z	Height	Score (MFG)	Score (MS)	Score (mass)	Score (iso. abund)	Score (iso. spacing)
		(M+H)+		609.259	21280.7		98.72	98.99	98.01	99.04
			m/z	m/z (Calc)	Diff (ppm)	Diff (mDa)	Height	Height (Calc)	Height %	Height % (Calc)	Height Sum %	Height Sum% (Calc)
			609.259	609.26	0.61	0.4	21010.7	21280.7	100	100	65.2	66.1
			610.262	610.263	1.58	1	8887.1	8588.8	42.3	40.4	27.6	26.7
			611.265	611.266	0.56	0.3	2072.3	1994.2	9.9	9.4	6.4	6.2
			612.267	612.269	2.72	1.7	232.3	338.7	1.1	1.6	0.7	1.1
	FALSE	Irinotecan	C33 H38 N4 O6	52.08	586.27	586.279		15.9	15.9	9.32	20.765	N			DBSearch	52.08			(M+Na)+	609.2592	11158
		Species	Ion Formula	m/z	Height	Score (MFG)	Score (MS)	Score (mass)	Score (iso. abund)	Score (iso. spacing)
		(M+Na)+		609.259	21010.7		52.08	4.45	92.08	99.33
			m/z	m/z (Calc)	Diff (ppm)	Diff (mDa)	Height	Height (Calc)	Height %	Height % (Calc)	Height Sum %	Height Sum% (Calc)
			609.259	609.268	15.1	9.2	21010.7	21861.5	100	100	65.2	67.9
			610.262	610.271	15.84	9.7	8887.1	8267.8	42.3	37.8	27.6	25.7
			611.265	611.274	14.66	9	2072.3	1790.1	9.9	8.2	6.4	5.6
			612.267	612.277	16.67	10.2	232.3	283	1.1	1.3	0.7	0.9
	FALSE	(3Z)-Phycoerythrobilin	C33 H38 N4 O6	52.08	586.27	586.279		15.9	15.9	9.32	20.765	N			DBSearch	52.08			(M+Na)+	609.2592	20415
		Species	Ion Formula	m/z	Height	Score (MFG)	Score (MS)	Score (mass)	Score (iso. abund)	Score (iso. spacing)
		(M+Na)+		609.259	21010.7		52.08	4.45	92.08	99.33
			m/z	m/z (Calc)	Diff (ppm)	Diff (mDa)	Height	Height (Calc)	Height %	Height % (Calc)	Height Sum %	Height Sum% (Calc)
			609.259	609.268	15.1	9.2	21010.7	21861.5	100	100	65.2	67.9
			610.262	610.271	15.84	9.7	8887.1	8267.8	42.3	37.8	27.6	25.7
			611.265	611.274	14.66	9	2072.3	1790.1	9.9	8.2	6.4	5.6
			612.267	612.277	16.67	10.2	232.3	283	1.1	1.3	0.7	0.9
	FALSE	(3Z)-Phycocyanobilin	C33 H38 N4 O6	52.08	586.27	586.279		15.9	15.9	9.32	20.765	N			DBSearch	52.08			(M+Na)+	609.2592	20375
		Species	Ion Formula	m/z	Height	Score (MFG)	Score (MS)	Score (mass)	Score (iso. abund)	Score (iso. spacing)
		(M+Na)+		609.259	21010.7		52.08	4.45	92.08	99.33
			m/z	m/z (Calc)	Diff (ppm)	Diff (mDa)	Height	Height (Calc)	Height %	Height % (Calc)	Height Sum %	Height Sum% (Calc)
			609.259	609.268	15.1	9.2	21010.7	21861.5	100	100	65.2	67.9
			610.262	610.271	15.84	9.7	8887.1	8267.8	42.3	37.8	27.6	25.7
			611.265	611.274	14.66	9	2072.3	1790.1	9.9	8.2	6.4	5.6
			612.267	612.277	16.67	10.2	232.3	283	1.1	1.3	0.7	0.9
	FALSE	Harderoporphyrin	C35 H36 N4 O6	51.93	608.252	608.264		19.29	19.29	11.73	20.765	N			DBSearch	51.93			(M+H)+	609.2592	17938
		Species	Ion Formula	m/z	Height	Score (MFG)	Score (MS)	Score (mass)	Score (iso. abund)	Score (iso. spacing)
		(M+H)+		609.259	21010.7		51.93	0.9	97.48	99.33
			m/z	m/z (Calc)	Diff (ppm)	Diff (mDa)	Height	Height (Calc)	Height %	Height % (Calc)	Height Sum %	Height Sum% (Calc)
			609.259	609.271	19.05	11.6	21010.7	21402.8	100	100	65.2	66.5
			610.262	610.274	19.8	12.1	8887.1	8554.8	42.3	40	27.6	26.6
			611.265	611.277	18.67	11.4	2072.3	1929.2	9.9	9	6.4	6
			612.267	612.279	20.73	12.7	232.3	315.7	1.1	1.5	0.7	1
Compound 37	TRUE	37														109.097	282.273	Positive	1	1	20.818	20.818	20.818			2519							1																1
Cpd 38: Somniferine; C36 H36 N2 O7	TRUE	38	Somniferine	C36 H36 N2 O7	87.54	608.251				608.252						477.219	609.259	Positive	1	1	21.396	21.396	21.396			7330	12334						1		DBSearch	DBSearch			87.54	4			117611-63-9	HMDB38585			93252	1.41	1
	Best	Name	Formula	Score	Mass	Mass (DB)	Mass (MFG)	Diff (ppm)	Diff (abs. ppm)	Diff (mDa)	RT	RT Available (DB)	RT (DB)	RT Diff	ID Source	Score (DB)	Score (MFG)	DBE	Species	m/z	Cpd ID	Notes	Library
	TRUE	Somniferine	C36 H36 N2 O7	87.54	608.251	608.252		1.41	1.41	0.86	21.396	N			DBSearch	87.54			(M+H)+	609.2585	3084
		Species	Ion Formula	m/z	Height	Score (MFG)	Score (MS)	Score (mass)	Score (iso. abund)	Score (iso. spacing)
		(M+H)+		609.259	12333.7		87.54	97.51	65.1	94.52
			m/z	m/z (Calc)	Diff (ppm)	Diff (mDa)	Height	Height (Calc)	Height %	Height % (Calc)	Height Sum %	Height Sum% (Calc)
			609.259	609.26	1.71	1	12333.7	11433.7	100	100	71.3	66.1
			610.262	610.263	1.48	0.9	3762.4	4614.6	30.5	40.4	21.7	26.7
			611.267	611.266	-2.73	-1.7	985.6	1071.4	8	9.4	5.7	6.2
			612.268	612.269	1.63	1	219.9	182	1.8	1.6	1.3	1.1
	FALSE	Irinotecan	C33 H38 N4 O6	45.72	586.269	586.279		16.45	16.45	9.64	21.396	N			DBSearch	45.72			(M+Na)+	609.2585	11158
		Species	Ion Formula	m/z	Height	Score (MFG)	Score (MS)	Score (mass)	Score (iso. abund)	Score (iso. spacing)
		(M+Na)+		609.259	12333.7		45.72	3.57	76.09	93.57
			m/z	m/z (Calc)	Diff (ppm)	Diff (mDa)	Height	Height (Calc)	Height %	Height % (Calc)	Height Sum %	Height Sum% (Calc)
			609.259	609.268	16.2	9.9	12333.7	11745.7	100	100	71.3	67.9
			610.262	610.271	15.74	9.6	3762.4	4442.1	30.5	37.8	21.7	25.7
			611.267	611.274	11.36	6.9	985.6	961.8	8	8.2	5.7	5.6
			612.268	612.277	15.57	9.5	219.9	152.1	1.8	1.3	1.3	0.9
	FALSE	(3Z)-Phycoerythrobilin	C33 H38 N4 O6	45.72	586.269	586.279		16.45	16.45	9.64	21.396	N			DBSearch	45.72			(M+Na)+	609.2585	20415
		Species	Ion Formula	m/z	Height	Score (MFG)	Score (MS)	Score (mass)	Score (iso. abund)	Score (iso. spacing)
		(M+Na)+		609.259	12333.7		45.72	3.57	76.09	93.57
			m/z	m/z (Calc)	Diff (ppm)	Diff (mDa)	Height	Height (Calc)	Height %	Height % (Calc)	Height Sum %	Height Sum% (Calc)
			609.259	609.268	16.2	9.9	12333.7	11745.7	100	100	71.3	67.9
			610.262	610.271	15.74	9.6	3762.4	4442.1	30.5	37.8	21.7	25.7
			611.267	611.274	11.36	6.9	985.6	961.8	8	8.2	5.7	5.6
			612.268	612.277	15.57	9.5	219.9	152.1	1.8	1.3	1.3	0.9
	FALSE	(3Z)-Phycocyanobilin	C33 H38 N4 O6	45.72	586.269	586.279		16.45	16.45	9.64	21.396	N			DBSearch	45.72			(M+Na)+	609.2585	20375
		Species	Ion Formula	m/z	Height	Score (MFG)	Score (MS)	Score (mass)	Score (iso. abund)	Score (iso. spacing)
		(M+Na)+		609.259	12333.7		45.72	3.57	76.09	93.57
			m/z	m/z (Calc)	Diff (ppm)	Diff (mDa)	Height	Height (Calc)	Height %	Height % (Calc)	Height Sum %	Height Sum% (Calc)
			609.259	609.268	16.2	9.9	12333.7	11745.7	100	100	71.3	67.9
			610.262	610.271	15.74	9.6	3762.4	4442.1	30.5	37.8	21.7	25.7
			611.267	611.274	11.36	6.9	985.6	961.8	8	8.2	5.7	5.6
			612.268	612.277	15.57	9.5	219.9	152.1	1.8	1.3	1.3	0.9
Compound 39	TRUE	39														283.258	512.494	Positive	1	1	21.783	21.864	21.946			6938							1																1
Cpd 40: Campestanol; C28 H50 O	TRUE	40	Campestanol	C28 H50 O	43.29	402.38				402.386						109.097	425.369	Positive	1	1	22.363	22.363	22.363			8761	11130						1		DBSearch	DBSearch			43.29	2			474-60-2	HMDB00534	C15787		5519	15.28	1
	Best	Name	Formula	Score	Mass	Mass (DB)	Mass (MFG)	Diff (ppm)	Diff (abs. ppm)	Diff (mDa)	RT	RT Available (DB)	RT (DB)	RT Diff	ID Source	Score (DB)	Score (MFG)	DBE	Species	m/z	Cpd ID	Notes	Library
	TRUE	Campestanol	C28 H50 O	43.29	402.38	402.386		15.28	15.28	6.15	22.363	N			DBSearch	43.29			(M+Na)+	425.3688	18054
		Species	Ion Formula	m/z	Height	Score (MFG)	Score (MS)	Score (mass)	Score (iso. abund)	Score (iso. spacing)
		(M+Na)+		425.369	11242.4		43.29	12.38	68.61	74.72
			m/z	m/z (Calc)	Diff (ppm)	Diff (mDa)	Height	Height (Calc)	Height %	Height % (Calc)	Height Sum %	Height Sum% (Calc)
			425.369	425.375	15.55	6.6	11130.1	11242.4	100	100	72.7	73.4
			426.373	426.379	14.2	6.1	2967.6	3473.6	26.7	30.9	19.4	22.7
			427.38	427.382	4.12	1.8	1009.9	541.3	9.1	4.8	6.6	3.5
			428.381	428.385	9.03	3.9	206.4	56.8	1.9	0.5	1.3	0.4
	FALSE	ergostan-3β-ol	C28 H50 O	43.29	402.38	402.386		15.28	15.28	6.15	22.363	N			DBSearch	43.29			(M+Na)+	425.3688	29865
		Species	Ion Formula	m/z	Height	Score (MFG)	Score (MS)	Score (mass)	Score (iso. abund)	Score (iso. spacing)
		(M+Na)+		425.369	11130.1		43.29	12.38	68.61	74.72
			m/z	m/z (Calc)	Diff (ppm)	Diff (mDa)	Height	Height (Calc)	Height %	Height % (Calc)	Height Sum %	Height Sum% (Calc)
			425.369	425.375	15.55	6.6	11130.1	11242.4	100	100	72.7	73.4
			426.373	426.379	14.2	6.1	2967.6	3473.6	26.7	30.9	19.4	22.7
			427.38	427.382	4.12	1.8	1009.9	541.3	9.1	4.8	6.6	3.5
			428.381	428.385	9.03	3.9	206.4	56.8	1.9	0.5	1.3	0.4
Compound 41	TRUE	41														284.29	284.289	Positive	1	1	22.417	22.417	22.417			6629							1																1
Compound 42	TRUE	42														311.289	540.524	Positive	1	1	23.03	23.03	23.03			4606							1																1
Compound 43	TRUE	43														107.082	568.417	Positive	1	1	23.521	23.621	23.722			12303							1																1
Cpd 44: Octadecyl fumarate; C22 H40 O4	TRUE	44	Octadecyl fumarate	C22 H40 O4	45.76	368.288				368.293						149.019	391.276	Positive	1	1	23.684	23.684	23.684			7716							1		DBSearch	DBSearch			45.76	10			1741-93-1	HMDB38073			92842	13.8	1
	Best	Name	Formula	Score	Mass	Mass (DB)	Mass (MFG)	Diff (ppm)	Diff (abs. ppm)	Diff (mDa)	RT	RT Available (DB)	RT (DB)	RT Diff	ID Source	Score (DB)	Score (MFG)	DBE	Species	m/z	Cpd ID	Notes	Library
	TRUE	Octadecyl fumarate	C22 H40 O4	45.76	368.288	368.293		13.8	13.8	5.08	23.684	N			DBSearch	45.76			(M+Na)+	391.2766	3497
		Species	Ion Formula	m/z	Height	Score (MFG)	Score (MS)	Score (mass)	Score (iso. abund)	Score (iso. spacing)
		(M+Na)+		391.277	13662.1		45.76	20.89	68.67	68.03
			m/z	m/z (Calc)	Diff (ppm)	Diff (mDa)	Height	Height (Calc)	Height %	Height % (Calc)	Height Sum %	Height Sum% (Calc)
			391.277	391.282	13.62	5.3	13053.3	13662.1	100	100	74.4	77.8
			392.279	392.285	15.92	6.2	3049.8	3334.5	23.4	24.4	17.4	19
			393.288	393.288	0.52	0.2	1241.4	501.6	9.5	3.7	7.1	2.9
			394.289	394.291	4.37	1.7	210	56.3	1.6	0.4	1.2	0.3
	FALSE	Nutriacholic acid	C24 H38 O4	36.95	390.269	390.277		19.2	19.2	7.49	23.684	N			DBSearch	36.95			(M+H)+	391.2766	18113	Reduces cholesterol saturation of bile, promotes dissolution of gall stones Metabolite of Ursodiol Dollery, Colin Therapeutic Drugs, 2nd Ed. 1999 p. U9
		Species	Ion Formula	m/z	Height	Score (MFG)	Score (MS)	Score (mass)	Score (iso. abund)	Score (iso. spacing)
		(M+H)+		391.277	13053.3		36.95	4.05	65.54	68.43
			m/z	m/z (Calc)	Diff (ppm)	Diff (mDa)	Height	Height (Calc)	Height %	Height % (Calc)	Height Sum %	Height Sum% (Calc)
			391.277	391.284	19.77	7.7	13053.3	13373.7	100	100	74.4	76.2
			392.279	392.288	22.03	8.6	3049.8	3551.9	23.4	26.6	17.4	20.2
			393.288	393.291	6.79	2.7	1241.4	562.8	9.5	4.2	7.1	3.2
			394.289	394.293	10.73	4.2	210	66.1	1.6	0.5	1.2	0.4
	FALSE	7alpha-Hydroxy-3-oxo-5beta-cholan-24-oic Acid	C24 H38 O4	36.95	390.269	390.277		19.2	19.2	7.49	23.684	N			DBSearch	36.95			(M+H)+	391.2766	18081
		Species	Ion Formula	m/z	Height	Score (MFG)	Score (MS)	Score (mass)	Score (iso. abund)	Score (iso. spacing)
		(M+H)+		391.277	13053.3		36.95	4.05	65.54	68.43
			m/z	m/z (Calc)	Diff (ppm)	Diff (mDa)	Height	Height (Calc)	Height %	Height % (Calc)	Height Sum %	Height Sum% (Calc)
			391.277	391.284	19.77	7.7	13053.3	13373.7	100	100	74.4	76.2
			392.279	392.288	22.03	8.6	3049.8	3551.9	23.4	26.6	17.4	20.2
			393.288	393.291	6.79	2.7	1241.4	562.8	9.5	4.2	7.1	3.2
			394.289	394.293	10.73	4.2	210	66.1	1.6	0.5	1.2	0.4
	FALSE	D8'-Merulinic acid A	C24 H38 O4	36.95	390.269	390.277		19.2	19.2	7.49	23.684	N			DBSearch	36.95			(M+H)+	391.2766	497
		Species	Ion Formula	m/z	Height	Score (MFG)	Score (MS)	Score (mass)	Score (iso. abund)	Score (iso. spacing)
		(M+H)+		391.277	13053.3		36.95	4.05	65.54	68.43
			m/z	m/z (Calc)	Diff (ppm)	Diff (mDa)	Height	Height (Calc)	Height %	Height % (Calc)	Height Sum %	Height Sum% (Calc)
			391.277	391.284	19.77	7.7	13053.3	13373.7	100	100	74.4	76.2
			392.279	392.288	22.03	8.6	3049.8	3551.9	23.4	26.6	17.4	20.2
			393.288	393.291	6.79	2.7	1241.4	562.8	9.5	4.2	7.1	3.2
			394.289	394.293	10.73	4.2	210	66.1	1.6	0.5	1.2	0.4
	FALSE	7a-Hydroxy-3-oxo-5b-cholanoic acid	C24 H38 O4	36.95	390.269	390.277		19.2	19.2	7.49	23.684	N			DBSearch	36.95			(M+H)+	391.2766	18082
		Species	Ion Formula	m/z	Height	Score (MFG)	Score (MS)	Score (mass)	Score (iso. abund)	Score (iso. spacing)
		(M+H)+		391.277	13053.3		36.95	4.05	65.54	68.43
			m/z	m/z (Calc)	Diff (ppm)	Diff (mDa)	Height	Height (Calc)	Height %	Height % (Calc)	Height Sum %	Height Sum% (Calc)
			391.277	391.284	19.77	7.7	13053.3	13373.7	100	100	74.4	76.2
			392.279	392.288	22.03	8.6	3049.8	3551.9	23.4	26.6	17.4	20.2
			393.288	393.291	6.79	2.7	1241.4	562.8	9.5	4.2	7.1	3.2
			394.289	394.293	10.73	4.2	210	66.1	1.6	0.5	1.2	0.4
	FALSE	Di-n-octyl phthalate	C24 H38 O4	36.95	390.269	390.277		19.2	19.2	7.49	23.684	N			DBSearch	36.95			(M+H)+	391.2766	25702
		Species	Ion Formula	m/z	Height	Score (MFG)	Score (MS)	Score (mass)	Score (iso. abund)	Score (iso. spacing)
		(M+H)+		391.277	13053.3		36.95	4.05	65.54	68.43
			m/z	m/z (Calc)	Diff (ppm)	Diff (mDa)	Height	Height (Calc)	Height %	Height % (Calc)	Height Sum %	Height Sum% (Calc)
			391.277	391.284	19.77	7.7	13053.3	13373.7	100	100	74.4	76.2
			392.279	392.288	22.03	8.6	3049.8	3551.9	23.4	26.6	17.4	20.2
			393.288	393.291	6.79	2.7	1241.4	562.8	9.5	4.2	7.1	3.2
			394.289	394.293	10.73	4.2	210	66.1	1.6	0.5	1.2	0.4
	FALSE	Diisooctyl phthalate	C24 H38 O4	36.95	390.269	390.277		19.2	19.2	7.49	23.684	N			DBSearch	36.95			(M+H)+	391.2766	26026
		Species	Ion Formula	m/z	Height	Score (MFG)	Score (MS)	Score (mass)	Score (iso. abund)	Score (iso. spacing)
		(M+H)+		391.277	13053.3		36.95	4.05	65.54	68.43
			m/z	m/z (Calc)	Diff (ppm)	Diff (mDa)	Height	Height (Calc)	Height %	Height % (Calc)	Height Sum %	Height Sum% (Calc)
			391.277	391.284	19.77	7.7	13053.3	13373.7	100	100	74.4	76.2
			392.279	392.288	22.03	8.6	3049.8	3551.9	23.4	26.6	17.4	20.2
			393.288	393.291	6.79	2.7	1241.4	562.8	9.5	4.2	7.1	3.2
			394.289	394.293	10.73	4.2	210	66.1	1.6	0.5	1.2	0.4
	FALSE	3α,12α-Dihydroxy-5β-chol-8(14)-en-24-oic Acid	C24 H38 O4	36.95	390.269	390.277		19.2	19.2	7.49	23.684	N			DBSearch	36.95			(M+H)+	391.2766	26774
		Species	Ion Formula	m/z	Height	Score (MFG)	Score (MS)	Score (mass)	Score (iso. abund)	Score (iso. spacing)
		(M+H)+		391.277	13053.3		36.95	4.05	65.54	68.43
			m/z	m/z (Calc)	Diff (ppm)	Diff (mDa)	Height	Height (Calc)	Height %	Height % (Calc)	Height Sum %	Height Sum% (Calc)
			391.277	391.284	19.77	7.7	13053.3	13373.7	100	100	74.4	76.2
			392.279	392.288	22.03	8.6	3049.8	3551.9	23.4	26.6	17.4	20.2
			393.288	393.291	6.79	2.7	1241.4	562.8	9.5	4.2	7.1	3.2
			394.289	394.293	10.73	4.2	210	66.1	1.6	0.5	1.2	0.4
	FALSE	7b-Hydroxy-3-oxo-5b-cholanoic acid	C24 H38 O4	36.95	390.269	390.277		19.2	19.2	7.49	23.684	N			DBSearch	36.95			(M+H)+	391.2766	18048
		Species	Ion Formula	m/z	Height	Score (MFG)	Score (MS)	Score (mass)	Score (iso. abund)	Score (iso. spacing)
		(M+H)+		391.277	13053.3		36.95	4.05	65.54	68.43
			m/z	m/z (Calc)	Diff (ppm)	Diff (mDa)	Height	Height (Calc)	Height %	Height % (Calc)	Height Sum %	Height Sum% (Calc)
			391.277	391.284	19.77	7.7	13053.3	13373.7	100	100	74.4	76.2
			392.279	392.288	22.03	8.6	3049.8	3551.9	23.4	26.6	17.4	20.2
			393.288	393.291	6.79	2.7	1241.4	562.8	9.5	4.2	7.1	3.2
			394.289	394.293	10.73	4.2	210	66.1	1.6	0.5	1.2	0.4
	FALSE	12-Ketodeoxycholic acid	C24 H38 O4	36.95	390.269	390.277		19.2	19.2	7.49	23.684	N			DBSearch	36.95			(M+H)+	391.2766	18263
		Species	Ion Formula	m/z	Height	Score (MFG)	Score (MS)	Score (mass)	Score (iso. abund)	Score (iso. spacing)
		(M+H)+		391.277	13053.3		36.95	4.05	65.54	68.43
			m/z	m/z (Calc)	Diff (ppm)	Diff (mDa)	Height	Height (Calc)	Height %	Height % (Calc)	Height Sum %	Height Sum% (Calc)
			391.277	391.284	19.77	7.7	13053.3	13373.7	100	100	74.4	76.2
			392.279	392.288	22.03	8.6	3049.8	3551.9	23.4	26.6	17.4	20.2
			393.288	393.291	6.79	2.7	1241.4	562.8	9.5	4.2	7.1	3.2
			394.289	394.293	10.73	4.2	210	66.1	1.6	0.5	1.2	0.4
Compound 45	TRUE	45														100.073	338.335	Positive	1	1	24.047	24.154	24.26			23026							1																1
Cpd 46: Archaeol; C43 H88 O3	TRUE	46	Archaeol	C43 H88 O3	96.28	652.674				652.673						111.08	675.663	Positive	1	1	24.185	24.273	24.36			6976							1		DBSearch	DBSearch			96.28	1					C13863	LMGL02030035	46626	-1.38	1
	Best	Name	Formula	Score	Mass	Mass (DB)	Mass (MFG)	Diff (ppm)	Diff (abs. ppm)	Diff (mDa)	RT	RT Available (DB)	RT (DB)	RT Diff	ID Source	Score (DB)	Score (MFG)	DBE	Species	m/z	Cpd ID	Notes	Library
	TRUE	Archaeol	C43 H88 O3	96.28	652.674	652.673		-1.38	1.38	-0.9	24.273	N			DBSearch	96.28			(M+Na)+	675.6634	25515
		Species	Ion Formula	m/z	Height	Score (MFG)	Score (MS)	Score (mass)	Score (iso. abund)	Score (iso. spacing)
		(M+Na)+		675.663	19832.1		96.28	97.5	91.92	99.1
			m/z	m/z (Calc)	Diff (ppm)	Diff (mDa)	Height	Height (Calc)	Height %	Height % (Calc)	Height Sum %	Height Sum% (Calc)
			675.663	675.663	-1.22	-0.8	19832.1	19282.1	100	100	63.8	62
			676.667	676.666	-2.12	-1.4	8500.4	9184.8	42.9	47.6	27.3	29.5
			677.67	677.669	-1.23	-0.8	2316.2	2257.9	11.7	11.7	7.4	7.3
			678.667	678.672	7.77	5.3	457.3	381.2	2.3	2	1.5	1.2
Cpd 47: 1-Eicosanol; C20 H42 O	TRUE	47	1-Eicosanol	C20 H42 O	59.42	298.319				298.324						107.083	321.308	Positive	1	1	24.194	24.281	24.367			4403							1		DBSearch	DBSearch			59.42	1			629-96-9	HMDB11619		LMFA05000221	46172	14.75	1
	Best	Name	Formula	Score	Mass	Mass (DB)	Mass (MFG)	Diff (ppm)	Diff (abs. ppm)	Diff (mDa)	RT	RT Available (DB)	RT (DB)	RT Diff	ID Source	Score (DB)	Score (MFG)	DBE	Species	m/z	Cpd ID	Notes	Library
	TRUE	1-Eicosanol	C20 H42 O	59.42	298.319	298.324		14.75	14.75	4.4	24.281	N			DBSearch	59.42			(M+Na)+	321.3083	12091
		Species	Ion Formula	m/z	Height	Score (MFG)	Score (MS)	Score (mass)	Score (iso. abund)	Score (iso. spacing)
		(M+Na)+		321.308	14670.8		59.42	23.78	85.18	99.79
			m/z	m/z (Calc)	Diff (ppm)	Diff (mDa)	Height	Height (Calc)	Height %	Height % (Calc)	Height Sum %	Height Sum% (Calc)
			321.308	321.313	13.81	4.4	14174.2	14670.8	100	100	77.5	80.2
			322.312	322.316	13.49	4.3	3791.3	3250	26.7	22.2	20.7	17.8
			323.316	323.319	10.28	3.3	328.2	373	2.3	2.5	1.8	2
Compound 48	TRUE	48														123.111	338.335	Positive	1	1	24.431	24.517	24.603			37978							1																1
Compound 49	TRUE	49														107.082	338.335	Positive	1	1	24.8	24.908	25.017			23299							1																1
Compound 50	TRUE	50														125.129	338.335	Positive	1	1	25.21	25.302	25.393			5668							1																1
[truncated: 16 more columns]
