# Supplementary material for: Metabolomic Profiling of Leptadenia reticulata: Unveiling Therapeutic Potential for Inflammatory Diseases through Network Pharmacology and Docking Studies
Source: Pharmaceuticals (Basel). 2024 Mar 26;17(4):423. doi: 10.3390/ph17040423 (PMC11054655; doi:10.3390/ph17040423)
Supplement: Supplementary file 1 [file pharmaceuticals-17-00423-s001.zip › HR LCMS chromatogram/S_-VE.XLS]

## Sheet: Sheet1
Label	Show/Hide	Cpd	Name	Formula	Score	Mass	Avg Mass	Std Dev	Mass (Tgt)	Mass (DB)	Mass (MFG)	Diff (Tgt, ppm)	Diff (Tgt, mDa)	Diff (MFG, ppm)	Diff (MFG, mDa)	Base Peak	m/z	Polarity	Max Z	Min Z	Start	RT	End	RT (DB)	RT Diff (DB)	Height	Abund	Width	Area	Vol	Vol %	Ions	Z Count	Saturated	ID Source	ID Techniques Applied	Score (MFG)	Score (Tgt)	Score (DB)	Hits (DB)	FV	Score (Lib)	CAS	HMP	KEGG	LMP	METLIN	Diff (DB, ppm)	MS/MS Count
Cpd 1: Catechin; C15 H14 O6	TRUE	1	Catechin	C15 H14 O6	72.51	290.08				290.079						209.953	349.094	Negative	1	1	1.666	1.725	2.095			942	302	0.373	10966			3	1		DBSearch	DBSearch-FBF			72.51				154-23-4	HMDB02780	C06562	LMPK12020001	3419	-4.44
	Best	Name	Formula	Score	Mass	Mass (DB)	Mass (MFG)	Diff (ppm)	Diff (abs. ppm)	Diff (mDa)	RT	RT Available (DB)	RT (DB)	RT Diff	ID Source	Score (DB)	Score (MFG)	DBE	Species	m/z	Cpd ID	Notes	Library
	TRUE	Catechin	C15 H14 O6	72.51	290.08	290.079		-4.44	4.44	-1.29	1.725	N			DBSearch	72.51			(M+CH3COO)-	349.0938	16869	Endogenous metabolite http://dbk.ch.umist.ac.uk/ExactMasses.htm Alt. CAS: 225937-10-0 Deleted CAS: 321-01-7; 4211-28-3; 5323-80-8; 16198-00-8; 159761-73-6; 379227-23-3; 523994-21-0 MolPort Compound number: MolPort-001-742-736
		Species	Ion Formula	m/z	Height	Score (MFG)	Score (MS)	Score (mass)	Score (iso. abund)	Score (iso. spacing)
		(M+CH3COO)-		349.094	309.1		72.51	88.15	78.2	34.39
			m/z	m/z (Calc)	Diff (ppm)	Diff (mDa)	Height	Height (Calc)	Height %	Height % (Calc)	Height Sum %	Height Sum% (Calc)
			349.094	349.093	-2.69	-0.9	301.6	309.1	100	100	82.1	84.1
			350.099	350.096	-8.24	-2.9	65.8	58.4	21.8	18.9	17.9	15.9
	FALSE		C15 H14 O6	73.5	290.081			-6.31	6.31	-1.83	1.725				FBF				(M-H)- (M+CH3COO)-	289.0752 349.0938
		Species	Ion Formula	m/z	Height	Score (MFG)	Score (MS)	Score (mass)	Score (iso. abund)	Score (iso. spacing)
		(M-H)-		289.075	126.3		19.56	41.07	0	0
			m/z	m/z (Calc)	Diff (ppm)	Diff (mDa)	Height	Height (Calc)	Height %	Height % (Calc)	Height Sum %	Height Sum% (Calc)
			289.075	289.072	-11.81	-3.4	126.3	126.3	100	100	100	100
		(M+CH3COO)-		349.094	309.1		73.5	89.95	78.68	34.39
			m/z	m/z (Calc)	Diff (ppm)	Diff (mDa)	Height	Height (Calc)	Height %	Height % (Calc)	Height Sum %	Height Sum% (Calc)
			349.094	349.093	-2.69	-0.9	301.6	309.1	100	100	82.1	84.1
			350.099	350.096	-8.24	-2.9	65.8	58.4	21.8	18.9	17.9	15.9
	FALSE	(-)-Epicatechin	C15 H14 O6	72.51	290.08	290.079		-4.44	4.44	-1.29	1.725	N			DBSearch	72.51			(M+CH3COO)-	349.0938	17289	Endogenous Metabolite http://dbk.ch.umist.ac.uk/ExactMasses.htm Deleted CAS: 2545-08-6; 863644-80-8; 863644-83-1 MolPort Compound number: MolPort-001-740-232
		Species	Ion Formula	m/z	Height	Score (MFG)	Score (MS)	Score (mass)	Score (iso. abund)	Score (iso. spacing)
		(M+CH3COO)-		349.094	301.6		72.51	88.15	78.2	34.39
			m/z	m/z (Calc)	Diff (ppm)	Diff (mDa)	Height	Height (Calc)	Height %	Height % (Calc)	Height Sum %	Height Sum% (Calc)
			349.094	349.093	-2.69	-0.9	301.6	309.1	100	100	82.1	84.1
			350.099	350.096	-8.24	-2.9	65.8	58.4	21.8	18.9	17.9	15.9
	FALSE	Marshrin	C15 H14 O6	72.51	290.08	290.079		-4.44	4.44	-1.29	1.725	N			DBSearch	72.51			(M+CH3COO)-	349.0938	6836
		Species	Ion Formula	m/z	Height	Score (MFG)	Score (MS)	Score (mass)	Score (iso. abund)	Score (iso. spacing)
		(M+CH3COO)-		349.094	301.6		72.51	88.14	78.2	34.39
			m/z	m/z (Calc)	Diff (ppm)	Diff (mDa)	Height	Height (Calc)	Height %	Height % (Calc)	Height Sum %	Height Sum% (Calc)
			349.094	349.093	-2.69	-0.9	301.6	309.1	100	100	82.1	84.1
			350.099	350.096	-8.24	-2.9	65.8	58.4	21.8	18.9	17.9	15.9
	FALSE	gamma-Pyrufuran	C15 H14 O6	72.51	290.08	290.079		-4.44	4.44	-1.29	1.725	N			DBSearch	72.51			(M+CH3COO)-	349.0938	9651
		Species	Ion Formula	m/z	Height	Score (MFG)	Score (MS)	Score (mass)	Score (iso. abund)	Score (iso. spacing)
		(M+CH3COO)-		349.094	301.6		72.51	88.14	78.2	34.39
			m/z	m/z (Calc)	Diff (ppm)	Diff (mDa)	Height	Height (Calc)	Height %	Height % (Calc)	Height Sum %	Height Sum% (Calc)
			349.094	349.093	-2.69	-0.9	301.6	309.1	100	100	82.1	84.1
			350.099	350.096	-8.24	-2.9	65.8	58.4	21.8	18.9	17.9	15.9
	FALSE	Luteoforol	C15 H14 O6	72.51	290.08	290.079		-4.44	4.44	-1.29	1.725	N			DBSearch	72.51			(M+CH3COO)-	349.0938	20412
		Species	Ion Formula	m/z	Height	Score (MFG)	Score (MS)	Score (mass)	Score (iso. abund)	Score (iso. spacing)
		(M+CH3COO)-		349.094	301.6		72.51	88.14	78.2	34.39
			m/z	m/z (Calc)	Diff (ppm)	Diff (mDa)	Height	Height (Calc)	Height %	Height % (Calc)	Height Sum %	Height Sum% (Calc)
			349.094	349.093	-2.69	-0.9	301.6	309.1	100	100	82.1	84.1
			350.099	350.096	-8.24	-2.9	65.8	58.4	21.8	18.9	17.9	15.9
	FALSE	Cartorimine	C15 H14 O6	72.51	290.08	290.079		-4.44	4.44	-1.29	1.725	N			DBSearch	72.51			(M+CH3COO)-	349.0938	5659
		Species	Ion Formula	m/z	Height	Score (MFG)	Score (MS)	Score (mass)	Score (iso. abund)	Score (iso. spacing)
		(M+CH3COO)-		349.094	301.6		72.51	88.14	78.2	34.39
			m/z	m/z (Calc)	Diff (ppm)	Diff (mDa)	Height	Height (Calc)	Height %	Height % (Calc)	Height Sum %	Height Sum% (Calc)
			349.094	349.093	-2.69	-0.9	301.6	309.1	100	100	82.1	84.1
			350.099	350.096	-8.24	-2.9	65.8	58.4	21.8	18.9	17.9	15.9
	FALSE	(+)-Epicatechin	C15 H14 O6	72.51	290.08	290.079		-4.44	4.44	-1.29	1.725	N			DBSearch	72.51			(M+CH3COO)-	349.0938	3596
		Species	Ion Formula	m/z	Height	Score (MFG)	Score (MS)	Score (mass)	Score (iso. abund)	Score (iso. spacing)
		(M+CH3COO)-		349.094	301.6		72.51	88.14	78.2	34.39
			m/z	m/z (Calc)	Diff (ppm)	Diff (mDa)	Height	Height (Calc)	Height %	Height % (Calc)	Height Sum %	Height Sum% (Calc)
			349.094	349.093	-2.69	-0.9	301.6	309.1	100	100	82.1	84.1
			350.099	350.096	-8.24	-2.9	65.8	58.4	21.8	18.9	17.9	15.9
	FALSE	Fonsecin	C15 H14 O6	72.51	290.08	290.079		-4.44	4.44	-1.29	1.725	N			DBSearch	72.51			(M+CH3COO)-	349.0938	6632
		Species	Ion Formula	m/z	Height	Score (MFG)	Score (MS)	Score (mass)	Score (iso. abund)	Score (iso. spacing)
		(M+CH3COO)-		349.094	301.6		72.51	88.14	78.2	34.39
			m/z	m/z (Calc)	Diff (ppm)	Diff (mDa)	Height	Height (Calc)	Height %	Height % (Calc)	Height Sum %	Height Sum% (Calc)
			349.094	349.093	-2.69	-0.9	301.6	309.1	100	100	82.1	84.1
			350.099	350.096	-8.24	-2.9	65.8	58.4	21.8	18.9	17.9	15.9
	FALSE	cis-3,4-Leucopelargonidin	C15 H14 O6	72.51	290.08	290.079		-4.44	4.44	-1.29	1.725	N			DBSearch	72.51			(M+CH3COO)-	349.0938	19664
		Species	Ion Formula	m/z	Height	Score (MFG)	Score (MS)	Score (mass)	Score (iso. abund)	Score (iso. spacing)
		(M+CH3COO)-		349.094	301.6		72.51	88.14	78.2	34.39
			m/z	m/z (Calc)	Diff (ppm)	Diff (mDa)	Height	Height (Calc)	Height %	Height % (Calc)	Height Sum %	Height Sum% (Calc)
			349.094	349.093	-2.69	-0.9	301.6	309.1	100	100	82.1	84.1
			350.099	350.096	-8.24	-2.9	65.8	58.4	21.8	18.9	17.9	15.9
	FALSE	(-)-Catechin	C15 H14 O6	72.51	290.08	290.079		-4.44	4.44	-1.29	1.725	N			DBSearch	72.51			(M+CH3COO)-	349.0938	3597
		Species	Ion Formula	m/z	Height	Score (MFG)	Score (MS)	Score (mass)	Score (iso. abund)	Score (iso. spacing)
		(M+CH3COO)-		349.094	301.6		72.51	88.14	78.2	34.39
			m/z	m/z (Calc)	Diff (ppm)	Diff (mDa)	Height	Height (Calc)	Height %	Height % (Calc)	Height Sum %	Height Sum% (Calc)
			349.094	349.093	-2.69	-0.9	301.6	309.1	100	100	82.1	84.1
			350.099	350.096	-8.24	-2.9	65.8	58.4	21.8	18.9	17.9	15.9
Cpd 2: C19 H14 O2	TRUE	2		C19 H14 O2	70.19	274.099			274.099			-3.27	-0.9			197.811	333.113	Negative	1	1	6.081	6.36	6.621			917	282	4.626	18700			4	1		FBF	DBSearch-FBF		70.19
	Best	Name	Formula	Score	Mass	Mass (DB)	Mass (MFG)	Diff (ppm)	Diff (abs. ppm)	Diff (mDa)	RT	RT Available (DB)	RT (DB)	RT Diff	ID Source	Score (DB)	Score (MFG)	DBE	Species	m/z	Cpd ID	Notes	Library
	TRUE		C19 H14 O2	70.19	274.099			3.27	3.27	0.9	6.36				FBF				(M+HCOO)- (M+CH3COO)-	319.0966 333.1125
		Species	Ion Formula	m/z	Height	Score (MFG)	Score (MS)	Score (mass)	Score (iso. abund)	Score (iso. spacing)
		(M+HCOO)-		319.097	305.6		69.04	89.78	65.29	32.05
			m/z	m/z (Calc)	Diff (ppm)	Diff (mDa)	Height	Height (Calc)	Height %	Height % (Calc)	Height Sum %	Height Sum% (Calc)
			319.097	319.098	3.04	1	305.6	289.2	100	100	86.7	82
			320.098	320.101	9.42	3	47	63.5	15.4	22	13.3	18
		(M+CH3COO)-		333.113	281.8		70.19	98.24	48.41	40.2
			m/z	m/z (Calc)	Diff (ppm)	Diff (mDa)	Height	Height (Calc)	Height %	Height % (Calc)	Height Sum %	Height Sum% (Calc)
			333.113	333.113	2.08	0.7	281.8	261.5	100	100	87.6	81.3
			334.117	334.117	-2.22	-0.7	40	60.3	14.2	23.1	12.4	18.7
	FALSE	Bakers yeast extract	C19 H14 O2	68.49	274.098	274.099		4.54	4.54	1.24	6.36	N			DBSearch	68.49			(M+HCOO)-	319.0966	8114
		Species	Ion Formula	m/z	Height	Score (MFG)	Score (MS)	Score (mass)	Score (iso. abund)	Score (iso. spacing)
		(M+HCOO)-		319.097	305.6		68.49	88.36	65.74	32.05
			m/z	m/z (Calc)	Diff (ppm)	Diff (mDa)	Height	Height (Calc)	Height %	Height % (Calc)	Height Sum %	Height Sum% (Calc)
			319.097	319.098	3.04	1	305.6	289.2	100	100	86.7	82
			320.098	320.101	9.42	3	47	63.5	15.4	22	13.3	18
	FALSE	(1xi,3S)-1,2,3,4-Tetrahydro-1-methyl-beta-carboline-1,3-dicarboxylic acid	C14 H14 N2 O4	59.33	274.098	274.095		-10.26	10.26	-2.81	6.36	N			DBSearch	59.33			(M+HCOO)-	319.0966	5900
		Species	Ion Formula	m/z	Height	Score (MFG)	Score (MS)	Score (mass)	Score (iso. abund)	Score (iso. spacing)
		(M+HCOO)-		319.097	305.6		59.33	53.08	89.74	35.34
			m/z	m/z (Calc)	Diff (ppm)	Diff (mDa)	Height	Height (Calc)	Height %	Height % (Calc)	Height Sum %	Height Sum% (Calc)
			319.097	319.094	-9.57	-3.1	305.6	300.5	100	100	86.7	85.2
			320.098	320.097	-3.94	-1.3	47	52.2	15.4	17.4	13.3	14.8
Cpd 3: Ribose-1-arsenate; C5 H11 As O8	TRUE	3	Ribose-1-arsenate	C5 H11 As O8	54.3	273.968				273.967						114.99	272.963	Negative	1	1	1.438	1.438	1.438			20644	46409						1		DBSearch	DBSearch			54.3	2			1186022-58-1	HMDB12285			62913	-3.48	1
	Best	Name	Formula	Score	Mass	Mass (DB)	Mass (MFG)	Diff (ppm)	Diff (abs. ppm)	Diff (mDa)	RT	RT Available (DB)	RT (DB)	RT Diff	ID Source	Score (DB)	Score (MFG)	DBE	Species	m/z	Cpd ID	Notes	Library
	TRUE	Ribose-1-arsenate	C5 H11 As O8	54.3	273.968	273.967		-3.48	3.48	-0.95	1.438	N			DBSearch	54.3			(M-H)-	272.9627	11562
		Species	Ion Formula	m/z	Height	Score (MFG)	Score (MS)	Score (mass)	Score (iso. abund)	Score (iso. spacing)
		(M-H)-		272.963	74370.6		54.3	92.98	0.02	42.08
			m/z	m/z (Calc)	Diff (ppm)	Diff (mDa)	Height	Height (Calc)	Height %	Height % (Calc)	Height Sum %	Height Sum% (Calc)
			272.963	272.96	-11.08	-3	46408.7	74370.6	100	100	57.9	92.8
			273.964	273.963	-3.21	-0.9	13339.9	4334	28.7	5.8	16.7	5.4
			274.961	274.964	10.32	2.8	16235.8	1327.1	35	1.8	20.3	1.7
			275.963	275.967	14.91	4.1	2680.6	72.1	5.8	0.1	3.3	0.1
			276.956	276.969	46.45	12.9	1449.4	10.5	3.1	0	1.8	0
	FALSE	Nitroprusside	C5 Fe N6 O	32.3	213.95	213.953		16.4	16.4	3.51	1.438	N			DBSearch	32.3			(M+CH3COO)-	272.9627	21091	Vasodilator, Treatment of hypertension Drug Dollery, Colin Therapeutic Drugs, 2nd Ed. 1999 p. S58
		Species	Ion Formula	m/z	Height	Score (MFG)	Score (MS)	Score (mass)	Score (iso. abund)	Score (iso. spacing)
		(M+CH3COO)-		272.963	46408.7		32.3	30.03	0	75.62
			m/z	m/z (Calc)	Diff (ppm)	Diff (mDa)	Height	Height (Calc)	Height %	Height % (Calc)	Height Sum %	Height Sum% (Calc)
			272.963	272.967	14.98	4.1	46408.7	4221.5	100	6.4	57.9	5.3
			273.964	273.969	17.35	4.8	13339.9	418.4	28.7	0.6	16.7	0.5
			274.961	274.962	3	0.8	16235.8	66312.9	35	100	20.3	82.8
			275.963	275.964	1.81	0.5	2680.6	8101.8	5.8	12.2	3.3	10.1
			276.956	276.965	32.85	9.1	1449.4	1059.8	3.1	1.6	1.8	1.3
Compound 4	TRUE	4														114.99	386.944	Negative	1	1	1.447	1.447	1.447			30080	22064						1																1
Compound 5	TRUE	5														104.961	376.916	Negative	1	1	1.453	1.453	1.453			18478	19000						1																1
Compound 6	TRUE	6														140.92	252.905	Negative	1	1	1.374	1.456	1.537			17837							1																1
Compound 7	TRUE	7														130.968	402.922	Negative	1	1	1.46	1.46	1.46			19508							1																1
Compound 8	TRUE	8														104.961	492.896	Negative	1	1	1.503	1.503	1.503			17874	12655						1																1
Compound 9	TRUE	9														121.95	279.924	Negative	1	1	1.596	1.596	1.596			18083	60184						1																1
Compound 10	TRUE	10														130.891	128.895	Negative	1	1	1.593	1.665	1.738			20604							1																1
Cpd 11: Caulerpin; C24 H18 N2 O4	TRUE	11	Caulerpin	C24 H18 N2 O4	65.21	398.128				398.127						119.053	457.141	Negative	1	1	5.131	5.214	5.297			25908							1		DBSearch	DBSearch			65.21	8			26612-48-6		C17097		71556	-4.08	1
	Best	Name	Formula	Score	Mass	Mass (DB)	Mass (MFG)	Diff (ppm)	Diff (abs. ppm)	Diff (mDa)	RT	RT Available (DB)	RT (DB)	RT Diff	ID Source	Score (DB)	Score (MFG)	DBE	Species	m/z	Cpd ID	Notes	Library
	TRUE	Caulerpin	C24 H18 N2 O4	65.21	398.128	398.127		-4.08	4.08	-1.62	5.214	N			DBSearch	65.21			(M+CH3COO)-	457.1411	27933
		Species	Ion Formula	m/z	Height	Score (MFG)	Score (MS)	Score (mass)	Score (iso. abund)	Score (iso. spacing)
		(M+CH3COO)-		457.141	20619.5		65.21	86.28	30.38	64.85
			m/z	m/z (Calc)	Diff (ppm)	Diff (mDa)	Height	Height (Calc)	Height %	Height % (Calc)	Height Sum %	Height Sum% (Calc)
			457.141	457.14	-1.39	-0.6	19798.1	20619.5	100	100	70.9	73.8
			458.145	458.144	-2.73	-1.3	4697.9	6046	23.7	29.3	16.8	21.6
			459.154	459.147	-15.55	-7.1	2922.9	1109	14.8	5.4	10.5	4
			460.161	460.149	-26.01	-12	507.6	152	2.6	0.7	1.8	0.5
	FALSE	7-Hydroxy-4-methylphthalide O-[arabinosyl-(1->6)-glucoside]	C20 H26 O12	32.28	458.149	458.142		-15.29	15.29	-7.01	5.214	N			DBSearch	32.28			(M-H)-	457.1411	603
		Species	Ion Formula	m/z	Height	Score (MFG)	Score (MS)	Score (mass)	Score (iso. abund)	Score (iso. spacing)
		(M-H)-		457.141	19798.1		32.28	9.49	43.67	64.17
			m/z	m/z (Calc)	Diff (ppm)	Diff (mDa)	Height	Height (Calc)	Height %	Height % (Calc)	Height Sum %	Height Sum% (Calc)
			457.141	457.135	-13.11	-6	19798.1	21827.7	100	100	70.9	78.2
			458.145	458.139	-14.03	-6.4	4697.9	4884.2	23.7	22.4	16.8	17.5
			459.154	459.141	-28.16	-12.9	2922.9	1059.2	14.8	4.9	10.5	3.8
			460.161	460.143	-38.42	-17.7	507.6	155.5	2.6	0.7	1.8	0.6
	FALSE	2'-(E)-Feruloyl-3-(arabinosylxylose)	C20 H26 O12	32.28	458.149	458.142		-15.29	15.29	-7.01	5.214	N			DBSearch	32.28			(M-H)-	457.1411	9574
		Species	Ion Formula	m/z	Height	Score (MFG)	Score (MS)	Score (mass)	Score (iso. abund)	Score (iso. spacing)
		(M-H)-		457.141	19798.1		32.28	9.49	43.67	64.17
			m/z	m/z (Calc)	Diff (ppm)	Diff (mDa)	Height	Height (Calc)	Height %	Height % (Calc)	Height Sum %	Height Sum% (Calc)
			457.141	457.135	-13.11	-6	19798.1	21827.7	100	100	70.9	78.2
			458.145	458.139	-14.03	-6.4	4697.9	4884.2	23.7	22.4	16.8	17.5
			459.154	459.141	-28.16	-12.9	2922.9	1059.2	14.8	4.9	10.5	3.8
			460.161	460.143	-38.42	-17.7	507.6	155.5	2.6	0.7	1.8	0.6
	FALSE	cis-p-Coumaric acid 4-[apiosyl-(1->2)-glucoside]	C20 H26 O12	32.28	458.149	458.142		-15.29	15.29	-7.01	5.214	N			DBSearch	32.28			(M-H)-	457.1411	4281
		Species	Ion Formula	m/z	Height	Score (MFG)	Score (MS)	Score (mass)	Score (iso. abund)	Score (iso. spacing)
		(M-H)-		457.141	19798.1		32.28	9.49	43.67	64.17
			m/z	m/z (Calc)	Diff (ppm)	Diff (mDa)	Height	Height (Calc)	Height %	Height % (Calc)	Height Sum %	Height Sum% (Calc)
			457.141	457.135	-13.11	-6	19798.1	21827.7	100	100	70.9	78.2
			458.145	458.139	-14.03	-6.4	4697.9	4884.2	23.7	22.4	16.8	17.5
			459.154	459.141	-28.16	-12.9	2922.9	1059.2	14.8	4.9	10.5	3.8
			460.161	460.143	-38.42	-17.7	507.6	155.5	2.6	0.7	1.8	0.6
	FALSE	Methylpicraquassioside A	C19 H24 O10	31.14	412.144	412.137		-17	17	-7.01	5.214	N			DBSearch	31.14			(M+HCOO)-	457.1411	3273
		Species	Ion Formula	m/z	Height	Score (MFG)	Score (MS)	Score (mass)	Score (iso. abund)	Score (iso. spacing)
		(M+HCOO)-		457.141	19798.1		31.14	7.1	43.67	64.17
			m/z	m/z (Calc)	Diff (ppm)	Diff (mDa)	Height	Height (Calc)	Height %	Height % (Calc)	Height Sum %	Height Sum% (Calc)
			457.141	457.135	-13.11	-6	19798.1	21827.7	100	100	70.9	78.2
			458.145	458.139	-14.03	-6.4	4697.9	4884.2	23.7	22.4	16.8	17.5
			459.154	459.141	-28.16	-12.9	2922.9	1059.2	14.8	4.9	10.5	3.8
			460.161	460.143	-38.42	-17.7	507.6	155.5	2.6	0.7	1.8	0.6
	FALSE	5'-(3',4'-dihydroxyphenyl)-gamma-valerolactone glucuronide	C18 H22 O10	30.82	398.128	398.121		-17.6	17.6	-7.01	5.214	N			DBSearch	30.82			(M+CH3COO)-	457.1411	10319
		Species	Ion Formula	m/z	Height	Score (MFG)	Score (MS)	Score (mass)	Score (iso. abund)	Score (iso. spacing)
		(M+CH3COO)-		457.141	19798.1		30.82	6.43	43.67	64.17
			m/z	m/z (Calc)	Diff (ppm)	Diff (mDa)	Height	Height (Calc)	Height %	Height % (Calc)	Height Sum %	Height Sum% (Calc)
			457.141	457.135	-13.11	-6	19798.1	21827.7	100	100	70.9	78.2
			458.145	458.139	-14.03	-6.4	4697.9	4884.2	23.7	22.4	16.8	17.5
			459.154	459.141	-28.16	-12.9	2922.9	1059.2	14.8	4.9	10.5	3.8
			460.161	460.143	-38.42	-17.7	507.6	155.5	2.6	0.7	1.8	0.6
	FALSE	Picraquassioside A	C18 H22 O10	30.82	398.128	398.121		-17.6	17.6	-7.01	5.214	N			DBSearch	30.82			(M+CH3COO)-	457.1411	648
		Species	Ion Formula	m/z	Height	Score (MFG)	Score (MS)	Score (mass)	Score (iso. abund)	Score (iso. spacing)
		(M+CH3COO)-		457.141	19798.1		30.82	6.43	43.67	64.17
			m/z	m/z (Calc)	Diff (ppm)	Diff (mDa)	Height	Height (Calc)	Height %	Height % (Calc)	Height Sum %	Height Sum% (Calc)
			457.141	457.135	-13.11	-6	19798.1	21827.7	100	100	70.9	78.2
			458.145	458.139	-14.03	-6.4	4697.9	4884.2	23.7	22.4	16.8	17.5
			459.154	459.141	-28.16	-12.9	2922.9	1059.2	14.8	4.9	10.5	3.8
			460.161	460.143	-38.42	-17.7	507.6	155.5	2.6	0.7	1.8	0.6
	FALSE	Taraxacoside	C18 H22 O10	30.82	398.128	398.121		-17.6	17.6	-7.01	5.214	N			DBSearch	30.82			(M+CH3COO)-	457.1411	9703
		Species	Ion Formula	m/z	Height	Score (MFG)	Score (MS)	Score (mass)	Score (iso. abund)	Score (iso. spacing)
		(M+CH3COO)-		457.141	19798.1		30.82	6.43	43.67	64.17
			m/z	m/z (Calc)	Diff (ppm)	Diff (mDa)	Height	Height (Calc)	Height %	Height % (Calc)	Height Sum %	Height Sum% (Calc)
			457.141	457.135	-13.11	-6	19798.1	21827.7	100	100	70.9	78.2
			458.145	458.139	-14.03	-6.4	4697.9	4884.2	23.7	22.4	16.8	17.5
			459.154	459.141	-28.16	-12.9	2922.9	1059.2	14.8	4.9	10.5	3.8
			460.161	460.143	-38.42	-17.7	507.6	155.5	2.6	0.7	1.8	0.6
Cpd 12: Dracorubin; C32 H24 O5	TRUE	12	Dracorubin	C32 H24 O5	65.46	488.16				488.162						134.04	487.152	Negative	1	1	5.351	5.462	5.573			28795							1		DBSearch	DBSearch			65.46	6			6219-63-2		C09726		67910	4.09	1
	Best	Name	Formula	Score	Mass	Mass (DB)	Mass (MFG)	Diff (ppm)	Diff (abs. ppm)	Diff (mDa)	RT	RT Available (DB)	RT (DB)	RT Diff	ID Source	Score (DB)	Score (MFG)	DBE	Species	m/z	Cpd ID	Notes	Library
	TRUE	Dracorubin	C32 H24 O5	65.46	488.16	488.162		4.09	4.09	1.99	5.462	N			DBSearch	65.46			(M-H)-	487.1522	22839
		Species	Ion Formula	m/z	Height	Score (MFG)	Score (MS)	Score (mass)	Score (iso. abund)	Score (iso. spacing)
		(M-H)-		487.152	24000.6		65.46	83.74	38.47	61.29
			m/z	m/z (Calc)	Diff (ppm)	Diff (mDa)	Height	Height (Calc)	Height %	Height % (Calc)	Height Sum %	Height Sum% (Calc)
			487.152	487.155	5.9	2.9	24000.6	23103.3	100	100	72.6	69.9
			488.157	488.159	3.5	1.7	5883	8101.2	24.5	35.1	17.8	24.5
			489.166	489.161	-8.13	-4	2505.7	1614.5	10.4	7	7.6	4.9
			490.169	490.164	-9.87	-4.8	664.1	234.3	2.8	1	2	0.7
	FALSE	O-1,4-α-L-Dihydrostreptosyl-streptidine 6-phosphate	C14 H29 N6 O11 P	64.32	488.161	488.163		5.14	5.14	2.51	5.462	N			DBSearch	64.32			(M-H)-	487.1522	20106
		Species	Ion Formula	m/z	Height	Score (MFG)	Score (MS)	Score (mass)	Score (iso. abund)	Score (iso. spacing)
		(M-H)-		487.152	24000.6		64.32	75.51	56.82	50.92
			m/z	m/z (Calc)	Diff (ppm)	Diff (mDa)	Height	Height (Calc)	Height %	Height % (Calc)	Height Sum %	Height Sum% (Calc)
			487.152	487.156	7.58	3.7	24000.6	27010	100	100	72.6	81.7
			488.157	488.159	3.7	1.8	5883	4882.1	24.5	18.1	17.8	14.8
			489.166	489.161	-9.99	-4.9	2505.7	1028.6	10.4	3.8	7.6	3.1
			490.169	490.163	-12.67	-6.2	664.1	132.7	2.8	0.5	2	0.4
	FALSE	1-O-E-Cinnamoyl-(6-arabinosylglucose)	C20 H26 O11	39.23	442.155	442.147		-16.89	16.89	-7.47	5.462	N			DBSearch	39.23			(M+HCOO)-	487.1522	9526
		Species	Ion Formula	m/z	Height	Score (MFG)	Score (MS)	Score (mass)	Score (iso. abund)	Score (iso. spacing)
		(M+HCOO)-		487.152	24000.6		39.23	6.18	77.73	59.13
			m/z	m/z (Calc)	Diff (ppm)	Diff (mDa)	Height	Height (Calc)	Height %	Height % (Calc)	Height Sum %	Height Sum% (Calc)
			487.152	487.146	-13.36	-6.5	24000.6	25494.4	100	100	72.6	77.1
			488.157	488.149	-15.66	-7.6	5883	5996	24.5	23.5	17.8	18.1
			489.166	489.151	-29.07	-14.2	2505.7	1354.8	10.4	5.3	7.6	4.1
			490.169	490.154	-31.05	-15.2	664.1	208.1	2.8	0.8	2	0.6
	FALSE	Egonol glucoside	C25 H28 O10	37.16	488.16	488.168		16.02	16.02	7.82	5.462	N			DBSearch	37.16			(M-H)-	487.1522	6534
		Species	Ion Formula	m/z	Height	Score (MFG)	Score (MS)	Score (mass)	Score (iso. abund)	Score (iso. spacing)
		(M-H)-		487.152	24000.6		37.16	6.54	69.22	59.92
			m/z	m/z (Calc)	Diff (ppm)	Diff (mDa)	Height	Height (Calc)	Height %	Height % (Calc)	Height Sum %	Height Sum% (Calc)
			487.152	487.161	17.96	8.7	24000.6	24598.8	100	100	72.6	74.4
			488.157	488.164	15.57	7.6	5883	6821.4	24.5	27.7	17.8	20.6
			489.166	489.167	2.85	1.4	2505.7	1415.3	10.4	5.8	7.6	4.3
			490.169	490.17	0.7	0.3	664.1	217.7	2.8	0.9	2	0.7
	FALSE	Mallotochromene	C24 H26 O8	36.3	442.155	442.163		17.68	17.68	7.82	5.462	N			DBSearch	36.3			(M+HCOO)-	487.1522	22179
		Species	Ion Formula	m/z	Height	Score (MFG)	Score (MS)	Score (mass)	Score (iso. abund)	Score (iso. spacing)
		(M+HCOO)-		487.152	24000.6		36.3	4.73	69.22	59.92
			m/z	m/z (Calc)	Diff (ppm)	Diff (mDa)	Height	Height (Calc)	Height %	Height % (Calc)	Height Sum %	Height Sum% (Calc)
			487.152	487.161	17.96	8.7	24000.6	24598.8	100	100	72.6	74.4
			488.157	488.164	15.57	7.6	5883	6821.4	24.5	27.7	17.8	20.6
			489.166	489.167	2.85	1.4	2505.7	1415.3	10.4	5.8	7.6	4.3
			490.169	490.17	0.7	0.3	664.1	217.7	2.8	0.9	2	0.7
	FALSE	SB 243213	C22 H19 F3 N4 O2	35.28	428.139	428.146		15.5	15.5	6.64	5.462	N			DBSearch	35.28			(M+CH3COO)-	487.1522	24576
		Species	Ion Formula	m/z	Height	Score (MFG)	Score (MS)	Score (mass)	Score (iso. abund)	Score (iso. spacing)
		(M+CH3COO)-		487.152	24000.6		35.28	10.26	59.07	56.76
			m/z	m/z (Calc)	Diff (ppm)	Diff (mDa)	Height	Height (Calc)	Height %	Height % (Calc)	Height Sum %	Height Sum% (Calc)
			487.152	487.16	15.69	7.6	24000.6	24866.5	100	100	72.6	75.2
			488.157	488.163	12.6	6.1	5883	6919	24.5	27.8	17.8	20.9
			489.166	489.166	0.32	0.2	2505.7	1131.4	10.4	4.5	7.6	3.4
			490.169	490.168	-1.97	-1	664.1	136.4	2.8	0.5	2	0.4
Compound 13	TRUE	13														135.047	631.151	Negative	1	1	5.446	5.525	5.604			81268							1																1
Cpd 14: 1,4-beta-D-Glucan; C18 H32 O18	TRUE	14	1,4-beta-D-Glucan	C18 H32 O18	94.04	536.16				536.159						135.048	595.174	Negative	1	1	5.483	5.563	5.642			23522	19055						1		DBSearch	DBSearch			94.04	10				HMDB06944	C00760		58599	-2.59	1
	Best	Name	Formula	Score	Mass	Mass (DB)	Mass (MFG)	Diff (ppm)	Diff (abs. ppm)	Diff (mDa)	RT	RT Available (DB)	RT (DB)	RT Diff	ID Source	Score (DB)	Score (MFG)	DBE	Species	m/z	Cpd ID	Notes	Library
	TRUE	1,4-beta-D-Glucan	C18 H32 O18	94.04	536.16	536.159		-2.59	2.59	-1.39	5.563	N			DBSearch	94.04			(M+CH3COO)-	595.1741	15904
		Species	Ion Formula	m/z	Height	Score (MFG)	Score (MS)	Score (mass)	Score (iso. abund)	Score (iso. spacing)
		(M+CH3COO)-		595.174	19721.5		94.04	92.59	92.92	98.28
			m/z	m/z (Calc)	Diff (ppm)	Diff (mDa)	Height	Height (Calc)	Height %	Height % (Calc)	Height Sum %	Height Sum% (Calc)
			595.174	595.173	-2.28	-1.4	19055	19721.5	100	100	74	76.6
			596.178	596.176	-2.76	-1.6	4953.7	4495.7	26	22.8	19.2	17.5
			597.181	597.178	-4.54	-2.7	1532.2	1299.9	8	6.6	6	5.1
			598.168	598.181	20.65	12.4	194.4	218.3	1	1.1	0.8	0.8
	FALSE	Eriocitrin	C27 H32 O15	56.8	596.181	596.174		-12.13	12.13	-7.23	5.563	N			DBSearch	56.8			(M-H)-	595.1741	16225	Deleted CAS: 32737-63-6; 52389-55-6
		Species	Ion Formula	m/z	Height	Score (MFG)	Score (MS)	Score (mass)	Score (iso. abund)	Score (iso. spacing)
		(M-H)-		595.174	19055		56.8	15.95	89.59	99.14
			m/z	m/z (Calc)	Diff (ppm)	Diff (mDa)	Height	Height (Calc)	Height %	Height % (Calc)	Height Sum %	Height Sum% (Calc)
			595.174	595.167	-12.14	-7.2	19055	18523.8	100	100	74	72
			596.178	596.17	-12.66	-7.5	4953.7	5581.3	26	30.1	19.2	21.7
			597.181	597.173	-13.51	-8.1	1532.2	1382.6	8	7.5	6	5.4
			598.168	598.175	11.41	6.8	194.4	247.7	1	1.3	0.8	1
	FALSE	Neoeriocitrin	C27 H32 O15	56.8	596.181	596.174		-12.13	12.13	-7.23	5.563	N			DBSearch	56.8			(M-H)-	595.1741	30369	Deleted CAS: 36790-48-4; 39280-04-1
		Species	Ion Formula	m/z	Height	Score (MFG)	Score (MS)	Score (mass)	Score (iso. abund)	Score (iso. spacing)
		(M-H)-		595.174	19055		56.8	15.95	89.59	99.14
			m/z	m/z (Calc)	Diff (ppm)	Diff (mDa)	Height	Height (Calc)	Height %	Height % (Calc)	Height Sum %	Height Sum% (Calc)
			595.174	595.167	-12.14	-7.2	19055	18523.8	100	100	74	72
			596.178	596.17	-12.66	-7.5	4953.7	5581.3	26	30.1	19.2	21.7
			597.181	597.173	-13.51	-8.1	1532.2	1382.6	8	7.5	6	5.4
			598.168	598.175	11.41	6.8	194.4	247.7	1	1.3	0.8	1
	FALSE	Butrin	C27 H32 O15	56.8	596.181	596.174		-12.13	12.13	-7.23	5.563	N			DBSearch	56.8			(M-H)-	595.1741	22736
		Species	Ion Formula	m/z	Height	Score (MFG)	Score (MS)	Score (mass)	Score (iso. abund)	Score (iso. spacing)
		(M-H)-		595.174	19055		56.8	15.95	89.59	99.14
			m/z	m/z (Calc)	Diff (ppm)	Diff (mDa)	Height	Height (Calc)	Height %	Height % (Calc)	Height Sum %	Height Sum% (Calc)
			595.174	595.167	-12.14	-7.2	19055	18523.8	100	100	74	72
			596.178	596.17	-12.66	-7.5	4953.7	5581.3	26	30.1	19.2	21.7
			597.181	597.173	-13.51	-8.1	1532.2	1382.6	8	7.5	6	5.4
			598.168	598.175	11.41	6.8	194.4	247.7	1	1.3	0.8	1
	FALSE	Isobutrin	C27 H32 O15	56.8	596.181	596.174		-12.13	12.13	-7.23	5.563	N			DBSearch	56.8			(M-H)-	595.1741	21859
		Species	Ion Formula	m/z	Height	Score (MFG)	Score (MS)	Score (mass)	Score (iso. abund)	Score (iso. spacing)
		(M-H)-		595.174	19055		56.8	15.95	89.59	99.14
			m/z	m/z (Calc)	Diff (ppm)	Diff (mDa)	Height	Height (Calc)	Height %	Height % (Calc)	Height Sum %	Height Sum% (Calc)
			595.174	595.167	-12.14	-7.2	19055	18523.8	100	100	74	72
			596.178	596.17	-12.66	-7.5	4953.7	5581.3	26	30.1	19.2	21.7
			597.181	597.173	-13.51	-8.1	1532.2	1382.6	8	7.5	6	5.4
			598.168	598.175	11.41	6.8	194.4	247.7	1	1.3	0.8	1
	FALSE	Rubrofusarin 6-gentiobioside	C27 H32 O15	56.8	596.181	596.174		-12.13	12.13	-7.23	5.563	N			DBSearch	56.8			(M-H)-	595.1741	3176
		Species	Ion Formula	m/z	Height	Score (MFG)	Score (MS)	Score (mass)	Score (iso. abund)	Score (iso. spacing)
		(M-H)-		595.174	19055		56.8	15.95	89.59	99.14
			m/z	m/z (Calc)	Diff (ppm)	Diff (mDa)	Height	Height (Calc)	Height %	Height % (Calc)	Height Sum %	Height Sum% (Calc)
			595.174	595.167	-12.14	-7.2	19055	18523.8	100	100	74	72
			596.178	596.17	-12.66	-7.5	4953.7	5581.3	26	30.1	19.2	21.7
			597.181	597.173	-13.51	-8.1	1532.2	1382.6	8	7.5	6	5.4
			598.168	598.175	11.41	6.8	194.4	247.7	1	1.3	0.8	1
	FALSE	Cassiaside C	C27 H32 O15	56.8	596.181	596.174		-12.13	12.13	-7.23	5.563	N			DBSearch	56.8			(M-H)-	595.1741	3115
		Species	Ion Formula	m/z	Height	Score (MFG)	Score (MS)	Score (mass)	Score (iso. abund)	Score (iso. spacing)
		(M-H)-		595.174	19055		56.8	15.95	89.59	99.14
			m/z	m/z (Calc)	Diff (ppm)	Diff (mDa)	Height	Height (Calc)	Height %	Height % (Calc)	Height Sum %	Height Sum% (Calc)
			595.174	595.167	-12.14	-7.2	19055	18523.8	100	100	74	72
			596.178	596.17	-12.66	-7.5	4953.7	5581.3	26	30.1	19.2	21.7
			597.181	597.173	-13.51	-8.1	1532.2	1382.6	8	7.5	6	5.4
			598.168	598.175	11.41	6.8	194.4	247.7	1	1.3	0.8	1
	FALSE	Isorubrofusarin 10-gentiobioside	C27 H32 O15	56.8	596.181	596.174		-12.13	12.13	-7.23	5.563	N			DBSearch	56.8			(M-H)-	595.1741	6276
		Species	Ion Formula	m/z	Height	Score (MFG)	Score (MS)	Score (mass)	Score (iso. abund)	Score (iso. spacing)
		(M-H)-		595.174	19055		56.8	15.95	89.59	99.14
			m/z	m/z (Calc)	Diff (ppm)	Diff (mDa)	Height	Height (Calc)	Height %	Height % (Calc)	Height Sum %	Height Sum% (Calc)
			595.174	595.167	-12.14	-7.2	19055	18523.8	100	100	74	72
			596.178	596.17	-12.66	-7.5	4953.7	5581.3	26	30.1	19.2	21.7
			597.181	597.173	-13.51	-8.1	1532.2	1382.6	8	7.5	6	5.4
			598.168	598.175	11.41	6.8	194.4	247.7	1	1.3	0.8	1
	FALSE	4'-Hydroxyacetophenone 4'-[4-hydroxybenzoyl-(->5)-apiosyl-(1->2)-glucoside]	C26 H30 O13	55.48	550.176	550.169		-13.15	13.15	-7.23	5.563	N			DBSearch	55.48			(M+HCOO)-	595.1741	4872
		Species	Ion Formula	m/z	Height	Score (MFG)	Score (MS)	Score (mass)	Score (iso. abund)	Score (iso. spacing)
		(M+HCOO)-		595.174	19055		55.48	13.18	89.59	99.14
			m/z	m/z (Calc)	Diff (ppm)	Diff (mDa)	Height	Height (Calc)	Height %	Height % (Calc)	Height Sum %	Height Sum% (Calc)
			595.174	595.167	-12.14	-7.2	19055	18523.8	100	100	74	72
			596.178	596.17	-12.66	-7.5	4953.7	5581.3	26	30.1	19.2	21.7
			597.181	597.173	-13.51	-8.1	1532.2	1382.6	8	7.5	6	5.4
			598.168	598.175	11.41	6.8	194.4	247.7	1	1.3	0.8	1
	FALSE	Castavinol	C26 H30 O13	55.48	550.176	550.169		-13.15	13.15	-7.23	5.563	N			DBSearch	55.48			(M+HCOO)-	595.1741	9872
		Species	Ion Formula	m/z	Height	Score (MFG)	Score (MS)	Score (mass)	Score (iso. abund)	Score (iso. spacing)
		(M+HCOO)-		595.174	19055		55.48	13.18	89.59	99.14
			m/z	m/z (Calc)	Diff (ppm)	Diff (mDa)	Height	Height (Calc)	Height %	Height % (Calc)	Height Sum %	Height Sum% (Calc)
			595.174	595.167	-12.14	-7.2	19055	18523.8	100	100	74	72
			596.178	596.17	-12.66	-7.5	4953.7	5581.3	26	30.1	19.2	21.7
			597.181	597.173	-13.51	-8.1	1532.2	1382.6	8	7.5	6	5.4
			598.168	598.175	11.41	6.8	194.4	247.7	1	1.3	0.8	1
Compound 15	TRUE	15														135.048	631.151	Negative	1	1	5.779	5.882	5.985			58910	28742						1																1
Cpd 16: 1,4-beta-D-Glucan; C18 H32 O18	TRUE	16	1,4-beta-D-Glucan	C18 H32 O18	88.04	536.16				536.159						135.047	595.174	Negative	1	1	7.15	7.227	7.305			40193	36123						1		DBSearch	DBSearch			88.04	10				HMDB06944	C00760		58599	-3.13	1
	Best	Name	Formula	Score	Mass	Mass (DB)	Mass (MFG)	Diff (ppm)	Diff (abs. ppm)	Diff (mDa)	RT	RT Available (DB)	RT (DB)	RT Diff	ID Source	Score (DB)	Score (MFG)	DBE	Species	m/z	Cpd ID	Notes	Library
	TRUE	1,4-beta-D-Glucan	C18 H32 O18	88.04	536.16	536.159		-3.13	3.13	-1.68	7.227	N			DBSearch	88.04			(M+CH3COO)-	595.1742	15904
		Species	Ion Formula	m/z	Height	Score (MFG)	Score (MS)	Score (mass)	Score (iso. abund)	Score (iso. spacing)
		(M+CH3COO)-		595.174	38613.8		88.04	89.34	77.18	98.48
			m/z	m/z (Calc)	Diff (ppm)	Diff (mDa)	Height	Height (Calc)	Height %	Height % (Calc)	Height Sum %	Height Sum% (Calc)
			595.174	595.173	-2.48	-1.5	36122.5	38613.8	100	100	71.7	76.6
			596.178	596.176	-3.37	-2	10652.2	8802.3	29.5	22.8	21.1	17.5
			597.18	597.178	-4.03	-2.4	2927.5	2545.1	8.1	6.6	5.8	5.1
			598.185	598.181	-6.9	-4.1	686.4	427.4	1.9	1.1	1.4	0.8
	FALSE	Eriocitrin	C27 H32 O15	58.34	596.182	596.174		-12.62	12.62	-7.52	7.227	N			DBSearch	58.34			(M-H)-	595.1742	16225	Deleted CAS: 32737-63-6; 52389-55-6
		Species	Ion Formula	m/z	Height	Score (MFG)	Score (MS)	Score (mass)	Score (iso. abund)	Score (iso. spacing)
		(M-H)-		595.174	36122.5		58.34	13.72	98.86	98.96
			m/z	m/z (Calc)	Diff (ppm)	Diff (mDa)	Height	Height (Calc)	Height %	Height % (Calc)	Height Sum %	Height Sum% (Calc)
			595.174	595.167	-12.35	-7.4	36122.5	36268.8	100	100	71.7	72
			596.178	596.17	-13.27	-7.9	10652.2	10927.9	29.5	30.1	21.1	21.7
			597.18	597.173	-13	-7.8	2927.5	2707	8.1	7.5	5.8	5.4
			598.185	598.175	-16.14	-9.7	686.4	484.9	1.9	1.3	1.4	1
	FALSE	Neoeriocitrin	C27 H32 O15	58.34	596.182	596.174		-12.62	12.62	-7.52	7.227	N			DBSearch	58.34			(M-H)-	595.1742	30369	Deleted CAS: 36790-48-4; 39280-04-1
		Species	Ion Formula	m/z	Height	Score (MFG)	Score (MS)	Score (mass)	Score (iso. abund)	Score (iso. spacing)
		(M-H)-		595.174	36122.5		58.34	13.72	98.86	98.96
			m/z	m/z (Calc)	Diff (ppm)	Diff (mDa)	Height	Height (Calc)	Height %	Height % (Calc)	Height Sum %	Height Sum% (Calc)
			595.174	595.167	-12.35	-7.4	36122.5	36268.8	100	100	71.7	72
			596.178	596.17	-13.27	-7.9	10652.2	10927.9	29.5	30.1	21.1	21.7
			597.18	597.173	-13	-7.8	2927.5	2707	8.1	7.5	5.8	5.4
			598.185	598.175	-16.14	-9.7	686.4	484.9	1.9	1.3	1.4	1
	FALSE	Butrin	C27 H32 O15	58.34	596.182	596.174		-12.62	12.62	-7.52	7.227	N			DBSearch	58.34			(M-H)-	595.1742	22736
		Species	Ion Formula	m/z	Height	Score (MFG)	Score (MS)	Score (mass)	Score (iso. abund)	Score (iso. spacing)
		(M-H)-		595.174	36122.5		58.34	13.71	98.86	98.96
			m/z	m/z (Calc)	Diff (ppm)	Diff (mDa)	Height	Height (Calc)	Height %	Height % (Calc)	Height Sum %	Height Sum% (Calc)
			595.174	595.167	-12.35	-7.4	36122.5	36268.8	100	100	71.7	72
			596.178	596.17	-13.27	-7.9	10652.2	10927.9	29.5	30.1	21.1	21.7
			597.18	597.173	-13	-7.8	2927.5	2707	8.1	7.5	5.8	5.4
			598.185	598.175	-16.14	-9.7	686.4	484.9	1.9	1.3	1.4	1
	FALSE	Isobutrin	C27 H32 O15	58.34	596.182	596.174		-12.62	12.62	-7.52	7.227	N			DBSearch	58.34			(M-H)-	595.1742	21859
		Species	Ion Formula	m/z	Height	Score (MFG)	Score (MS)	Score (mass)	Score (iso. abund)	Score (iso. spacing)
		(M-H)-		595.174	36122.5		58.34	13.71	98.86	98.96
			m/z	m/z (Calc)	Diff (ppm)	Diff (mDa)	Height	Height (Calc)	Height %	Height % (Calc)	Height Sum %	Height Sum% (Calc)
			595.174	595.167	-12.35	-7.4	36122.5	36268.8	100	100	71.7	72
			596.178	596.17	-13.27	-7.9	10652.2	10927.9	29.5	30.1	21.1	21.7
			597.18	597.173	-13	-7.8	2927.5	2707	8.1	7.5	5.8	5.4
			598.185	598.175	-16.14	-9.7	686.4	484.9	1.9	1.3	1.4	1
	FALSE	Rubrofusarin 6-gentiobioside	C27 H32 O15	58.34	596.182	596.174		-12.62	12.62	-7.52	7.227	N			DBSearch	58.34			(M-H)-	595.1742	3176
		Species	Ion Formula	m/z	Height	Score (MFG)	Score (MS)	Score (mass)	Score (iso. abund)	Score (iso. spacing)
		(M-H)-		595.174	36122.5		58.34	13.71	98.86	98.96
			m/z	m/z (Calc)	Diff (ppm)	Diff (mDa)	Height	Height (Calc)	Height %	Height % (Calc)	Height Sum %	Height Sum% (Calc)
			595.174	595.167	-12.35	-7.4	36122.5	36268.8	100	100	71.7	72
			596.178	596.17	-13.27	-7.9	10652.2	10927.9	29.5	30.1	21.1	21.7
			597.18	597.173	-13	-7.8	2927.5	2707	8.1	7.5	5.8	5.4
			598.185	598.175	-16.14	-9.7	686.4	484.9	1.9	1.3	1.4	1
	FALSE	Cassiaside C	C27 H32 O15	58.34	596.182	596.174		-12.62	12.62	-7.52	7.227	N			DBSearch	58.34			(M-H)-	595.1742	3115
		Species	Ion Formula	m/z	Height	Score (MFG)	Score (MS)	Score (mass)	Score (iso. abund)	Score (iso. spacing)
		(M-H)-		595.174	36122.5		58.34	13.71	98.86	98.96
			m/z	m/z (Calc)	Diff (ppm)	Diff (mDa)	Height	Height (Calc)	Height %	Height % (Calc)	Height Sum %	Height Sum% (Calc)
			595.174	595.167	-12.35	-7.4	36122.5	36268.8	100	100	71.7	72
			596.178	596.17	-13.27	-7.9	10652.2	10927.9	29.5	30.1	21.1	21.7
			597.18	597.173	-13	-7.8	2927.5	2707	8.1	7.5	5.8	5.4
			598.185	598.175	-16.14	-9.7	686.4	484.9	1.9	1.3	1.4	1
	FALSE	Isorubrofusarin 10-gentiobioside	C27 H32 O15	58.34	596.182	596.174		-12.62	12.62	-7.52	7.227	N			DBSearch	58.34			(M-H)-	595.1742	6276
		Species	Ion Formula	m/z	Height	Score (MFG)	Score (MS)	Score (mass)	Score (iso. abund)	Score (iso. spacing)
		(M-H)-		595.174	36122.5		58.34	13.71	98.86	98.96
			m/z	m/z (Calc)	Diff (ppm)	Diff (mDa)	Height	Height (Calc)	Height %	Height % (Calc)	Height Sum %	Height Sum% (Calc)
			595.174	595.167	-12.35	-7.4	36122.5	36268.8	100	100	71.7	72
			596.178	596.17	-13.27	-7.9	10652.2	10927.9	29.5	30.1	21.1	21.7
			597.18	597.173	-13	-7.8	2927.5	2707	8.1	7.5	5.8	5.4
			598.185	598.175	-16.14	-9.7	686.4	484.9	1.9	1.3	1.4	1
	FALSE	4'-Hydroxyacetophenone 4'-[4-hydroxybenzoyl-(->5)-apiosyl-(1->2)-glucoside]	C26 H30 O13	57.12	550.176	550.169		-13.68	13.68	-7.52	7.227	N			DBSearch	57.12			(M+HCOO)-	595.1742	4872
		Species	Ion Formula	m/z	Height	Score (MFG)	Score (MS)	Score (mass)	Score (iso. abund)	Score (iso. spacing)
		(M+HCOO)-		595.174	36122.5		57.12	11.16	98.86	98.96
			m/z	m/z (Calc)	Diff (ppm)	Diff (mDa)	Height	Height (Calc)	Height %	Height % (Calc)	Height Sum %	Height Sum% (Calc)
			595.174	595.167	-12.35	-7.4	36122.5	36268.8	100	100	71.7	72
			596.178	596.17	-13.27	-7.9	10652.2	10927.9	29.5	30.1	21.1	21.7
			597.18	597.173	-13	-7.8	2927.5	2707	8.1	7.5	5.8	5.4
			598.185	598.175	-16.14	-9.7	686.4	484.9	1.9	1.3	1.4	1
	FALSE	Castavinol	C26 H30 O13	57.12	550.176	550.169		-13.68	13.68	-7.52	7.227	N			DBSearch	57.12			(M+HCOO)-	595.1742	9872
		Species	Ion Formula	m/z	Height	Score (MFG)	Score (MS)	Score (mass)	Score (iso. abund)	Score (iso. spacing)
		(M+HCOO)-		595.174	36122.5		57.12	11.16	98.86	98.96
			m/z	m/z (Calc)	Diff (ppm)	Diff (mDa)	Height	Height (Calc)	Height %	Height % (Calc)	Height Sum %	Height Sum% (Calc)
			595.174	595.167	-12.35	-7.4	36122.5	36268.8	100	100	71.7	72
			596.178	596.17	-13.27	-7.9	10652.2	10927.9	29.5	30.1	21.1	21.7
			597.18	597.173	-13	-7.8	2927.5	2707	8.1	7.5	5.8	5.4
			598.185	598.175	-16.14	-9.7	686.4	484.9	1.9	1.3	1.4	1
Compound 17	TRUE	17														135.047	631.152	Negative	1	1	7.185	7.269	7.352			31951							1																1
Compound 18	TRUE	18														135.049	631.152	Negative	1	1	7.522	7.522	7.522			23892	15074						1																1
Cpd 19: 1,4-beta-D-Glucan; C18 H32 O18	TRUE	19	1,4-beta-D-Glucan	C18 H32 O18	79.97	536.161				536.159						135.048	595.175	Negative	1	1	7.472	7.576	7.681			27113	22877						1		DBSearch	DBSearch			79.97	10				HMDB06944	C00760		58599	-3.99	1
	Best	Name	Formula	Score	Mass	Mass (DB)	Mass (MFG)	Diff (ppm)	Diff (abs. ppm)	Diff (mDa)	RT	RT Available (DB)	RT (DB)	RT Diff	ID Source	Score (DB)	Score (MFG)	DBE	Species	m/z	Cpd ID	Notes	Library
	TRUE	1,4-beta-D-Glucan	C18 H32 O18	79.97	536.161	536.159		-3.99	3.99	-2.14	7.576	N			DBSearch	79.97			(M+CH3COO)-	595.1748	15904
		Species	Ion Formula	m/z	Height	Score (MFG)	Score (MS)	Score (mass)	Score (iso. abund)	Score (iso. spacing)
		(M+CH3COO)-		595.175	25072.2		79.97	83.29	58.49	99.11
			m/z	m/z (Calc)	Diff (ppm)	Diff (mDa)	Height	Height (Calc)	Height %	Height % (Calc)	Height Sum %	Height Sum% (Calc)
			595.175	595.173	-3.51	-2.1	22876.6	25072.2	100	100	69.9	76.6
			596.178	596.176	-3.57	-2.1	7474.1	5715.4	32.7	22.8	22.8	17.5
			597.181	597.178	-5.25	-3.1	1827.3	1652.5	8	6.6	5.6	5.1
			598.182	598.181	-1.7	-1	539.7	277.5	2.4	1.1	1.6	0.8
	FALSE	Eriocitrin	C27 H32 O15	56.43	596.182	596.174		-13.39	13.39	-7.98	7.576	N			DBSearch	56.43			(M-H)-	595.1748	16225	Deleted CAS: 32737-63-6; 52389-55-6
		Species	Ion Formula	m/z	Height	Score (MFG)	Score (MS)	Score (mass)	Score (iso. abund)	Score (iso. spacing)
		(M-H)-		595.175	22876.6		56.43	10.68	96.56	99.75
			m/z	m/z (Calc)	Diff (ppm)	Diff (mDa)	Height	Height (Calc)	Height %	Height % (Calc)	Height Sum %	Height Sum% (Calc)
			595.175	595.167	-13.38	-8	22876.6	23549.6	100	100	69.9	72
			596.178	596.17	-13.48	-8	7474.1	7095.6	32.7	30.1	22.8	21.7
			597.181	597.173	-14.22	-8.5	1827.3	1757.7	8	7.5	5.6	5.4
			598.182	598.175	-10.93	-6.5	539.7	314.9	2.4	1.3	1.6	1
	FALSE	Neoeriocitrin	C27 H32 O15	56.43	596.182	596.174		-13.39	13.39	-7.98	7.576	N			DBSearch	56.43			(M-H)-	595.1748	30369	Deleted CAS: 36790-48-4; 39280-04-1
		Species	Ion Formula	m/z	Height	Score (MFG)	Score (MS)	Score (mass)	Score (iso. abund)	Score (iso. spacing)
		(M-H)-		595.175	22876.6		56.43	10.68	96.56	99.75
			m/z	m/z (Calc)	Diff (ppm)	Diff (mDa)	Height	Height (Calc)	Height %	Height % (Calc)	Height Sum %	Height Sum% (Calc)
			595.175	595.167	-13.38	-8	22876.6	23549.6	100	100	69.9	72
			596.178	596.17	-13.48	-8	7474.1	7095.6	32.7	30.1	22.8	21.7
			597.181	597.173	-14.22	-8.5	1827.3	1757.7	8	7.5	5.6	5.4
			598.182	598.175	-10.93	-6.5	539.7	314.9	2.4	1.3	1.6	1
	FALSE	Butrin	C27 H32 O15	56.42	596.182	596.174		-13.39	13.39	-7.98	7.576	N			DBSearch	56.42			(M-H)-	595.1748	22736
		Species	Ion Formula	m/z	Height	Score (MFG)	Score (MS)	Score (mass)	Score (iso. abund)	Score (iso. spacing)
		(M-H)-		595.175	22876.6		56.42	10.68	96.56	99.75
			m/z	m/z (Calc)	Diff (ppm)	Diff (mDa)	Height	Height (Calc)	Height %	Height % (Calc)	Height Sum %	Height Sum% (Calc)
			595.175	595.167	-13.38	-8	22876.6	23549.6	100	100	69.9	72
			596.178	596.17	-13.48	-8	7474.1	7095.6	32.7	30.1	22.8	21.7
			597.181	597.173	-14.22	-8.5	1827.3	1757.7	8	7.5	5.6	5.4
			598.182	598.175	-10.93	-6.5	539.7	314.9	2.4	1.3	1.6	1
	FALSE	Isobutrin	C27 H32 O15	56.42	596.182	596.174		-13.39	13.39	-7.98	7.576	N			DBSearch	56.42			(M-H)-	595.1748	21859
		Species	Ion Formula	m/z	Height	Score (MFG)	Score (MS)	Score (mass)	Score (iso. abund)	Score (iso. spacing)
		(M-H)-		595.175	22876.6		56.42	10.68	96.56	99.75
			m/z	m/z (Calc)	Diff (ppm)	Diff (mDa)	Height	Height (Calc)	Height %	Height % (Calc)	Height Sum %	Height Sum% (Calc)
			595.175	595.167	-13.38	-8	22876.6	23549.6	100	100	69.9	72
			596.178	596.17	-13.48	-8	7474.1	7095.6	32.7	30.1	22.8	21.7
			597.181	597.173	-14.22	-8.5	1827.3	1757.7	8	7.5	5.6	5.4
			598.182	598.175	-10.93	-6.5	539.7	314.9	2.4	1.3	1.6	1
	FALSE	Rubrofusarin 6-gentiobioside	C27 H32 O15	56.42	596.182	596.174		-13.39	13.39	-7.98	7.576	N			DBSearch	56.42			(M-H)-	595.1748	3176
		Species	Ion Formula	m/z	Height	Score (MFG)	Score (MS)	Score (mass)	Score (iso. abund)	Score (iso. spacing)
		(M-H)-		595.175	22876.6		56.42	10.68	96.56	99.75
			m/z	m/z (Calc)	Diff (ppm)	Diff (mDa)	Height	Height (Calc)	Height %	Height % (Calc)	Height Sum %	Height Sum% (Calc)
			595.175	595.167	-13.38	-8	22876.6	23549.6	100	100	69.9	72
			596.178	596.17	-13.48	-8	7474.1	7095.6	32.7	30.1	22.8	21.7
			597.181	597.173	-14.22	-8.5	1827.3	1757.7	8	7.5	5.6	5.4
			598.182	598.175	-10.93	-6.5	539.7	314.9	2.4	1.3	1.6	1
	FALSE	Cassiaside C	C27 H32 O15	56.42	596.182	596.174		-13.39	13.39	-7.98	7.576	N			DBSearch	56.42			(M-H)-	595.1748	3115
		Species	Ion Formula	m/z	Height	Score (MFG)	Score (MS)	Score (mass)	Score (iso. abund)	Score (iso. spacing)
		(M-H)-		595.175	22876.6		56.42	10.68	96.56	99.75
			m/z	m/z (Calc)	Diff (ppm)	Diff (mDa)	Height	Height (Calc)	Height %	Height % (Calc)	Height Sum %	Height Sum% (Calc)
			595.175	595.167	-13.38	-8	22876.6	23549.6	100	100	69.9	72
			596.178	596.17	-13.48	-8	7474.1	7095.6	32.7	30.1	22.8	21.7
			597.181	597.173	-14.22	-8.5	1827.3	1757.7	8	7.5	5.6	5.4
			598.182	598.175	-10.93	-6.5	539.7	314.9	2.4	1.3	1.6	1
	FALSE	Isorubrofusarin 10-gentiobioside	C27 H32 O15	56.42	596.182	596.174		-13.39	13.39	-7.98	7.576	N			DBSearch	56.42			(M-H)-	595.1748	6276
		Species	Ion Formula	m/z	Height	Score (MFG)	Score (MS)	Score (mass)	Score (iso. abund)	Score (iso. spacing)
		(M-H)-		595.175	22876.6		56.42	10.68	96.56	99.75
			m/z	m/z (Calc)	Diff (ppm)	Diff (mDa)	Height	Height (Calc)	Height %	Height % (Calc)	Height Sum %	Height Sum% (Calc)
			595.175	595.167	-13.38	-8	22876.6	23549.6	100	100	69.9	72
			596.178	596.17	-13.48	-8	7474.1	7095.6	32.7	30.1	22.8	21.7
			597.181	597.173	-14.22	-8.5	1827.3	1757.7	8	7.5	5.6	5.4
			598.182	598.175	-10.93	-6.5	539.7	314.9	2.4	1.3	1.6	1
	FALSE	4'-Hydroxyacetophenone 4'-[4-hydroxybenzoyl-(->5)-apiosyl-(1->2)-glucoside]	C26 H30 O13	55.37	550.177	550.169		-14.51	14.51	-7.98	7.576	N			DBSearch	55.37			(M+HCOO)-	595.1748	4872
		Species	Ion Formula	m/z	Height	Score (MFG)	Score (MS)	Score (mass)	Score (iso. abund)	Score (iso. spacing)
		(M+HCOO)-		595.175	22876.6		55.37	8.47	96.56	99.75
			m/z	m/z (Calc)	Diff (ppm)	Diff (mDa)	Height	Height (Calc)	Height %	Height % (Calc)	Height Sum %	Height Sum% (Calc)
			595.175	595.167	-13.38	-8	22876.6	23549.6	100	100	69.9	72
			596.178	596.17	-13.48	-8	7474.1	7095.6	32.7	30.1	22.8	21.7
			597.181	597.173	-14.22	-8.5	1827.3	1757.7	8	7.5	5.6	5.4
			598.182	598.175	-10.93	-6.5	539.7	314.9	2.4	1.3	1.6	1
	FALSE	Castavinol	C26 H30 O13	55.37	550.177	550.169		-14.51	14.51	-7.98	7.576	N			DBSearch	55.37			(M+HCOO)-	595.1748	9872
		Species	Ion Formula	m/z	Height	Score (MFG)	Score (MS)	Score (mass)	Score (iso. abund)	Score (iso. spacing)
		(M+HCOO)-		595.175	22876.6		55.37	8.47	96.56	99.75
			m/z	m/z (Calc)	Diff (ppm)	Diff (mDa)	Height	Height (Calc)	Height %	Height % (Calc)	Height Sum %	Height Sum% (Calc)
			595.175	595.167	-13.38	-8	22876.6	23549.6	100	100	69.9	72
			596.178	596.17	-13.48	-8	7474.1	7095.6	32.7	30.1	22.8	21.7
			597.181	597.173	-14.22	-8.5	1827.3	1757.7	8	7.5	5.6	5.4
			598.182	598.175	-10.93	-6.5	539.7	314.9	2.4	1.3	1.6	1
Cpd 20: Daidzin 4'-O-glucuronide; C27 H28 O15	TRUE	20	Daidzin 4'-O-glucuronide	C27 H28 O15	52.22	592.15				592.143						284.037	591.143	Negative	1	1	7.874	7.962	8.05			36892	27437						1		DBSearch	DBSearch			52.22	10				HMDB41719			96077	-12.74	1
	Best	Name	Formula	Score	Mass	Mass (DB)	Mass (MFG)	Diff (ppm)	Diff (abs. ppm)	Diff (mDa)	RT	RT Available (DB)	RT (DB)	RT Diff	ID Source	Score (DB)	Score (MFG)	DBE	Species	m/z	Cpd ID	Notes	Library
	TRUE	Daidzin 4'-O-glucuronide	C27 H28 O15	52.22	592.15	592.143		-12.74	12.74	-7.54	7.962	N			DBSearch	52.22			(M-H)-	591.1426	270
		Species	Ion Formula	m/z	Height	Score (MFG)	Score (MS)	Score (mass)	Score (iso. abund)	Score (iso. spacing)
		(M-H)-		591.143	27437		52.22	13.35	98.3	74.66
			m/z	m/z (Calc)	Diff (ppm)	Diff (mDa)	Height	Height (Calc)	Height %	Height % (Calc)	Height Sum %	Height Sum% (Calc)
			591.143	591.135	-12	-7.1	27437	27403.4	100	100	72.8	72.7
			592.146	592.139	-12.32	-7.3	8182.5	8244.1	29.8	30.1	21.7	21.9
			593.156	593.141	-24.4	-14.5	2069.6	2041.5	7.5	7.4	5.5	5.4
	FALSE	6''-O-(3-Hydroxy-3-methylglutaroyl)astragalin	C27 H28 O15	52.22	592.15	592.143		-12.74	12.74	-7.54	7.962	N			DBSearch	52.22			(M-H)-	591.1426	788
		Species	Ion Formula	m/z	Height	Score (MFG)	Score (MS)	Score (mass)	Score (iso. abund)	Score (iso. spacing)
		(M-H)-		591.143	27437		52.22	13.35	98.3	74.66
			m/z	m/z (Calc)	Diff (ppm)	Diff (mDa)	Height	Height (Calc)	Height %	Height % (Calc)	Height Sum %	Height Sum% (Calc)
			591.143	591.135	-12	-7.1	27437	27403.4	100	100	72.8	72.7
			592.146	592.139	-12.32	-7.3	8182.5	8244.1	29.8	30.1	21.7	21.9
			593.156	593.141	-24.4	-14.5	2069.6	2041.5	7.5	7.4	5.5	5.4
	FALSE	Apigenin 7-[rhamnosyl-(1->2)-galacturonide]	C27 H28 O15	52.22	592.15	592.143		-12.74	12.74	-7.54	7.962	N			DBSearch	52.22			(M-H)-	591.1426	2855
		Species	Ion Formula	m/z	Height	Score (MFG)	Score (MS)	Score (mass)	Score (iso. abund)	Score (iso. spacing)
		(M-H)-		591.143	27437		52.22	13.35	98.3	74.66
			m/z	m/z (Calc)	Diff (ppm)	Diff (mDa)	Height	Height (Calc)	Height %	Height % (Calc)	Height Sum %	Height Sum% (Calc)
			591.143	591.135	-12	-7.1	27437	27403.4	100	100	72.8	72.7
			592.146	592.139	-12.32	-7.3	8182.5	8244.1	29.8	30.1	21.7	21.9
			593.156	593.141	-24.4	-14.5	2069.6	2041.5	7.5	7.4	5.5	5.4
	FALSE	6''-O-Malonylwistin	C26 H26 O13	51.01	546.145	546.137		-13.81	13.81	-7.54	7.962	N			DBSearch	51.01			(M+HCOO)-	591.1426	2647
		Species	Ion Formula	m/z	Height	Score (MFG)	Score (MS)	Score (mass)	Score (iso. abund)	Score (iso. spacing)
		(M+HCOO)-		591.143	27437		51.01	10.82	98.3	74.66
			m/z	m/z (Calc)	Diff (ppm)	Diff (mDa)	Height	Height (Calc)	Height %	Height % (Calc)	Height Sum %	Height Sum% (Calc)
			591.143	591.135	-12	-7.1	27437	27403.4	100	100	72.8	72.7
			592.146	592.139	-12.32	-7.3	8182.5	8244.1	29.8	30.1	21.7	21.9
			593.156	593.141	-24.4	-14.5	2069.6	2041.5	7.5	7.4	5.5	5.4
	FALSE	Biochanin A 7-(6-methylmalonylglucoside)	C26 H26 O13	51.01	546.145	546.137		-13.81	13.81	-7.54	7.962	N			DBSearch	51.01			(M+HCOO)-	591.1426	9279
		Species	Ion Formula	m/z	Height	Score (MFG)	Score (MS)	Score (mass)	Score (iso. abund)	Score (iso. spacing)
		(M+HCOO)-		591.143	27437		51.01	10.82	98.3	74.66
			m/z	m/z (Calc)	Diff (ppm)	Diff (mDa)	Height	Height (Calc)	Height %	Height % (Calc)	Height Sum %	Height Sum% (Calc)
			591.143	591.135	-12	-7.1	27437	27403.4	100	100	72.8	72.7
			592.146	592.139	-12.32	-7.3	8182.5	8244.1	29.8	30.1	21.7	21.9
			593.156	593.141	-24.4	-14.5	2069.6	2041.5	7.5	7.4	5.5	5.4
	FALSE	Biochanin A 7-O-(6-O-malonyl-β-D-glucoside)	C25 H24 O13	50.66	532.129	532.122		-14.18	14.18	-7.54	7.962	N			DBSearch	50.66			(M+CH3COO)-	591.1426	25200
		Species	Ion Formula	m/z	Height	Score (MFG)	Score (MS)	Score (mass)	Score (iso. abund)	Score (iso. spacing)
		(M+CH3COO)-		591.143	27437		50.66	10.08	98.3	74.66
			m/z	m/z (Calc)	Diff (ppm)	Diff (mDa)	Height	Height (Calc)	Height %	Height % (Calc)	Height Sum %	Height Sum% (Calc)
			591.143	591.135	-12	-7.1	27437	27403.4	100	100	72.8	72.7
			592.146	592.139	-12.32	-7.3	8182.5	8244.1	29.8	30.1	21.7	21.9
			593.156	593.141	-24.4	-14.5	2069.6	2041.5	7.5	7.4	5.5	5.4
	FALSE	2'',6''-Di-O-acetylisoorientin	C25 H24 O13	50.66	532.129	532.122		-14.18	14.18	-7.54	7.962	N			DBSearch	50.66			(M+CH3COO)-	591.1426	2880
		Species	Ion Formula	m/z	Height	Score (MFG)	Score (MS)	Score (mass)	Score (iso. abund)	Score (iso. spacing)
		(M+CH3COO)-		591.143	27437		50.66	10.08	98.3	74.66
			m/z	m/z (Calc)	Diff (ppm)	Diff (mDa)	Height	Height (Calc)	Height %	Height % (Calc)	Height Sum %	Height Sum% (Calc)
			591.143	591.135	-12	-7.1	27437	27403.4	100	100	72.8	72.7
			592.146	592.139	-12.32	-7.3	8182.5	8244.1	29.8	30.1	21.7	21.9
			593.156	593.141	-24.4	-14.5	2069.6	2041.5	7.5	7.4	5.5	5.4
	FALSE	(-)-Maackiain-3-O-glucosyl-6''-O-malonate	C25 H24 O13	50.66	532.129	532.122		-14.18	14.18	-7.54	7.962	N			DBSearch	50.66			(M+CH3COO)-	591.1426	27274
		Species	Ion Formula	m/z	Height	Score (MFG)	Score (MS)	Score (mass)	Score (iso. abund)	Score (iso. spacing)
		(M+CH3COO)-		591.143	27437		50.66	10.08	98.3	74.66
			m/z	m/z (Calc)	Diff (ppm)	Diff (mDa)	Height	Height (Calc)	Height %	Height % (Calc)	Height Sum %	Height Sum% (Calc)
			591.143	591.135	-12	-7.1	27437	27403.4	100	100	72.8	72.7
			592.146	592.139	-12.32	-7.3	8182.5	8244.1	29.8	30.1	21.7	21.9
			593.156	593.141	-24.4	-14.5	2069.6	2041.5	7.5	7.4	5.5	5.4
	FALSE	6'-Malonyltrifolirhizin	C25 H24 O13	50.66	532.129	532.122		-14.18	14.18	-7.54	7.962	N			DBSearch	50.66			(M+CH3COO)-	591.1426	2503
		Species	Ion Formula	m/z	Height	Score (MFG)	Score (MS)	Score (mass)	Score (iso. abund)	Score (iso. spacing)
		(M+CH3COO)-		591.143	27437		50.66	10.08	98.3	74.66
			m/z	m/z (Calc)	Diff (ppm)	Diff (mDa)	Height	Height (Calc)	Height %	Height % (Calc)	Height Sum %	Height Sum% (Calc)
			591.143	591.135	-12	-7.1	27437	27403.4	100	100	72.8	72.7
			592.146	592.139	-12.32	-7.3	8182.5	8244.1	29.8	30.1	21.7	21.9
			593.156	593.141	-24.4	-14.5	2069.6	2041.5	7.5	7.4	5.5	5.4
	FALSE	Malonylglycitin	C25 H24 O13	50.66	532.129	532.122		-14.18	14.18	-7.54	7.962	N			DBSearch	50.66			(M+CH3COO)-	591.1426	27246
		Species	Ion Formula	m/z	Height	Score (MFG)	Score (MS)	Score (mass)	Score (iso. abund)	Score (iso. spacing)
		(M+CH3COO)-		591.143	27437		50.66	10.08	98.3	74.66
			m/z	m/z (Calc)	Diff (ppm)	Diff (mDa)	Height	Height (Calc)	Height %	Height % (Calc)	Height Sum %	Height Sum% (Calc)
			591.143	591.135	-12	-7.1	27437	27403.4	100	100	72.8	72.7
			592.146	592.139	-12.32	-7.3	8182.5	8244.1	29.8	30.1	21.7	21.9
			593.156	593.141	-24.4	-14.5	2069.6	2041.5	7.5	7.4	5.5	5.4
Cpd 21: Aurasperone C; C31 H28 O12	TRUE	21	Aurasperone C	C31 H28 O12	55.32	592.151				592.158						285.043	591.144	Negative	1	1	8.254	8.254	8.254			25685	25777						1		DBSearch	DBSearch			55.32	10			41689-66-1	HMDB30856			87233	11.71	1
	Best	Name	Formula	Score	Mass	Mass (DB)	Mass (MFG)	Diff (ppm)	Diff (abs. ppm)	Diff (mDa)	RT	RT Available (DB)	RT (DB)	RT Diff	ID Source	Score (DB)	Score (MFG)	DBE	Species	m/z	Cpd ID	Notes	Library
	TRUE	Aurasperone C	C31 H28 O12	55.32	592.151	592.158		11.71	11.71	6.93	8.254	N			DBSearch	55.32			(M-H)-	591.1436	9145
		Species	Ion Formula	m/z	Height	Score (MFG)	Score (MS)	Score (mass)	Score (iso. abund)	Score (iso. spacing)
		(M-H)-		591.144	27429.5		55.32	18.25	82.75	96.56
			m/z	m/z (Calc)	Diff (ppm)	Diff (mDa)	Height	Height (Calc)	Height %	Height % (Calc)	Height Sum %	Height Sum% (Calc)
			591.144	591.151	12.15	7.2	25777.1	27429.5	100	100	65.3	69.5
			592.147	592.154	12.19	7.2	9462.5	9407.3	36.7	34.3	24	23.8
			593.151	593.157	9.3	5.5	3466.2	2239.8	13.4	8.2	8.8	5.7
			594.158	594.159	2.4	1.4	770.3	399.4	3	1.5	2	1
	FALSE	8,8'-Methylenebiscatechin	C31 H28 O12	55.32	592.151	592.158		11.71	11.71	6.93	8.254	N			DBSearch	55.32			(M-H)-	591.1436	1662
		Species	Ion Formula	m/z	Height	Score (MFG)	Score (MS)	Score (mass)	Score (iso. abund)	Score (iso. spacing)
		(M-H)-		591.144	25777.1		55.32	18.25	82.75	96.56
			m/z	m/z (Calc)	Diff (ppm)	Diff (mDa)	Height	Height (Calc)	Height %	Height % (Calc)	Height Sum %	Height Sum% (Calc)
			591.144	591.151	12.15	7.2	25777.1	27429.5	100	100	65.3	69.5
			592.147	592.154	12.19	7.2	9462.5	9407.3	36.7	34.3	24	23.8
			593.151	593.157	9.3	5.5	3466.2	2239.8	13.4	8.2	8.8	5.7
			594.158	594.159	2.4	1.4	770.3	399.4	3	1.5	2	1
	FALSE	Xanthoaphin	C30 H26 O10	53.91	546.146	546.153		12.7	12.7	6.93	8.254	N			DBSearch	53.91			(M+HCOO)-	591.1436	18997
		Species	Ion Formula	m/z	Height	Score (MFG)	Score (MS)	Score (mass)	Score (iso. abund)	Score (iso. spacing)
		(M+HCOO)-		591.144	25777.1		53.91	15.28	82.75	96.56
			m/z	m/z (Calc)	Diff (ppm)	Diff (mDa)	Height	Height (Calc)	Height %	Height % (Calc)	Height Sum %	Height Sum% (Calc)
			591.144	591.151	12.15	7.2	25777.1	27429.5	100	100	65.3	69.5
			592.147	592.154	12.19	7.2	9462.5	9407.3	36.7	34.3	24	23.8
			593.151	593.157	9.3	5.5	3466.2	2239.8	13.4	8.2	8.8	5.7
			594.158	594.159	2.4	1.4	770.3	399.4	3	1.5	2	1
	FALSE	Guibourtinidol-(4alpha->6)-catechin	C30 H26 O10	53.91	546.146	546.153		12.7	12.7	6.93	8.254	N			DBSearch	53.91			(M+HCOO)-	591.1436	23284
		Species	Ion Formula	m/z	Height	Score (MFG)	Score (MS)	Score (mass)	Score (iso. abund)	Score (iso. spacing)
		(M+HCOO)-		591.144	25777.1		53.91	15.28	82.75	96.56
			m/z	m/z (Calc)	Diff (ppm)	Diff (mDa)	Height	Height (Calc)	Height %	Height % (Calc)	Height Sum %	Height Sum% (Calc)
			591.144	591.151	12.15	7.2	25777.1	27429.5	100	100	65.3	69.5
			592.147	592.154	12.19	7.2	9462.5	9407.3	36.7	34.3	24	23.8
			593.151	593.157	9.3	5.5	3466.2	2239.8	13.4	8.2	8.8	5.7
			594.158	594.159	2.4	1.4	770.3	399.4	3	1.5	2	1
	FALSE	Trichotomine	C30 H20 N4 O6	48.88	532.13	532.138		15.39	15.39	8.19	8.254	N			DBSearch	48.88			(M+CH3COO)-	591.1436	22400
		Species	Ion Formula	m/z	Height	Score (MFG)	Score (MS)	Score (mass)	Score (iso. abund)	Score (iso. spacing)
		(M+CH3COO)-		591.144	25777.1		48.88	6.69	80.15	95.72
			m/z	m/z (Calc)	Diff (ppm)	Diff (mDa)	Height	Height (Calc)	Height %	Height % (Calc)	Height Sum %	Height Sum% (Calc)
			591.144	591.152	14.42	8.5	25777.1	27008.7	100	100	65.3	68.4
			592.147	592.155	14.01	8.3	9462.5	9896.2	36.7	36.6	24	25.1
			593.151	593.158	11.26	6.7	3466.2	2205.8	13.4	8.2	8.8	5.6
			594.158	594.161	4.27	2.5	770.3	365.5	3	1.4	2	0.9
	FALSE	Daidzin 4'-O-glucuronide	C27 H28 O15	47.42	592.151	592.143		-14.1	14.1	-8.35	8.254	N			DBSearch	47.42			(M-H)-	591.1436	270
		Species	Ion Formula	m/z	Height	Score (MFG)	Score (MS)	Score (mass)	Score (iso. abund)	Score (iso. spacing)
		(M-H)-		591.144	25777.1		47.42	8.48	72.32	95.42
			m/z	m/z (Calc)	Diff (ppm)	Diff (mDa)	Height	Height (Calc)	Height %	Height % (Calc)	Height Sum %	Height Sum% (Calc)
			591.144	591.135	-13.65	-8.1	25777.1	28427.2	100	100	65.3	72
			592.147	592.139	-13.56	-8	9462.5	8552.1	36.7	30.1	24	21.7
			593.151	593.141	-16.89	-10	3466.2	2117.8	13.4	7.4	8.8	5.4
			594.158	594.144	-23.74	-14.1	770.3	379.1	3	1.3	2	1
	FALSE	6''-O-(3-Hydroxy-3-methylglutaroyl)astragalin	C27 H28 O15	47.42	592.151	592.143		-14.1	14.1	-8.35	8.254	N			DBSearch	47.42			(M-H)-	591.1436	788
		Species	Ion Formula	m/z	Height	Score (MFG)	Score (MS)	Score (mass)	Score (iso. abund)	Score (iso. spacing)
		(M-H)-		591.144	25777.1		47.42	8.48	72.32	95.42
			m/z	m/z (Calc)	Diff (ppm)	Diff (mDa)	Height	Height (Calc)	Height %	Height % (Calc)	Height Sum %	Height Sum% (Calc)
			591.144	591.135	-13.65	-8.1	25777.1	28427.2	100	100	65.3	72
			592.147	592.139	-13.56	-8	9462.5	8552.1	36.7	30.1	24	21.7
			593.151	593.141	-16.89	-10	3466.2	2117.8	13.4	7.4	8.8	5.4
			594.158	594.144	-23.74	-14.1	770.3	379.1	3	1.3	2	1
	FALSE	Apigenin 7-[rhamnosyl-(1->2)-galacturonide]	C27 H28 O15	47.42	592.151	592.143		-14.1	14.1	-8.35	8.254	N			DBSearch	47.42			(M-H)-	591.1436	2855
		Species	Ion Formula	m/z	Height	Score (MFG)	Score (MS)	Score (mass)	Score (iso. abund)	Score (iso. spacing)
		(M-H)-		591.144	25777.1		47.42	8.48	72.32	95.42
			m/z	m/z (Calc)	Diff (ppm)	Diff (mDa)	Height	Height (Calc)	Height %	Height % (Calc)	Height Sum %	Height Sum% (Calc)
			591.144	591.135	-13.65	-8.1	25777.1	28427.2	100	100	65.3	72
			592.147	592.139	-13.56	-8	9462.5	8552.1	36.7	30.1	24	21.7
			593.151	593.141	-16.89	-10	3466.2	2117.8	13.4	7.4	8.8	5.4
			594.158	594.144	-23.74	-14.1	770.3	379.1	3	1.3	2	1
	FALSE	Biochanin A 7-(6-methylmalonylglucoside)	C26 H26 O13	46.5	546.146	546.137		-15.29	15.29	-8.35	8.254	N			DBSearch	46.5			(M+HCOO)-	591.1436	9279
		Species	Ion Formula	m/z	Height	Score (MFG)	Score (MS)	Score (mass)	Score (iso. abund)	Score (iso. spacing)
		(M+HCOO)-		591.144	25777.1		46.5	6.56	72.32	95.42
			m/z	m/z (Calc)	Diff (ppm)	Diff (mDa)	Height	Height (Calc)	Height %	Height % (Calc)	Height Sum %	Height Sum% (Calc)
			591.144	591.135	-13.65	-8.1	25777.1	28427.2	100	100	65.3	72
			592.147	592.139	-13.56	-8	9462.5	8552.1	36.7	30.1	24	21.7
			593.151	593.141	-16.89	-10	3466.2	2117.8	13.4	7.4	8.8	5.4
			594.158	594.144	-23.74	-14.1	770.3	379.1	3	1.3	2	1
	FALSE	6''-O-Malonylwistin	C26 H26 O13	46.5	546.146	546.137		-15.29	15.29	-8.35	8.254	N			DBSearch	46.5			(M+HCOO)-	591.1436	2647
		Species	Ion Formula	m/z	Height	Score (MFG)	Score (MS)	Score (mass)	Score (iso. abund)	Score (iso. spacing)
		(M+HCOO)-		591.144	25777.1		46.5	6.56	72.32	95.42
			m/z	m/z (Calc)	Diff (ppm)	Diff (mDa)	Height	Height (Calc)	Height %	Height % (Calc)	Height Sum %	Height Sum% (Calc)
			591.144	591.135	-13.65	-8.1	25777.1	28427.2	100	100	65.3	72
			592.147	592.139	-13.56	-8	9462.5	8552.1	36.7	30.1	24	21.7
			593.151	593.141	-16.89	-10	3466.2	2117.8	13.4	7.4	8.8	5.4
			594.158	594.144	-23.74	-14.1	770.3	379.1	3	1.3	2	1
Cpd 22: Madasiatic acid; C30 H48 O5	TRUE	22	Madasiatic acid	C30 H48 O5	57.59	488.357				488.35						487.351	487.35	Negative	1	1	13.519	13.61	13.702			21589	28485						1		DBSearch	DBSearch			57.59	10			26532-66-1	HMDB35118			90456	-13.69	1
	Best	Name	Formula	Score	Mass	Mass (DB)	Mass (MFG)	Diff (ppm)	Diff (abs. ppm)	Diff (mDa)	RT	RT Available (DB)	RT (DB)	RT Diff	ID Source	Score (DB)	Score (MFG)	DBE	Species	m/z	Cpd ID	Notes	Library
	TRUE	Madasiatic acid	C30 H48 O5	57.59	488.357	488.35		-13.69	13.69	-6.69	13.61	N			DBSearch	57.59			(M-H)-	487.3497	5897
		Species	Ion Formula	m/z	Height	Score (MFG)	Score (MS)	Score (mass)	Score (iso. abund)	Score (iso. spacing)
		(M-H)-		487.35	28751		57.59	13.61	98.11	96.91
			m/z	m/z (Calc)	Diff (ppm)	Diff (mDa)	Height	Height (Calc)	Height %	Height % (Calc)	Height Sum %	Height Sum% (Calc)
			487.35	487.343	-13.9	-6.8	28485.5	28751	100	100	70.6	71.2
			488.352	488.346	-12.26	-6	9313.4	9539.1	32.7	33.2	23.1	23.6
			489.357	489.349	-15.91	-7.8	2122.4	1827.4	7.5	6.4	5.3	4.5
			490.363	490.352	-21.46	-10.5	452.7	256.5	1.6	0.9	1.1	0.6
	FALSE	Euscaphic acid	C30 H48 O5	57.59	488.357	488.35		-13.69	13.69	-6.69	13.61	N			DBSearch	57.59			(M-H)-	487.3497	28430
		Species	Ion Formula	m/z	Height	Score (MFG)	Score (MS)	Score (mass)	Score (iso. abund)	Score (iso. spacing)
		(M-H)-		487.35	28485.5		57.59	13.61	98.11	96.91
			m/z	m/z (Calc)	Diff (ppm)	Diff (mDa)	Height	Height (Calc)	Height %	Height % (Calc)	Height Sum %	Height Sum% (Calc)
			487.35	487.343	-13.9	-6.8	28485.5	28751	100	100	70.6	71.2
			488.352	488.346	-12.26	-6	9313.4	9539.1	32.7	33.2	23.1	23.6
			489.357	489.349	-15.91	-7.8	2122.4	1827.4	7.5	6.4	5.3	4.5
			490.363	490.352	-21.46	-10.5	452.7	256.5	1.6	0.9	1.1	0.6
	FALSE	Centellasapogenol A	C30 H48 O5	57.59	488.357	488.35		-13.69	13.69	-6.69	13.61	N			DBSearch	57.59			(M-H)-	487.3497	4892
		Species	Ion Formula	m/z	Height	Score (MFG)	Score (MS)	Score (mass)	Score (iso. abund)	Score (iso. spacing)
		(M-H)-		487.35	28485.5		57.59	13.61	98.11	96.91
			m/z	m/z (Calc)	Diff (ppm)	Diff (mDa)	Height	Height (Calc)	Height %	Height % (Calc)	Height Sum %	Height Sum% (Calc)
			487.35	487.343	-13.9	-6.8	28485.5	28751	100	100	70.6	71.2
			488.352	488.346	-12.26	-6	9313.4	9539.1	32.7	33.2	23.1	23.6
			489.357	489.349	-15.91	-7.8	2122.4	1827.4	7.5	6.4	5.3	4.5
			490.363	490.352	-21.46	-10.5	452.7	256.5	1.6	0.9	1.1	0.6
	FALSE	Esculentic acid (Diplazium)	C30 H48 O5	57.59	488.357	488.35		-13.69	13.69	-6.69	13.61	N			DBSearch	57.59			(M-H)-	487.3497	5330
		Species	Ion Formula	m/z	Height	Score (MFG)	Score (MS)	Score (mass)	Score (iso. abund)	Score (iso. spacing)
		(M-H)-		487.35	28485.5		57.59	13.61	98.11	96.91
			m/z	m/z (Calc)	Diff (ppm)	Diff (mDa)	Height	Height (Calc)	Height %	Height % (Calc)	Height Sum %	Height Sum% (Calc)
			487.35	487.343	-13.9	-6.8	28485.5	28751	100	100	70.6	71.2
			488.352	488.346	-12.26	-6	9313.4	9539.1	32.7	33.2	23.1	23.6
			489.357	489.349	-15.91	-7.8	2122.4	1827.4	7.5	6.4	5.3	4.5
			490.363	490.352	-21.46	-10.5	452.7	256.5	1.6	0.9	1.1	0.6
	FALSE	Hovenolactone	C30 H48 O5	57.59	488.357	488.35		-13.69	13.69	-6.69	13.61	N			DBSearch	57.59			(M-H)-	487.3497	5204
		Species	Ion Formula	m/z	Height	Score (MFG)	Score (MS)	Score (mass)	Score (iso. abund)	Score (iso. spacing)
		(M-H)-		487.35	28485.5		57.59	13.61	98.11	96.91
			m/z	m/z (Calc)	Diff (ppm)	Diff (mDa)	Height	Height (Calc)	Height %	Height % (Calc)	Height Sum %	Height Sum% (Calc)
			487.35	487.343	-13.9	-6.8	28485.5	28751	100	100	70.6	71.2
			488.352	488.346	-12.26	-6	9313.4	9539.1	32.7	33.2	23.1	23.6
			489.357	489.349	-15.91	-7.8	2122.4	1827.4	7.5	6.4	5.3	4.5
			490.363	490.352	-21.46	-10.5	452.7	256.5	1.6	0.9	1.1	0.6
	FALSE	16beta-Hydroxystellatogenin	C30 H48 O5	57.59	488.357	488.35		-13.69	13.69	-6.69	13.61	N			DBSearch	57.59			(M-H)-	487.3497	1447
		Species	Ion Formula	m/z	Height	Score (MFG)	Score (MS)	Score (mass)	Score (iso. abund)	Score (iso. spacing)
		(M-H)-		487.35	28485.5		57.59	13.61	98.11	96.91
			m/z	m/z (Calc)	Diff (ppm)	Diff (mDa)	Height	Height (Calc)	Height %	Height % (Calc)	Height Sum %	Height Sum% (Calc)
			487.35	487.343	-13.9	-6.8	28485.5	28751	100	100	70.6	71.2
			488.352	488.346	-12.26	-6	9313.4	9539.1	32.7	33.2	23.1	23.6
			489.357	489.349	-15.91	-7.8	2122.4	1827.4	7.5	6.4	5.3	4.5
			490.363	490.352	-21.46	-10.5	452.7	256.5	1.6	0.9	1.1	0.6
	FALSE	21beta-Hydroxyhederagenin	C30 H48 O5	57.59	488.357	488.35		-13.69	13.69	-6.69	13.61	N			DBSearch	57.59			(M-H)-	487.3497	875
		Species	Ion Formula	m/z	Height	Score (MFG)	Score (MS)	Score (mass)	Score (iso. abund)	Score (iso. spacing)
		(M-H)-		487.35	28485.5		57.59	13.61	98.11	96.91
			m/z	m/z (Calc)	Diff (ppm)	Diff (mDa)	Height	Height (Calc)	Height %	Height % (Calc)	Height Sum %	Height Sum% (Calc)
			487.35	487.343	-13.9	-6.8	28485.5	28751	100	100	70.6	71.2
			488.352	488.346	-12.26	-6	9313.4	9539.1	32.7	33.2	23.1	23.6
			489.357	489.349	-15.91	-7.8	2122.4	1827.4	7.5	6.4	5.3	4.5
			490.363	490.352	-21.46	-10.5	452.7	256.5	1.6	0.9	1.1	0.6
	FALSE	Glyyunnansapogenin B	C30 H48 O5	57.59	488.357	488.35		-13.69	13.69	-6.69	13.61	N			DBSearch	57.59			(M-H)-	487.3497	4659
		Species	Ion Formula	m/z	Height	Score (MFG)	Score (MS)	Score (mass)	Score (iso. abund)	Score (iso. spacing)
		(M-H)-		487.35	28485.5		57.59	13.61	98.11	96.91
			m/z	m/z (Calc)	Diff (ppm)	Diff (mDa)	Height	Height (Calc)	Height %	Height % (Calc)	Height Sum %	Height Sum% (Calc)
			487.35	487.343	-13.9	-6.8	28485.5	28751	100	100	70.6	71.2
			488.352	488.346	-12.26	-6	9313.4	9539.1	32.7	33.2	23.1	23.6
			489.357	489.349	-15.91	-7.8	2122.4	1827.4	7.5	6.4	5.3	4.5
			490.363	490.352	-21.46	-10.5	452.7	256.5	1.6	0.9	1.1	0.6
	FALSE	Pitheduloside I	C30 H48 O5	57.59	488.357	488.35		-13.69	13.69	-6.69	13.61	N			DBSearch	57.59			(M-H)-	487.3497	6688
		Species	Ion Formula	m/z	Height	Score (MFG)	Score (MS)	Score (mass)	Score (iso. abund)	Score (iso. spacing)
		(M-H)-		487.35	28485.5		57.59	13.61	98.11	96.91
			m/z	m/z (Calc)	Diff (ppm)	Diff (mDa)	Height	Height (Calc)	Height %	Height % (Calc)	Height Sum %	Height Sum% (Calc)
			487.35	487.343	-13.9	-6.8	28485.5	28751	100	100	70.6	71.2
			488.352	488.346	-12.26	-6	9313.4	9539.1	32.7	33.2	23.1	23.6
			489.357	489.349	-15.91	-7.8	2122.4	1827.4	7.5	6.4	5.3	4.5
			490.363	490.352	-21.46	-10.5	452.7	256.5	1.6	0.9	1.1	0.6
	FALSE	Camelliagenin B	C30 H48 O5	57.59	488.357	488.35		-13.69	13.69	-6.69	13.61	N			DBSearch	57.59			(M-H)-	487.3497	6348
		Species	Ion Formula	m/z	Height	Score (MFG)	Score (MS)	Score (mass)	Score (iso. abund)	Score (iso. spacing)
		(M-H)-		487.35	28485.5		57.59	13.61	98.11	96.91
			m/z	m/z (Calc)	Diff (ppm)	Diff (mDa)	Height	Height (Calc)	Height %	Height % (Calc)	Height Sum %	Height Sum% (Calc)
			487.35	487.343	-13.9	-6.8	28485.5	28751	100	100	70.6	71.2
			488.352	488.346	-12.26	-6	9313.4	9539.1	32.7	33.2	23.1	23.6
			489.357	489.349	-15.91	-7.8	2122.4	1827.4	7.5	6.4	5.3	4.5
			490.363	490.352	-21.46	-10.5	452.7	256.5	1.6	0.9	1.1	0.6
Cpd 23: Nb-Stearoyltryptamine; C28 H46 N2 O	TRUE	23	Nb-Stearoyltryptamine	C28 H46 N2 O	66.95	426.356				426.361						471.354	471.355	Negative	1	1	16.59	16.673	16.756			18587							1		DBSearch	DBSearch			66.95	10			21469-14-7	HMDB40816			95278	10.77	1
	Best	Name	Formula	Score	Mass	Mass (DB)	Mass (MFG)	Diff (ppm)	Diff (abs. ppm)	Diff (mDa)	RT	RT Available (DB)	RT (DB)	RT Diff	ID Source	Score (DB)	Score (MFG)	DBE	Species	m/z	Cpd ID	Notes	Library
	TRUE	Nb-Stearoyltryptamine	C28 H46 N2 O	66.95	426.356	426.361		10.77	10.77	4.59	16.673	N			DBSearch	66.95			(M+HCOO)-	471.3547	1071
		Species	Ion Formula	m/z	Height	Score (MFG)	Score (MS)	Score (mass)	Score (iso. abund)	Score (iso. spacing)
		(M+HCOO)-		471.355	26174.6		66.95	33.44	95.29	99.97
			m/z	m/z (Calc)	Diff (ppm)	Diff (mDa)	Height	Height (Calc)	Height %	Height % (Calc)	Height Sum %	Height Sum% (Calc)
			471.355	471.359	9.57	4.5	26174.6	25980.4	100	100	72.3	71.8
			472.358	472.363	9.68	4.6	7965.6	8508.9	30.4	32.8	22	23.5
			473.361	473.365	9.85	4.7	1639.4	1509.1	6.3	5.8	4.5	4.2
			474.358	474.368	20.84	9.9	409.1	190.3	1.6	0.7	1.1	0.5
	FALSE	Pomolic acid	C30 H48 O4	57.18	472.362	472.355		-13.97	13.97	-6.6	16.673	N			DBSearch	57.18			(M-H)-	471.3547	5908
		Species	Ion Formula	m/z	Height	Score (MFG)	Score (MS)	Score (mass)	Score (iso. abund)	Score (iso. spacing)
		(M-H)-		471.355	26174.6		57.18	13.29	94.86	99.77
			m/z	m/z (Calc)	Diff (ppm)	Diff (mDa)	Height	Height (Calc)	Height %	Height % (Calc)	Height Sum %	Height Sum% (Calc)
			471.355	471.348	-14.26	-6.7	26174.6	25830.7	100	100	72.3	71.4
			472.358	472.351	-13.8	-6.5	7965.6	8560.3	30.4	33.1	22	23.7
			473.361	473.354	-13.49	-6.4	1639.4	1585.4	6.3	6.1	4.5	4.4
			474.358	474.357	-2.38	-1.1	409.1	212.3	1.6	0.8	1.1	0.6
	FALSE	Azukisapogenol	C30 H48 O4	57.18	472.362	472.355		-13.97	13.97	-6.6	16.673	N			DBSearch	57.18			(M-H)-	471.3547	5785
		Species	Ion Formula	m/z	Height	Score (MFG)	Score (MS)	Score (mass)	Score (iso. abund)	Score (iso. spacing)
		(M-H)-		471.355	26174.6		57.18	13.29	94.86	99.77
			m/z	m/z (Calc)	Diff (ppm)	Diff (mDa)	Height	Height (Calc)	Height %	Height % (Calc)	Height Sum %	Height Sum% (Calc)
			471.355	471.348	-14.26	-6.7	26174.6	25830.7	100	100	72.3	71.4
			472.358	472.351	-13.8	-6.5	7965.6	8560.3	30.4	33.1	22	23.7
			473.361	473.354	-13.49	-6.4	1639.4	1585.4	6.3	6.1	4.5	4.4
			474.358	474.357	-2.38	-1.1	409.1	212.3	1.6	0.8	1.1	0.6
	FALSE	delta-Maslinic acid	C30 H48 O4	57.18	472.362	472.355		-13.97	13.97	-6.6	16.673	N			DBSearch	57.18			(M-H)-	471.3547	5783
		Species	Ion Formula	m/z	Height	Score (MFG)	Score (MS)	Score (mass)	Score (iso. abund)	Score (iso. spacing)
		(M-H)-		471.355	26174.6		57.18	13.29	94.86	99.77
			m/z	m/z (Calc)	Diff (ppm)	Diff (mDa)	Height	Height (Calc)	Height %	Height % (Calc)	Height Sum %	Height Sum% (Calc)
			471.355	471.348	-14.26	-6.7	26174.6	25830.7	100	100	72.3	71.4
			472.358	472.351	-13.8	-6.5	7965.6	8560.3	30.4	33.1	22	23.7
			473.361	473.354	-13.49	-6.4	1639.4	1585.4	6.3	6.1	4.5	4.4
			474.358	474.357	-2.38	-1.1	409.1	212.3	1.6	0.8	1.1	0.6
	FALSE	20beta-Hydroxyursolic acid	C30 H48 O4	57.18	472.362	472.355		-13.97	13.97	-6.6	16.673	N			DBSearch	57.18			(M-H)-	471.3547	5907
		Species	Ion Formula	m/z	Height	Score (MFG)	Score (MS)	Score (mass)	Score (iso. abund)	Score (iso. spacing)
		(M-H)-		471.355	26174.6		57.18	13.29	94.86	99.77
			m/z	m/z (Calc)	Diff (ppm)	Diff (mDa)	Height	Height (Calc)	Height %	Height % (Calc)	Height Sum %	Height Sum% (Calc)
			471.355	471.348	-14.26	-6.7	26174.6	25830.7	100	100	72.3	71.4
			472.358	472.351	-13.8	-6.5	7965.6	8560.3	30.4	33.1	22	23.7
			473.361	473.354	-13.49	-6.4	1639.4	1585.4	6.3	6.1	4.5	4.4
			474.358	474.357	-2.38	-1.1	409.1	212.3	1.6	0.8	1.1	0.6
	FALSE	Priverogenin A	C30 H48 O4	57.18	472.362	472.355		-13.97	13.97	-6.6	16.673	N			DBSearch	57.18			(M-H)-	471.3547	6349
		Species	Ion Formula	m/z	Height	Score (MFG)	Score (MS)	Score (mass)	Score (iso. abund)	Score (iso. spacing)
		(M-H)-		471.355	26174.6		57.18	13.29	94.86	99.77
			m/z	m/z (Calc)	Diff (ppm)	Diff (mDa)	Height	Height (Calc)	Height %	Height % (Calc)	Height Sum %	Height Sum% (Calc)
			471.355	471.348	-14.26	-6.7	26174.6	25830.7	100	100	72.3	71.4
			472.358	472.351	-13.8	-6.5	7965.6	8560.3	30.4	33.1	22	23.7
			473.361	473.354	-13.49	-6.4	1639.4	1585.4	6.3	6.1	4.5	4.4
			474.358	474.357	-2.38	-1.1	409.1	212.3	1.6	0.8	1.1	0.6
	FALSE	Queretaroic acid	C30 H48 O4	57.18	472.362	472.355		-13.97	13.97	-6.6	16.673	N			DBSearch	57.18			(M-H)-	471.3547	6354
		Species	Ion Formula	m/z	Height	Score (MFG)	Score (MS)	Score (mass)	Score (iso. abund)	Score (iso. spacing)
		(M-H)-		471.355	26174.6		57.18	13.29	94.86	99.77
			m/z	m/z (Calc)	Diff (ppm)	Diff (mDa)	Height	Height (Calc)	Height %	Height % (Calc)	Height Sum %	Height Sum% (Calc)
			471.355	471.348	-14.26	-6.7	26174.6	25830.7	100	100	72.3	71.4
			472.358	472.351	-13.8	-6.5	7965.6	8560.3	30.4	33.1	22	23.7
			473.361	473.354	-13.49	-6.4	1639.4	1585.4	6.3	6.1	4.5	4.4
			474.358	474.357	-2.38	-1.1	409.1	212.3	1.6	0.8	1.1	0.6
	FALSE	(3beta,23xi)-3,23-Dihydroxycycloart-24-en-26-oic acid	C30 H48 O4	57.18	472.362	472.355		-13.97	13.97	-6.6	16.673	N			DBSearch	57.18			(M-H)-	471.3547	6317
		Species	Ion Formula	m/z	Height	Score (MFG)	Score (MS)	Score (mass)	Score (iso. abund)	Score (iso. spacing)
		(M-H)-		471.355	26174.6		57.18	13.29	94.86	99.77
			m/z	m/z (Calc)	Diff (ppm)	Diff (mDa)	Height	Height (Calc)	Height %	Height % (Calc)	Height Sum %	Height Sum% (Calc)
			471.355	471.348	-14.26	-6.7	26174.6	25830.7	100	100	72.3	71.4
			472.358	472.351	-13.8	-6.5	7965.6	8560.3	30.4	33.1	22	23.7
			473.361	473.354	-13.49	-6.4	1639.4	1585.4	6.3	6.1	4.5	4.4
			474.358	474.357	-2.38	-1.1	409.1	212.3	1.6	0.8	1.1	0.6
	FALSE	Lucidumol A	C30 H48 O4	57.18	472.362	472.355		-13.97	13.97	-6.6	16.673	N			DBSearch	57.18			(M-H)-	471.3547	7265
		Species	Ion Formula	m/z	Height	Score (MFG)	Score (MS)	Score (mass)	Score (iso. abund)	Score (iso. spacing)
		(M-H)-		471.355	26174.6		57.18	13.29	94.86	99.77
			m/z	m/z (Calc)	Diff (ppm)	Diff (mDa)	Height	Height (Calc)	Height %	Height % (Calc)	Height Sum %	Height Sum% (Calc)
			471.355	471.348	-14.26	-6.7	26174.6	25830.7	100	100	72.3	71.4
			472.358	472.351	-13.8	-6.5	7965.6	8560.3	30.4	33.1	22	23.7
			473.361	473.354	-13.49	-6.4	1639.4	1585.4	6.3	6.1	4.5	4.4
			474.358	474.357	-2.38	-1.1	409.1	212.3	1.6	0.8	1.1	0.6
	FALSE	Maslinic Acid	C30 H48 O4	57.18	472.362	472.355		-13.97	13.97	-6.6	16.673	N			DBSearch	57.18			(M-H)-	471.3547	16967
		Species	Ion Formula	m/z	Height	Score (MFG)	Score (MS)	Score (mass)	Score (iso. abund)	Score (iso. spacing)
		(M-H)-		471.355	26174.6		57.18	13.29	94.86	99.77
			m/z	m/z (Calc)	Diff (ppm)	Diff (mDa)	Height	Height (Calc)	Height %	Height % (Calc)	Height Sum %	Height Sum% (Calc)
			471.355	471.348	-14.26	-6.7	26174.6	25830.7	100	100	72.3	71.4
			472.358	472.351	-13.8	-6.5	7965.6	8560.3	30.4	33.1	22	23.7
			473.361	473.354	-13.49	-6.4	1639.4	1585.4	6.3	6.1	4.5	4.4
			474.358	474.357	-2.38	-1.1	409.1	212.3	1.6	0.8	1.1	0.6
Cpd 24: Hexazinone; C12 H20 N4 O2	TRUE	24	Hexazinone	C12 H20 N4 O2	86.57	252.16				252.159						183.015	311.174	Negative	1	1	19.71	19.793	19.877			160121							1		DBSearch	DBSearch			86.57	6			51235-04-2		C10926		68694	-5.49	1
	Best	Name	Formula	Score	Mass	Mass (DB)	Mass (MFG)	Diff (ppm)	Diff (abs. ppm)	Diff (mDa)	RT	RT Available (DB)	RT (DB)	RT Diff	ID Source	Score (DB)	Score (MFG)	DBE	Species	m/z	Cpd ID	Notes	Library
	TRUE	Hexazinone	C12 H20 N4 O2	86.57	252.16	252.159		-5.49	5.49	-1.38	19.793	N			DBSearch	86.57			(M+CH3COO)-	311.1741	23923
		Species	Ion Formula	m/z	Height	Score (MFG)	Score (MS)	Score (mass)	Score (iso. abund)	Score (iso. spacing)
		(M+CH3COO)-		311.174	293299		86.57	84.83	90.81	84.96
			m/z	m/z (Calc)	Diff (ppm)	Diff (mDa)	Height	Height (Calc)	Height %	Height % (Calc)	Height Sum %	Height Sum% (Calc)
			311.174	311.173	-5.12	-1.6	283790	293299	100	100	81.2	83.9
			312.177	312.175	-5.31	-1.7	51496.2	49920.2	18.1	17	14.7	14.3
			313.174	313.178	11.94	3.7	14344.6	6411.1	5.1	2.2	4.1	1.8
	FALSE	Praziquantel	C19 H24 N2 O2	70.88	312.181	312.184		8.72	8.72	2.72	19.793	N			DBSearch	70.88			(M-H)-	311.1741	21146	anthelmetic (antiparasite infection, broadrange) Drug Dollery, Colin Therapeutic Drugs, 2nd Ed. 1999 p. P184
		Species	Ion Formula	m/z	Height	Score (MFG)	Score (MS)	Score (mass)	Score (iso. abund)	Score (iso. spacing)
		(M-H)-		311.174	283790		70.88	59.04	82.34	80.79
			m/z	m/z (Calc)	Diff (ppm)	Diff (mDa)	Height	Height (Calc)	Height %	Height % (Calc)	Height Sum %	Height Sum% (Calc)
			311.174	311.176	7.81	2.4	283790	281376	100	100	81.2	80.5
			312.177	312.18	8.58	2.7	51496.2	60837.1	18.1	21.6	14.7	17.4
			313.174	313.183	27.57	8.6	14344.6	7416.8	5.1	2.6	4.1	2.1
	FALSE	14,19-Didehydrocondyfolan	C18 H22 N2	68.7	266.176	266.178		10.22	10.22	2.72	19.793	N			DBSearch	68.7			(M+HCOO)-	311.1741	9482
		Species	Ion Formula	m/z	Height	Score (MFG)	Score (MS)	Score (mass)	Score (iso. abund)	Score (iso. spacing)
		(M+HCOO)-		311.174	283790		68.7	54.46	82.34	80.79
			m/z	m/z (Calc)	Diff (ppm)	Diff (mDa)	Height	Height (Calc)	Height %	Height % (Calc)	Height Sum %	Height Sum% (Calc)
			311.174	311.176	7.81	2.4	283790	281376	100	100	81.2	80.5
			312.177	312.18	8.58	2.7	51496.2	60837.1	18.1	21.6	14.7	17.4
			313.174	313.183	27.57	8.6	14344.6	7416.8	5.1	2.6	4.1	2.1
	FALSE	Demethylimipramine	C18 H22 N2	68.7	266.176	266.178		10.22	10.22	2.72	19.793	N			DBSearch	68.7			(M+HCOO)-	311.1741	20928	Antidepressant Metabolite of Imipramine and Lofepramide Dollery, Colin Therapeutic Drugs, 2nd Ed. 1999 p. I29
		Species	Ion Formula	m/z	Height	Score (MFG)	Score (MS)	Score (mass)	Score (iso. abund)	Score (iso. spacing)
		(M+HCOO)-		311.174	283790		68.7	54.46	82.34	80.79
			m/z	m/z (Calc)	Diff (ppm)	Diff (mDa)	Height	Height (Calc)	Height %	Height % (Calc)	Height Sum %	Height Sum% (Calc)
			311.174	311.176	7.81	2.4	283790	281376	100	100	81.2	80.5
			312.177	312.18	8.58	2.7	51496.2	60837.1	18.1	21.6	14.7	17.4
			313.174	313.183	27.57	8.6	14344.6	7416.8	5.1	2.6	4.1	2.1
	FALSE	Cyclizine	C18 H22 N2	68.7	266.176	266.178		10.22	10.22	2.72	19.793	N			DBSearch	68.7			(M+HCOO)-	311.1741	20924	synthetic
		Species	Ion Formula	m/z	Height	Score (MFG)	Score (MS)	Score (mass)	Score (iso. abund)	Score (iso. spacing)
		(M+HCOO)-		311.174	283790		68.7	54.46	82.34	80.79
			m/z	m/z (Calc)	Diff (ppm)	Diff (mDa)	Height	Height (Calc)	Height %	Height % (Calc)	Height Sum %	Height Sum% (Calc)
			311.174	311.176	7.81	2.4	283790	281376	100	100	81.2	80.5
			312.177	312.18	8.58	2.7	51496.2	60837.1	18.1	21.6	14.7	17.4
			313.174	313.183	27.57	8.6	14344.6	7416.8	5.1	2.6	4.1	2.1
	FALSE	N-Undecylbenzenesulfonic acid	C17 H28 O3 S	56.77	312.181	312.176		-17.32	17.32	-5.41	19.793	N			DBSearch	56.77			(M-H)-	311.1741	7849
		Species	Ion Formula	m/z	Height	Score (MFG)	Score (MS)	Score (mass)	Score (iso. abund)	Score (iso. spacing)
		(M-H)-		311.174	283790		56.77	12.49	95.14	99.29
			m/z	m/z (Calc)	Diff (ppm)	Diff (mDa)	Height	Height (Calc)	Height %	Height % (Calc)	Height Sum %	Height Sum% (Calc)
			311.174	311.169	-17.46	-5.4	283790	276365	100	100	81.2	79
			312.177	312.172	-16.39	-5.1	51496.2	54170.7	18.1	19.6	14.7	15.5
			313.174	313.168	-18.79	-5.9	14344.6	19094.3	5.1	6.9	4.1	5.5
Cpd 25: Tetrahexosylceramide (d18:1/24:0); C68 H126 N2 O23	TRUE	25	Tetrahexosylceramide (d18:1/24:0)	C68 H126 N2 O23	4.08	1338.89				1338.88						255.237	668.442	Negative	2	2	20.732	20.732	20.732			25021							1		DBSearch	DBSearch			4.08	2			82006-00-6	HMDB04967	C03272		7220	-13.43	1
	Best	Name	Formula	Score	Mass	Mass (DB)	Mass (MFG)	Diff (ppm)	Diff (abs. ppm)	Diff (mDa)	RT	RT Available (DB)	RT (DB)	RT Diff	ID Source	Score (DB)	Score (MFG)	DBE	Species	m/z	Cpd ID	Notes	Library
	TRUE	Tetrahexosylceramide (d18:1/24:0)	C68 H126 N2 O23	4.08	1338.89	1338.88		-13.43	13.43	-17.98	20.732	N			DBSearch	4.08			(M-2H)-2	668.4418	16331
		Species	Ion Formula	m/z	Height	Score (MFG)	Score (MS)	Score (mass)	Score (iso. abund)	Score (iso. spacing)
		(M-2H)-2		668.442	704		4.08	2.78	0.87	10.55
			m/z	m/z (Calc)	Diff (ppm)	Diff (mDa)	Height	Height (Calc)	Height %	Height % (Calc)	Height Sum %	Height Sum% (Calc)
			668.442	668.43	-17.17	-11.5	704	568.8	100	100	70.1	56.6
			668.935	668.932	-4.71	-3.1	300.3	435.6	42.7	76.6	29.9	43.4
	FALSE	Ganglioside GA1 (d18:1/24:0)	C68 H126 N2 O23	4.08	1338.89	1338.88		-13.43	13.43	-17.98	20.732	N			DBSearch	4.08			(M-2H)-2	668.4418	16391
		Species	Ion Formula	m/z	Height	Score (MFG)	Score (MS)	Score (mass)	Score (iso. abund)	Score (iso. spacing)
		(M-2H)-2		668.442	704		4.08	2.78	0.87	10.55
			m/z	m/z (Calc)	Diff (ppm)	Diff (mDa)	Height	Height (Calc)	Height %	Height % (Calc)	Height Sum %	Height Sum% (Calc)
			668.442	668.43	-17.17	-11.5	704	568.8	100	100	70.1	56.6
			668.935	668.932	-4.71	-3.1	300.3	435.6	42.7	76.6	29.9	43.4
Compound 26	TRUE	26														603.412	603.414	Negative	1	1	20.767	20.847	20.926			28698							1																1
Cpd 27: Hydroquinidine; C20 H26 N2 O2	TRUE	27	Hydroquinidine	C20 H26 N2 O2	69.41	326.197				326.199						183.016	325.19	Negative	1	1	21.615	21.699	21.782			127182							1		DBSearch	DBSearch			69.41	10			1435-55-8		C10696		2221	8.12	1
	Best	Name	Formula	Score	Mass	Mass (DB)	Mass (MFG)	Diff (ppm)	Diff (abs. ppm)	Diff (mDa)	RT	RT Available (DB)	RT (DB)	RT Diff	ID Source	Score (DB)	Score (MFG)	DBE	Species	m/z	Cpd ID	Notes	Library
	TRUE	Hydroquinidine	C20 H26 N2 O2	69.41	326.197	326.199		8.12	8.12	2.65	21.699	N			DBSearch	69.41			(M-H)-	325.1899	30380	Antiarrhythmic; Drug, Quinidine contaminant Dollery, Colin Therapeutic Drugs, 2nd Ed. 1999 p. Q10 Deleted CAS: 1415-00-5; 900786-91-6; 904813-09-8; 1089762-75-3; 1195456-48-4
		Species	Ion Formula	m/z	Height	Score (MFG)	Score (MS)	Score (mass)	Score (iso. abund)	Score (iso. spacing)
		(M-H)-		325.19	175975		69.41	61.9	78.61	73.38
			m/z	m/z (Calc)	Diff (ppm)	Diff (mDa)	Height	Height (Calc)	Height %	Height % (Calc)	Height Sum %	Height Sum% (Calc)
			325.19	325.192	6.98	2.3	175975	175012	100	100	80.1	79.6
			326.193	326.195	7.95	2.6	33559.1	39772.8	19.1	22.7	15.3	18.1
			327.189	327.198	28.48	9.3	10281.7	5031.5	5.8	2.9	4.7	2.3
	FALSE	Ajmaline	C20 H26 N2 O2	69.41	326.197	326.199		8.12	8.12	2.65	21.699	N			DBSearch	69.41			(M-H)-	325.1899	10904	Endogenous Metabolite http://dbk.ch.umist.ac.uk/ExactMasses.htm
		Species	Ion Formula	m/z	Height	Score (MFG)	Score (MS)	Score (mass)	Score (iso. abund)	Score (iso. spacing)
		(M-H)-		325.19	175975		69.41	61.9	78.61	73.38
			m/z	m/z (Calc)	Diff (ppm)	Diff (mDa)	Height	Height (Calc)	Height %	Height % (Calc)	Height Sum %	Height Sum% (Calc)
			325.19	325.192	6.98	2.3	175975	175012	100	100	80.1	79.6
			326.193	326.195	7.95	2.6	33559.1	39772.8	19.1	22.7	15.3	18.1
			327.189	327.198	28.48	9.3	10281.7	5031.5	5.8	2.9	4.7	2.3
	FALSE	(-)-Tortuosamine	C20 H26 N2 O2	69.41	326.197	326.199		8.12	8.12	2.65	21.699	N			DBSearch	69.41			(M-H)-	325.1899	25020
		Species	Ion Formula	m/z	Height	Score (MFG)	Score (MS)	Score (mass)	Score (iso. abund)	Score (iso. spacing)
		(M-H)-		325.19	175975		69.41	61.9	78.61	73.38
			m/z	m/z (Calc)	Diff (ppm)	Diff (mDa)	Height	Height (Calc)	Height %	Height % (Calc)	Height Sum %	Height Sum% (Calc)
			325.19	325.192	6.98	2.3	175975	175012	100	100	80.1	79.6
			326.193	326.195	7.95	2.6	33559.1	39772.8	19.1	22.7	15.3	18.1
			327.189	327.198	28.48	9.3	10281.7	5031.5	5.8	2.9	4.7	2.3
	FALSE	Imipramine	C19 H24 N2	67.37	280.191	280.194		9.46	9.46	2.65	21.699	N			DBSearch	67.37			(M+HCOO)-	325.1899	17305	Antidepressant Drug Dollery, Colin Therapeutic Drugs, 2nd Ed. 1999 p. I29
		Species	Ion Formula	m/z	Height	Score (MFG)	Score (MS)	Score (mass)	Score (iso. abund)	Score (iso. spacing)
		(M+HCOO)-		325.19	175975		67.37	57.61	78.61	73.38
			m/z	m/z (Calc)	Diff (ppm)	Diff (mDa)	Height	Height (Calc)	Height %	Height % (Calc)	Height Sum %	Height Sum% (Calc)
			325.19	325.192	6.98	2.3	175975	175012	100	100	80.1	79.6
			326.193	326.195	7.95	2.6	33559.1	39772.8	19.1	22.7	15.3	18.1
			327.189	327.198	28.48	9.3	10281.7	5031.5	5.8	2.9	4.7	2.3
	FALSE	Ibogamine	C19 H24 N2	67.37	280.191	280.194		9.46	9.46	2.65	21.699	N			DBSearch	67.37			(M+HCOO)-	325.1899	22372
		Species	Ion Formula	m/z	Height	Score (MFG)	Score (MS)	Score (mass)	Score (iso. abund)	Score (iso. spacing)
		(M+HCOO)-		325.19	175975		67.37	57.61	78.61	73.38
			m/z	m/z (Calc)	Diff (ppm)	Diff (mDa)	Height	Height (Calc)	Height %	Height % (Calc)	Height Sum %	Height Sum% (Calc)
			325.19	325.192	6.98	2.3	175975	175012	100	100	80.1	79.6
			326.193	326.195	7.95	2.6	33559.1	39772.8	19.1	22.7	15.3	18.1
			327.189	327.198	28.48	9.3	10281.7	5031.5	5.8	2.9	4.7	2.3
	FALSE	N-Methylaspidospermatidine	C19 H24 N2	67.37	280.191	280.194		9.46	9.46	2.65	21.699	N			DBSearch	67.37			(M+HCOO)-	325.1899	9481
		Species	Ion Formula	m/z	Height	Score (MFG)	Score (MS)	Score (mass)	Score (iso. abund)	Score (iso. spacing)
		(M+HCOO)-		325.19	175975		67.37	57.61	78.61	73.38
			m/z	m/z (Calc)	Diff (ppm)	Diff (mDa)	Height	Height (Calc)	Height %	Height % (Calc)	Height Sum %	Height Sum% (Calc)
			325.19	325.192	6.98	2.3	175975	175012	100	100	80.1	79.6
			326.193	326.195	7.95	2.6	33559.1	39772.8	19.1	22.7	15.3	18.1
			327.189	327.198	28.48	9.3	10281.7	5031.5	5.8	2.9	4.7	2.3
	FALSE	Demethylimipramine	C18 H22 N2	66.69	266.176	266.178		9.96	9.96	2.65	21.699	N			DBSearch	66.69			(M+CH3COO)-	325.1899	20928	Antidepressant Metabolite of Imipramine and Lofepramide Dollery, Colin Therapeutic Drugs, 2nd Ed. 1999 p. I29
		Species	Ion Formula	m/z	Height	Score (MFG)	Score (MS)	Score (mass)	Score (iso. abund)	Score (iso. spacing)
		(M+CH3COO)-		325.19	175975		66.69	56.18	78.61	73.38
			m/z	m/z (Calc)	Diff (ppm)	Diff (mDa)	Height	Height (Calc)	Height %	Height % (Calc)	Height Sum %	Height Sum% (Calc)
			325.19	325.192	6.98	2.3	175975	175012	100	100	80.1	79.6
			326.193	326.195	7.95	2.6	33559.1	39772.8	19.1	22.7	15.3	18.1
			327.189	327.198	28.48	9.3	10281.7	5031.5	5.8	2.9	4.7	2.3
	FALSE	14,19-Didehydrocondyfolan	C18 H22 N2	66.69	266.176	266.178		9.96	9.96	2.65	21.699	N			DBSearch	66.69			(M+CH3COO)-	325.1899	9482
		Species	Ion Formula	m/z	Height	Score (MFG)	Score (MS)	Score (mass)	Score (iso. abund)	Score (iso. spacing)
		(M+CH3COO)-		325.19	175975		66.69	56.18	78.61	73.38
			m/z	m/z (Calc)	Diff (ppm)	Diff (mDa)	Height	Height (Calc)	Height %	Height % (Calc)	Height Sum %	Height Sum% (Calc)
			325.19	325.192	6.98	2.3	175975	175012	100	100	80.1	79.6
			326.193	326.195	7.95	2.6	33559.1	39772.8	19.1	22.7	15.3	18.1
			327.189	327.198	28.48	9.3	10281.7	5031.5	5.8	2.9	4.7	2.3
	FALSE	Cyclizine	C18 H22 N2	66.69	266.176	266.178		9.96	9.96	2.65	21.699	N			DBSearch	66.69			(M+CH3COO)-	325.1899	20924	synthetic
		Species	Ion Formula	m/z	Height	Score (MFG)	Score (MS)	Score (mass)	Score (iso. abund)	Score (iso. spacing)
		(M+CH3COO)-		325.19	175975		66.69	56.18	78.61	73.38
			m/z	m/z (Calc)	Diff (ppm)	Diff (mDa)	Height	Height (Calc)	Height %	Height % (Calc)	Height Sum %	Height Sum% (Calc)
			325.19	325.192	6.98	2.3	175975	175012	100	100	80.1	79.6
			326.193	326.195	7.95	2.6	33559.1	39772.8	19.1	22.7	15.3	18.1
			327.189	327.198	28.48	9.3	10281.7	5031.5	5.8	2.9	4.7	2.3
	FALSE	4-Dodecylbenzenesulfonic acid	C18 H30 O3 S	57.09	326.197	326.192		-16.88	16.88	-5.51	21.699	N			DBSearch	57.09			(M-H)-	325.1899	9011
		Species	Ion Formula	m/z	Height	Score (MFG)	Score (MS)	Score (mass)	Score (iso. abund)	Score (iso. spacing)
		(M-H)-		325.19	175975		57.09	12.62	96.35	98.9
			m/z	m/z (Calc)	Diff (ppm)	Diff (mDa)	Height	Height (Calc)	Height %	Height % (Calc)	Height Sum %	Height Sum% (Calc)
			325.19	325.184	-17.19	-5.6	175975	171958	100	100	80.1	78.2
			326.193	326.188	-15.96	-5.2	33559.1	35605	19.1	20.7	15.3	16.2
			327.189	327.184	-15.36	-5	10281.7	12253.4	5.8	7.1	4.7	5.6
Cpd 28: Muricatalin; C35 H64 O8	TRUE	28	Muricatalin	C35 H64 O8	60.71	612.459				612.46						255.238	671.473	Negative	1	1	21.836	21.836	21.836			19403	6475						1		DBSearch	DBSearch			60.71	10			163860-17-1	HMDB41428			95825	1.36	1
	Best	Name	Formula	Score	Mass	Mass (DB)	Mass (MFG)	Diff (ppm)	Diff (abs. ppm)	Diff (mDa)	RT	RT Available (DB)	RT (DB)	RT Diff	ID Source	Score (DB)	Score (MFG)	DBE	Species	m/z	Cpd ID	Notes	Library
	TRUE	Muricatalin	C35 H64 O8	60.71	612.459	612.46		1.36	1.36	0.83	21.836	N			DBSearch	60.71			(M+CH3COO)-	671.4734	522
		Species	Ion Formula	m/z	Height	Score (MFG)	Score (MS)	Score (mass)	Score (iso. abund)	Score (iso. spacing)
		(M+CH3COO)-		671.473	7172.2		60.71	97.69	9.47	48.25
			m/z	m/z (Calc)	Diff (ppm)	Diff (mDa)	Height	Height (Calc)	Height %	Height % (Calc)	Height Sum %	Height Sum% (Calc)
			671.473	671.474	0.78	0.5	6474.8	7172.2	100	100	63.9	70.8
			672.476	672.477	2.05	1.4	3650.1	2952.8	56.4	41.2	36.1	29.2
	FALSE	Muricatalicin	C35 H64 O8	60.71	612.459	612.46		1.36	1.36	0.83	21.836	N			DBSearch	60.71			(M+CH3COO)-	671.4734	8165
		Species	Ion Formula	m/z	Height	Score (MFG)	Score (MS)	Score (mass)	Score (iso. abund)	Score (iso. spacing)
		(M+CH3COO)-		671.473	6474.8		60.71	97.69	9.47	48.25
			m/z	m/z (Calc)	Diff (ppm)	Diff (mDa)	Height	Height (Calc)	Height %	Height % (Calc)	Height Sum %	Height Sum% (Calc)
			671.473	671.474	0.78	0.5	6474.8	7172.2	100	100	63.9	70.8
			672.476	672.477	2.05	1.4	3650.1	2952.8	56.4	41.2	36.1	29.2
	FALSE	Muricapentocin	C35 H64 O8	60.71	612.459	612.46		1.36	1.36	0.83	21.836	N			DBSearch	60.71			(M+CH3COO)-	671.4734	8179
		Species	Ion Formula	m/z	Height	Score (MFG)	Score (MS)	Score (mass)	Score (iso. abund)	Score (iso. spacing)
		(M+CH3COO)-		671.473	6474.8		60.71	97.69	9.47	48.25
			m/z	m/z (Calc)	Diff (ppm)	Diff (mDa)	Height	Height (Calc)	Height %	Height % (Calc)	Height Sum %	Height Sum% (Calc)
			671.473	671.474	0.78	0.5	6474.8	7172.2	100	100	63.9	70.8
			672.476	672.477	2.05	1.4	3650.1	2952.8	56.4	41.2	36.1	29.2
	FALSE	Annopentocin B	C35 H64 O8	60.71	612.459	612.46		1.36	1.36	0.83	21.836	N			DBSearch	60.71			(M+CH3COO)-	671.4734	8717
		Species	Ion Formula	m/z	Height	Score (MFG)	Score (MS)	Score (mass)	Score (iso. abund)	Score (iso. spacing)
		(M+CH3COO)-		671.473	6474.8		60.71	97.69	9.47	48.25
			m/z	m/z (Calc)	Diff (ppm)	Diff (mDa)	Height	Height (Calc)	Height %	Height % (Calc)	Height Sum %	Height Sum% (Calc)
			671.473	671.474	0.78	0.5	6474.8	7172.2	100	100	63.9	70.8
			672.476	672.477	2.05	1.4	3650.1	2952.8	56.4	41.2	36.1	29.2
	FALSE	Annopentocin C	C35 H64 O8	60.71	612.459	612.46		1.36	1.36	0.83	21.836	N			DBSearch	60.71			(M+CH3COO)-	671.4734	8718
		Species	Ion Formula	m/z	Height	Score (MFG)	Score (MS)	Score (mass)	Score (iso. abund)	Score (iso. spacing)
		(M+CH3COO)-		671.473	6474.8		60.71	97.69	9.47	48.25
			m/z	m/z (Calc)	Diff (ppm)	Diff (mDa)	Height	Height (Calc)	Height %	Height % (Calc)	Height Sum %	Height Sum% (Calc)
			671.473	671.474	0.78	0.5	6474.8	7172.2	100	100	63.9	70.8
			672.476	672.477	2.05	1.4	3650.1	2952.8	56.4	41.2	36.1	29.2
	FALSE	Muricatocin B	C35 H64 O8	60.71	612.459	612.46		1.36	1.36	0.83	21.836	N			DBSearch	60.71			(M+CH3COO)-	671.4734	9773
		Species	Ion Formula	m/z	Height	Score (MFG)	Score (MS)	Score (mass)	Score (iso. abund)	Score (iso. spacing)
		(M+CH3COO)-		671.473	6474.8		60.71	97.69	9.47	48.25
			m/z	m/z (Calc)	Diff (ppm)	Diff (mDa)	Height	Height (Calc)	Height %	Height % (Calc)	Height Sum %	Height Sum% (Calc)
			671.473	671.474	0.78	0.5	6474.8	7172.2	100	100	63.9	70.8
			672.476	672.477	2.05	1.4	3650.1	2952.8	56.4	41.2	36.1	29.2
	FALSE	Annomuricin-D-one	C35 H64 O8	60.71	612.459	612.46		1.36	1.36	0.83	21.836	N			DBSearch	60.71			(M+CH3COO)-	671.4734	9117
		Species	Ion Formula	m/z	Height	Score (MFG)	Score (MS)	Score (mass)	Score (iso. abund)	Score (iso. spacing)
		(M+CH3COO)-		671.473	6474.8		60.71	97.69	9.47	48.25
			m/z	m/z (Calc)	Diff (ppm)	Diff (mDa)	Height	Height (Calc)	Height %	Height % (Calc)	Height Sum %	Height Sum% (Calc)
			671.473	671.474	0.78	0.5	6474.8	7172.2	100	100	63.9	70.8
			672.476	672.477	2.05	1.4	3650.1	2952.8	56.4	41.2	36.1	29.2
	FALSE	Annomuricin A	C35 H64 O8	60.71	612.459	612.46		1.36	1.36	0.83	21.836	N			DBSearch	60.71			(M+CH3COO)-	671.4734	9778
		Species	Ion Formula	m/z	Height	Score (MFG)	Score (MS)	Score (mass)	Score (iso. abund)	Score (iso. spacing)
		(M+CH3COO)-		671.473	6474.8		60.71	97.69	9.47	48.25
			m/z	m/z (Calc)	Diff (ppm)	Diff (mDa)	Height	Height (Calc)	Height %	Height % (Calc)	Height Sum %	Height Sum% (Calc)
			671.473	671.474	0.78	0.5	6474.8	7172.2	100	100	63.9	70.8
			672.476	672.477	2.05	1.4	3650.1	2952.8	56.4	41.2	36.1	29.2
	FALSE	Annopentocin A	C35 H64 O8	60.71	612.459	612.46		1.36	1.36	0.83	21.836	N			DBSearch	60.71			(M+CH3COO)-	671.4734	8728
		Species	Ion Formula	m/z	Height	Score (MFG)	Score (MS)	Score (mass)	Score (iso. abund)	Score (iso. spacing)
		(M+CH3COO)-		671.473	6474.8		60.71	97.69	9.47	48.25
			m/z	m/z (Calc)	Diff (ppm)	Diff (mDa)	Height	Height (Calc)	Height %	Height % (Calc)	Height Sum %	Height Sum% (Calc)
			671.473	671.474	0.78	0.5	6474.8	7172.2	100	100	63.9	70.8
			672.476	672.477	2.05	1.4	3650.1	2952.8	56.4	41.2	36.1	29.2
	FALSE	Muricatin A	C35 H64 O8	60.71	612.459	612.46		1.36	1.36	0.83	21.836	N			DBSearch	60.71			(M+CH3COO)-	671.4734	9775
		Species	Ion Formula	m/z	Height	Score (MFG)	Score (MS)	Score (mass)	Score (iso. abund)	Score (iso. spacing)
		(M+CH3COO)-		671.473	6474.8		60.71	97.69	9.47	48.25
			m/z	m/z (Calc)	Diff (ppm)	Diff (mDa)	Height	Height (Calc)	Height %	Height % (Calc)	Height Sum %	Height Sum% (Calc)
			671.473	671.474	0.78	0.5	6474.8	7172.2	100	100	63.9	70.8
			672.476	672.477	2.05	1.4	3650.1	2952.8	56.4	41.2	36.1	29.2
Cpd 29: Muricatalin; C35 H64 O8	TRUE	29	Muricatalin	C35 H64 O8	63.87	612.46				612.46						255.238	671.473	Negative	1	1	22.185	22.185	22.185			25182	6646						1		DBSearch	DBSearch			63.87	10			163860-17-1	HMDB41428			95825	0.74	1
	Best	Name	Formula	Score	Mass	Mass (DB)	Mass (MFG)	Diff (ppm)	Diff (abs. ppm)	Diff (mDa)	RT	RT Available (DB)	RT (DB)	RT Diff	ID Source	Score (DB)	Score (MFG)	DBE	Species	m/z	Cpd ID	Notes	Library
	TRUE	Muricatalin	C35 H64 O8	63.87	612.46	612.46		0.74	0.74	0.45	22.185	N			DBSearch	63.87			(M+CH3COO)-	671.4729	522
		Species	Ion Formula	m/z	Height	Score (MFG)	Score (MS)	Score (mass)	Score (iso. abund)	Score (iso. spacing)
		(M+CH3COO)-		671.473	7005.9		63.87	99.31	22.94	42.09
			m/z	m/z (Calc)	Diff (ppm)	Diff (mDa)	Height	Height (Calc)	Height %	Height % (Calc)	Height Sum %	Height Sum% (Calc)
			671.473	671.474	1.6	1.1	6646.4	7005.9	100	100	67.2	70.8
			672.478	672.477	-1.22	-0.8	3243.8	2884.3	48.8	41.2	32.8	29.2
	FALSE	Muricatalicin	C35 H64 O8	63.87	612.46	612.46		0.74	0.74	0.45	22.185	N			DBSearch	63.87			(M+CH3COO)-	671.4729	8165
		Species	Ion Formula	m/z	Height	Score (MFG)	Score (MS)	Score (mass)	Score (iso. abund)	Score (iso. spacing)
		(M+CH3COO)-		671.473	6646.4		63.87	99.31	22.94	42.09
			m/z	m/z (Calc)	Diff (ppm)	Diff (mDa)	Height	Height (Calc)	Height %	Height % (Calc)	Height Sum %	Height Sum% (Calc)
			671.473	671.474	1.6	1.1	6646.4	7005.9	100	100	67.2	70.8
			672.478	672.477	-1.22	-0.8	3243.8	2884.3	48.8	41.2	32.8	29.2
	FALSE	Muricapentocin	C35 H64 O8	63.87	612.46	612.46		0.74	0.74	0.45	22.185	N			DBSearch	63.87			(M+CH3COO)-	671.4729	8179
		Species	Ion Formula	m/z	Height	Score (MFG)	Score (MS)	Score (mass)	Score (iso. abund)	Score (iso. spacing)
		(M+CH3COO)-		671.473	6646.4		63.87	99.31	22.94	42.09
			m/z	m/z (Calc)	Diff (ppm)	Diff (mDa)	Height	Height (Calc)	Height %	Height % (Calc)	Height Sum %	Height Sum% (Calc)
			671.473	671.474	1.6	1.1	6646.4	7005.9	100	100	67.2	70.8
			672.478	672.477	-1.22	-0.8	3243.8	2884.3	48.8	41.2	32.8	29.2
	FALSE	Annopentocin B	C35 H64 O8	63.87	612.46	612.46		0.74	0.74	0.45	22.185	N			DBSearch	63.87			(M+CH3COO)-	671.4729	8717
		Species	Ion Formula	m/z	Height	Score (MFG)	Score (MS)	Score (mass)	Score (iso. abund)	Score (iso. spacing)
		(M+CH3COO)-		671.473	6646.4		63.87	99.31	22.94	42.09
			m/z	m/z (Calc)	Diff (ppm)	Diff (mDa)	Height	Height (Calc)	Height %	Height % (Calc)	Height Sum %	Height Sum% (Calc)
			671.473	671.474	1.6	1.1	6646.4	7005.9	100	100	67.2	70.8
			672.478	672.477	-1.22	-0.8	3243.8	2884.3	48.8	41.2	32.8	29.2
	FALSE	Annopentocin C	C35 H64 O8	63.87	612.46	612.46		0.74	0.74	0.45	22.185	N			DBSearch	63.87			(M+CH3COO)-	671.4729	8718
		Species	Ion Formula	m/z	Height	Score (MFG)	Score (MS)	Score (mass)	Score (iso. abund)	Score (iso. spacing)
		(M+CH3COO)-		671.473	6646.4		63.87	99.31	22.94	42.09
			m/z	m/z (Calc)	Diff (ppm)	Diff (mDa)	Height	Height (Calc)	Height %	Height % (Calc)	Height Sum %	Height Sum% (Calc)
			671.473	671.474	1.6	1.1	6646.4	7005.9	100	100	67.2	70.8
			672.478	672.477	-1.22	-0.8	3243.8	2884.3	48.8	41.2	32.8	29.2
	FALSE	Muricatocin B	C35 H64 O8	63.87	612.46	612.46		0.74	0.74	0.45	22.185	N			DBSearch	63.87			(M+CH3COO)-	671.4729	9773
		Species	Ion Formula	m/z	Height	Score (MFG)	Score (MS)	Score (mass)	Score (iso. abund)	Score (iso. spacing)
		(M+CH3COO)-		671.473	6646.4		63.87	99.31	22.94	42.09
			m/z	m/z (Calc)	Diff (ppm)	Diff (mDa)	Height	Height (Calc)	Height %	Height % (Calc)	Height Sum %	Height Sum% (Calc)
			671.473	671.474	1.6	1.1	6646.4	7005.9	100	100	67.2	70.8
			672.478	672.477	-1.22	-0.8	3243.8	2884.3	48.8	41.2	32.8	29.2
	FALSE	Annomuricin-D-one	C35 H64 O8	63.87	612.46	612.46		0.74	0.74	0.45	22.185	N			DBSearch	63.87			(M+CH3COO)-	671.4729	9117
		Species	Ion Formula	m/z	Height	Score (MFG)	Score (MS)	Score (mass)	Score (iso. abund)	Score (iso. spacing)
		(M+CH3COO)-		671.473	6646.4		63.87	99.31	22.94	42.09
			m/z	m/z (Calc)	Diff (ppm)	Diff (mDa)	Height	Height (Calc)	Height %	Height % (Calc)	Height Sum %	Height Sum% (Calc)
			671.473	671.474	1.6	1.1	6646.4	7005.9	100	100	67.2	70.8
			672.478	672.477	-1.22	-0.8	3243.8	2884.3	48.8	41.2	32.8	29.2
	FALSE	Annomuricin A	C35 H64 O8	63.87	612.46	612.46		0.74	0.74	0.45	22.185	N			DBSearch	63.87			(M+CH3COO)-	671.4729	9778
		Species	Ion Formula	m/z	Height	Score (MFG)	Score (MS)	Score (mass)	Score (iso. abund)	Score (iso. spacing)
		(M+CH3COO)-		671.473	6646.4		63.87	99.31	22.94	42.09
			m/z	m/z (Calc)	Diff (ppm)	Diff (mDa)	Height	Height (Calc)	Height %	Height % (Calc)	Height Sum %	Height Sum% (Calc)
			671.473	671.474	1.6	1.1	6646.4	7005.9	100	100	67.2	70.8
			672.478	672.477	-1.22	-0.8	3243.8	2884.3	48.8	41.2	32.8	29.2
	FALSE	Annopentocin A	C35 H64 O8	63.87	612.46	612.46		0.74	0.74	0.45	22.185	N			DBSearch	63.87			(M+CH3COO)-	671.4729	8728
		Species	Ion Formula	m/z	Height	Score (MFG)	Score (MS)	Score (mass)	Score (iso. abund)	Score (iso. spacing)
		(M+CH3COO)-		671.473	6646.4		63.87	99.31	22.94	42.09
			m/z	m/z (Calc)	Diff (ppm)	Diff (mDa)	Height	Height (Calc)	Height %	Height % (Calc)	Height Sum %	Height Sum% (Calc)
			671.473	671.474	1.6	1.1	6646.4	7005.9	100	100	67.2	70.8
			672.478	672.477	-1.22	-0.8	3243.8	2884.3	48.8	41.2	32.8	29.2
	FALSE	Muricatin A	C35 H64 O8	63.87	612.46	612.46		0.74	0.74	0.45	22.185	N			DBSearch	63.87			(M+CH3COO)-	671.4729	9775
		Species	Ion Formula	m/z	Height	Score (MFG)	Score (MS)	Score (mass)	Score (iso. abund)	Score (iso. spacing)
		(M+CH3COO)-		671.473	6646.4		63.87	99.31	22.94	42.09
			m/z	m/z (Calc)	Diff (ppm)	Diff (mDa)	Height	Height (Calc)	Height %	Height % (Calc)	Height Sum %	Height Sum% (Calc)
			671.473	671.474	1.6	1.1	6646.4	7005.9	100	100	67.2	70.8
			672.478	672.477	-1.22	-0.8	3243.8	2884.3	48.8	41.2	32.8	29.2
Cpd 30: Muricatalin; C35 H64 O8	TRUE	30	Muricatalin	C35 H64 O8	60.51	612.457				612.46						255.238	671.471	Negative	1	1	22.458	22.458	22.458			20632	6755						1		DBSearch	DBSearch			60.51	10			163860-17-1	HMDB41428			95825	4.21	1
	Best	Name	Formula	Score	Mass	Mass (DB)	Mass (MFG)	Diff (ppm)	Diff (abs. ppm)	Diff (mDa)	RT	RT Available (DB)	RT (DB)	RT Diff	ID Source	Score (DB)	Score (MFG)	DBE	Species	m/z	Cpd ID	Notes	Library
	TRUE	Muricatalin	C35 H64 O8	60.51	612.457	612.46		4.21	4.21	2.58	22.458	N			DBSearch	60.51			(M+CH3COO)-	671.4714	522
		Species	Ion Formula	m/z	Height	Score (MFG)	Score (MS)	Score (mass)	Score (iso. abund)	Score (iso. spacing)
		(M+CH3COO)-		671.471	6754.7		60.51	79.79	37.21	49.92
			m/z	m/z (Calc)	Diff (ppm)	Diff (mDa)	Height	Height (Calc)	Height %	Height % (Calc)	Height Sum %	Height Sum% (Calc)
			671.471	671.474	3.78	2.5	6754.7	6277.4	100	100	76.2	70.8
			672.475	672.477	4.04	2.7	2107.1	2584.4	31.2	41.2	23.8	29.2
	FALSE	Muricatalicin	C35 H64 O8	60.51	612.457	612.46		4.21	4.21	2.58	22.458	N			DBSearch	60.51			(M+CH3COO)-	671.4714	8165
		Species	Ion Formula	m/z	Height	Score (MFG)	Score (MS)	Score (mass)	Score (iso. abund)	Score (iso. spacing)
		(M+CH3COO)-		671.471	6754.7		60.51	79.79	37.21	49.92
			m/z	m/z (Calc)	Diff (ppm)	Diff (mDa)	Height	Height (Calc)	Height %	Height % (Calc)	Height Sum %	Height Sum% (Calc)
			671.471	671.474	3.78	2.5	6754.7	6277.4	100	100	76.2	70.8
			672.475	672.477	4.04	2.7	2107.1	2584.4	31.2	41.2	23.8	29.2
	FALSE	Muricapentocin	C35 H64 O8	60.51	612.457	612.46		4.21	4.21	2.58	22.458	N			DBSearch	60.51			(M+CH3COO)-	671.4714	8179
		Species	Ion Formula	m/z	Height	Score (MFG)	Score (MS)	Score (mass)	Score (iso. abund)	Score (iso. spacing)
		(M+CH3COO)-		671.471	6754.7		60.51	79.79	37.21	49.92
			m/z	m/z (Calc)	Diff (ppm)	Diff (mDa)	Height	Height (Calc)	Height %	Height % (Calc)	Height Sum %	Height Sum% (Calc)
			671.471	671.474	3.78	2.5	6754.7	6277.4	100	100	76.2	70.8
			672.475	672.477	4.04	2.7	2107.1	2584.4	31.2	41.2	23.8	29.2
	FALSE	Annopentocin B	C35 H64 O8	60.51	612.457	612.46		4.21	4.21	2.58	22.458	N			DBSearch	60.51			(M+CH3COO)-	671.4714	8717
		Species	Ion Formula	m/z	Height	Score (MFG)	Score (MS)	Score (mass)	Score (iso. abund)	Score (iso. spacing)
		(M+CH3COO)-		671.471	6754.7		60.51	79.79	37.21	49.92
			m/z	m/z (Calc)	Diff (ppm)	Diff (mDa)	Height	Height (Calc)	Height %	Height % (Calc)	Height Sum %	Height Sum% (Calc)
			671.471	671.474	3.78	2.5	6754.7	6277.4	100	100	76.2	70.8
			672.475	672.477	4.04	2.7	2107.1	2584.4	31.2	41.2	23.8	29.2
	FALSE	Annopentocin C	C35 H64 O8	60.51	612.457	612.46		4.21	4.21	2.58	22.458	N			DBSearch	60.51			(M+CH3COO)-	671.4714	8718
		Species	Ion Formula	m/z	Height	Score (MFG)	Score (MS)	Score (mass)	Score (iso. abund)	Score (iso. spacing)
		(M+CH3COO)-		671.471	6754.7		60.51	79.79	37.21	49.92
			m/z	m/z (Calc)	Diff (ppm)	Diff (mDa)	Height	Height (Calc)	Height %	Height % (Calc)	Height Sum %	Height Sum% (Calc)
			671.471	671.474	3.78	2.5	6754.7	6277.4	100	100	76.2	70.8
			672.475	672.477	4.04	2.7	2107.1	2584.4	31.2	41.2	23.8	29.2
	FALSE	Muricatocin B	C35 H64 O8	60.51	612.457	612.46		4.21	4.21	2.58	22.458	N			DBSearch	60.51			(M+CH3COO)-	671.4714	9773
		Species	Ion Formula	m/z	Height	Score (MFG)	Score (MS)	Score (mass)	Score (iso. abund)	Score (iso. spacing)
		(M+CH3COO)-		671.471	6754.7		60.51	79.79	37.21	49.92
			m/z	m/z (Calc)	Diff (ppm)	Diff (mDa)	Height	Height (Calc)	Height %	Height % (Calc)	Height Sum %	Height Sum% (Calc)
			671.471	671.474	3.78	2.5	6754.7	6277.4	100	100	76.2	70.8
			672.475	672.477	4.04	2.7	2107.1	2584.4	31.2	41.2	23.8	29.2
	FALSE	Annomuricin-D-one	C35 H64 O8	60.51	612.457	612.46		4.21	4.21	2.58	22.458	N			DBSearch	60.51			(M+CH3COO)-	671.4714	9117
		Species	Ion Formula	m/z	Height	Score (MFG)	Score (MS)	Score (mass)	Score (iso. abund)	Score (iso. spacing)
		(M+CH3COO)-		671.471	6754.7		60.51	79.79	37.21	49.92
			m/z	m/z (Calc)	Diff (ppm)	Diff (mDa)	Height	Height (Calc)	Height %	Height % (Calc)	Height Sum %	Height Sum% (Calc)
			671.471	671.474	3.78	2.5	6754.7	6277.4	100	100	76.2	70.8
			672.475	672.477	4.04	2.7	2107.1	2584.4	31.2	41.2	23.8	29.2
	FALSE	Annomuricin A	C35 H64 O8	60.51	612.457	612.46		4.21	4.21	2.58	22.458	N			DBSearch	60.51			(M+CH3COO)-	671.4714	9778
		Species	Ion Formula	m/z	Height	Score (MFG)	Score (MS)	Score (mass)	Score (iso. abund)	Score (iso. spacing)
		(M+CH3COO)-		671.471	6754.7		60.51	79.79	37.21	49.92
			m/z	m/z (Calc)	Diff (ppm)	Diff (mDa)	Height	Height (Calc)	Height %	Height % (Calc)	Height Sum %	Height Sum% (Calc)
			671.471	671.474	3.78	2.5	6754.7	6277.4	100	100	76.2	70.8
			672.475	672.477	4.04	2.7	2107.1	2584.4	31.2	41.2	23.8	29.2
	FALSE	Annopentocin A	C35 H64 O8	60.51	612.457	612.46		4.21	4.21	2.58	22.458	N			DBSearch	60.51			(M+CH3COO)-	671.4714	8728
		Species	Ion Formula	m/z	Height	Score (MFG)	Score (MS)	Score (mass)	Score (iso. abund)	Score (iso. spacing)
		(M+CH3COO)-		671.471	6754.7		60.51	79.79	37.21	49.92
			m/z	m/z (Calc)	Diff (ppm)	Diff (mDa)	Height	Height (Calc)	Height %	Height % (Calc)	Height Sum %	Height Sum% (Calc)
			671.471	671.474	3.78	2.5	6754.7	6277.4	100	100	76.2	70.8
			672.475	672.477	4.04	2.7	2107.1	2584.4	31.2	41.2	23.8	29.2
	FALSE	Muricatin A	C35 H64 O8	60.51	612.457	612.46		4.21	4.21	2.58	22.458	N			DBSearch	60.51			(M+CH3COO)-	671.4714	9775
		Species	Ion Formula	m/z	Height	Score (MFG)	Score (MS)	Score (mass)	Score (iso. abund)	Score (iso. spacing)
		(M+CH3COO)-		671.471	6754.7		60.51	79.79	37.21	49.92
			m/z	m/z (Calc)	Diff (ppm)	Diff (mDa)	Height	Height (Calc)	Height %	Height % (Calc)	Height Sum %	Height Sum% (Calc)
			671.471	671.474	3.78	2.5	6754.7	6277.4	100	100	76.2	70.8
			672.475	672.477	4.04	2.7	2107.1	2584.4	31.2	41.2	23.8	29.2
Compound 31	TRUE	31														255.237	668.447	Negative	2	2	22.597	22.597	22.597			24369							1																1
Compound 32	TRUE	32														255.237	665.427	Negative	1	1	24.248	24.248	24.248			29177	14615						1																1
[truncated: 16 more columns]
